# Supplementary material for: Personal care products disrupt the human oxidation field
Source: Sci Adv. 2025 May 21;11(21):eads7908. doi: 10.1126/sciadv.ads7908 (PMC12094237; doi:10.1126/sciadv.ads7908)
Supplement: Supplementary file 2 — Movies S1 to S4 [file sciadv.ads7908_movies_s1_to_s4.zip]

Archive with 4 entries (4 files):
- ads7908_movie_s1.mp4
- ads7908_movie_s2.mp4
- ads7908_movie_s3.mp4
- ads7908_movie_s4.mp4
