# Supplementary material for: Personal care products disrupt the human oxidation field
Source: Sci Adv. 2025 May 21;11(21):eads7908. doi: 10.1126/sciadv.ads7908 (PMC12094237; doi:10.1126/sciadv.ads7908)
Supplement: Supplementary file 3 — Data S1 [file sciadv.ads7908_data_s1.zip]

Archive with 1 entries (1 files):
- ads7908_data_s1.xlsx
