# Supplementary material for: Personal care products disrupt the human oxidation field
Source: Sci Adv. 2025 May 21;11(21):eads7908. doi: 10.1126/sciadv.ads7908 (PMC12094237; doi:10.1126/sciadv.ads7908)
Supplement: Supplementary file 3 — Data S1 [file sciadv.ads7908_data_s1.zip › ads7908_data_s1.xlsx]

## Sheet: lotions
Time	OH reactivity	OH conc.	4-MOD	4-MON	4-OPA	6-MHO	Acetaldehyde	Acetone	Acetonitrile	Acrylonitrile	Benzene	Butanal	Dimethylsulfide	Ethanol	Geranyl acetone	Isoprene	Linalool	MEK	Methacrolein	Methanol	6-MHO-OH	Monoterpenes	MVK	NO2	NO	Ozone	Phenoxyethanol	Propanal	Sesquiterpenes	Trans-2-nonenal	Trimethylbenzene	Xylenes
(min)	(s-1)	(molec cm-3)	(ppb)	(ppb)	(ppb)	(ppb)	(ppb)	(ppb)	(ppb)	(ppb)	(ppb)	(ppb)	(ppb)	(ppb)	(ppb)	(ppb)	(ppb)	(ppb)	(ppb)	(ppb)	(ppb)	(ppb)	(ppb)	(ppb)	(ppb)	(ppb)	(ppb)	(ppb)	(ppb)	(ppb)	(ppb)	(ppb)
1.66667e-05	1.09659	0	0	0	0	0	0.75	0	0.09	0.005	0	0	0	9	0	0	0	0	0	5	0	0	0	0	0	0	0	0	0	0	0	0
1.69083e-05	1.09659	0	0	0	0	0	0.75	0	0.09	0.005	0	2.38038e-10	0	9	0	0	0	0	0	5	0	0	0	0	2.25099e-09	0	0	0	0	0	0	0
1.71534e-05	1.09659	0	0	0	0	0	0.75	0	0.09	0.005	0	4.79526e-10	0	9	0	0	0	0	0	5	0	0	0	0	4.53461e-09	0	0	0	0	0	0	0
1.7402e-05	1.09659	0	0	0	0	0	0.75	0	0.09	0.005	0	7.24516e-10	0	9	0	0	0	0	0	5	0	0	0	0	6.85133e-09	0	0	0	0	0	0	0
1.76543e-05	1.09659	0	0	0	0	0	0.75	0	0.09	0.005	0	9.73056e-10	0	9	0	0	0	0	0	5	0	0	0	0	9.20164e-09	0	0	0	0	0	0	0
1.79102e-05	1.09659	0	0	0	0	0	0.75	0	0.09	0.005	0	1.2252e-09	0	9	0	0	0	0	0	5	0	0	0	0	1.1586e-08	0	0	0	0	0	0	0
1.81698e-05	1.09659	0	0	0	0	0	0.75	0	0.09	0.005	0	1.481e-09	0	9	0	0	0	0	0	5	0	0	0	0	1.40049e-08	0	0	0	0	0	0	0
1.84332e-05	1.09659	0	0	0	0	0	0.75	0	0.09	0.005	0	1.7405e-09	0	9	0	0	0	0	0	5	0	0	0	0	1.6459e-08	0	0	0	0	0	0	0
1.87004e-05	1.09659	0	0	0	0	0	0.75	0	0.09	0.005	0	2.00377e-09	0	9	0	0	0	0	0	5	0	0	0	0	1.89485e-08	0	0	0	0	0	0	0
1.89715e-05	1.09659	0	0	0	0	0	0.75	0	0.09	0.005	0	2.27086e-09	0	9	0	0	0	0	0	5	0	0	0	0	2.14742e-08	0	0	0	0	0	0	0
1.92465e-05	1.09659	0	0	0	0	0	0.75	0	0.09	0.005	0	2.54181e-09	0	9	0	0	0	0	0	5	0	0	0	0	2.40365e-08	0	0	0	0	0	0	0
1.95255e-05	1.09659	0	0	0	0	0	0.75	0	0.09	0.005	0	2.8167e-09	0	9	0	0	0	0	0	5	0	0	0	0	2.66359e-08	0	0	0	0	0	0	0
1.98085e-05	1.09659	0	0	0	0	0	0.75	0	0.09	0.005	0	3.09556e-09	0	9	0	0	0	0	0	5	0	0	0	0	2.9273e-08	0	0	0	0	0	0	0
2.00957e-05	1.09659	0	0	0	0	0	0.75	0	0.09	0.005	0	3.37847e-09	0	9	0	0	0	0	0	5	0	0	0	0	3.19483e-08	0	0	0	0	0	0	0
2.0387e-05	1.09659	0	0	0	0	0	0.75	0	0.09	0.005	0	3.66549e-09	0	9	0	0	0	0	0	5	0	0	0	0	3.46624e-08	0	0	0	0	0	0	0
2.06825e-05	1.09659	0	0	0	0	0	0.75	0	0.09	0.005	0	3.95666e-09	0	9	0	0	0	0	0	5	0	0	0	0	3.74159e-08	0	0	0	0	0	0	0
2.09823e-05	1.09659	0	0	0	0	0	0.75	0	0.09	0.005	0	4.25205e-09	0	9	0	0	0	0	0	5	0	0	0	0	4.02092e-08	0	0	0	0	0	0	0
2.12865e-05	1.09659	0	0	0	0	0	0.75	0	0.09	0.005	0	4.55173e-09	0	9	0	0	0	0	0	5	0	0	0	0	4.30431e-08	0	0	0	0	0	0	0
2.1595e-05	1.09659	0	0	0	0	0	0.75	0	0.09	0.005	0	4.85575e-09	0	9	0	0	0	0	0	5	0	0	0	0	4.5918e-08	0	0	0	0	0	0	0
2.19081e-05	1.09659	0	0	0	0	0	0.75	0	0.09	0.005	0	5.16417e-09	0	9	0	0	0	0	0	5	0	0	0	0	4.88346e-08	0	0	0	0	0	0	0
2.22257e-05	1.09659	0	0	0	0	0	0.75	0	0.09	0.005	0	5.47707e-09	0	9	0	0	0	0	0	5	0	0	0	0	5.17935e-08	0	0	0	0	0	0	0
2.25478e-05	1.09659	0	0	0	0	0	0.75	0	0.09	0.005	0	5.7945e-09	0	9	0	0	0	0	0	5	0	0	0	0	5.47953e-08	0	0	0	0	0	0	0
2.28747e-05	1.09659	0	0	0	0	0	0.75	0	0.09	0.005	0	6.11654e-09	0	9	0	0	0	0	0	5	0	0	0	0	5.78406e-08	0	0	0	0	0	0	0
2.32063e-05	1.09659	0	0	0	0	0	0.749999	0	0.09	0.005	0	6.44324e-09	0	9	0	0	0	0	0	5	0	0	0	0	6.09301e-08	0	0	0	0	0	0	0
2.35427e-05	1.09659	0	0	0	0	0	0.749999	0	0.09	0.005	0	6.77468e-09	0	9	0	0	0	0	0	5	0	0	0	0	6.40643e-08	0	0	0	0	0	0	0
2.38839e-05	1.09659	0	0	0	0	0	0.749999	0	0.09	0.005	0	7.11092e-09	0	9	0	0	0	0	0	5	0	0	0	0	6.72439e-08	0	0	0	0	0	0	0
2.42302e-05	1.09659	0	0	0	0	0	0.749999	0	0.09	0.005	0	7.45204e-09	0	9	0	0	0	0	0	5	0	0	0	0	7.04697e-08	0	0	0	0	0	0	0
2.45814e-05	1.09659	0	0	0	0	0	0.749999	0	0.09	0.005	0	7.7981e-09	0	9	0	0	0	0	0	5	0	0	0	0	7.37422e-08	0	0	0	0	0	0	0
2.49377e-05	1.09659	0	0	0	0	0	0.749999	0	0.09	0.005	0	8.14918e-09	0	9	0	0	0	0	0	5	0	0	0	0	7.70621e-08	0	0	0	0	0	0	0
2.52992e-05	1.09659	0	0	0	0	0	0.749999	0	0.09	0.005	0	8.50534e-09	0	9	0	0	0	0	0	5	0	0	0	0	8.04302e-08	0	0	0	0	0	0	0
2.5666e-05	1.09659	0	0	0	0	0	0.749999	0	0.09	0.005	0	8.86667e-09	0	9	0	0	0	0	0	5	0	0	0	0	8.38471e-08	0	0	0	0	0	0	0
2.6038e-05	1.09659	0	0	0	0	0	0.749999	0	0.09	0.005	0	9.23324e-09	0	9	0	0	0	0	0	5	0	0	0	0	8.73135e-08	0	0	0	0	0	0	0
2.64155e-05	1.09659	0	0	0	0	0	0.749999	0	0.09	0.005	0	9.60512e-09	0	9	0	0	0	0	0	5	0	0	0	0	9.08302e-08	0	0	0	0	0	0	0
2.67984e-05	1.09659	0	0	0	0	0	0.749999	0	0.09	0.005	0	9.9824e-09	0	9	0	0	0	0	0	5	0	0	0	0	9.43979e-08	0	0	0	0	0	0	0
2.71868e-05	1.09659	0	0	0	0	0	0.749999	0	0.09	0.005	0	1.03651e-08	0	9	0	0	0	0	0	5	0	0	0	0	9.80172e-08	0	0	0	0	0	0	0
2.75809e-05	1.09659	0	0	0	0	0	0.749999	0	0.09	0.005	0	1.07534e-08	0	9	0	0	0	0	0	5	0	0	0	0	1.01689e-07	0	0	0	0	0	0	0
2.79808e-05	1.09659	0	0	0	0	0	0.749999	0	0.09	0.005	0	1.11473e-08	0	9	0	0	0	0	0	5	0	0	0	0	1.05414e-07	0	0	0	0	0	0	0
2.83864e-05	1.09659	0	0	0	0	0	0.749999	0	0.09	0.005	0	1.1547e-08	0	9	0	0	0	0	0	5	0	0	0	0	1.09193e-07	0	0	0	0	0	0	0
2.87978e-05	1.09659	0	0	0	0	0	0.749999	0	0.09	0.005	0	1.19524e-08	0	9	0	0	0	0	0	5	0	0	0	0	1.13027e-07	0	0	0	0	0	0	0
2.92153e-05	1.09659	0	0	0	0	0	0.749999	0	0.09	0.005	0	1.23637e-08	0	9	0	0	0	0	0	5	0	0	0	0	1.16916e-07	0	0	0	0	0	0	0
2.96388e-05	1.09659	0	0	0	0	0	0.749999	0	0.09	0.005	0	1.2781e-08	0	9	0	0	0	0	0	5	0	0	0	0	1.20862e-07	0	0	0	0	0	0	0
3.00684e-05	1.09659	0	0	0	0	0	0.749999	0	0.09	0.005	0	1.32043e-08	0	9	0	0	0	0	0	5	0	0	0	0	1.24865e-07	0	0	0	0	0	0	0
3.05043e-05	1.09659	0	0	0	0	0	0.749999	0	0.09	0.005	0	1.36337e-08	0	9	0	0	0	0	0	5	0	0	0	0	1.28926e-07	0	0	0	0	0	0	0
3.09465e-05	1.09659	0	0	0	0	0	0.749999	0	0.09	0.005	0	1.40694e-08	0	9	0	0	0	0	0	5	0	0	0	0	1.33046e-07	0	0	0	0	0	0	0
3.13951e-05	1.09659	0	0	0	0	0	0.749999	0	0.09	0.005	0	1.45114e-08	0	9	0	0	0	0	0	5	0	0	0	0	1.37226e-07	0	0	0	0	0	0	0
3.18502e-05	1.09659	0	0	0	0	0	0.749999	0	0.09	0.005	0	1.49598e-08	0	9	0	0	0	0	0	5	0	0	0	0	1.41466e-07	0	0	0	0	0	0	0
3.23119e-05	1.09659	0	0	0	0	0	0.749999	0	0.09	0.005	0	1.54146e-08	0	9	0	0	0	0	0	5	0	0	0	0	1.45768e-07	0	0	0	0	0	0	0
3.27803e-05	1.09659	0	0	0	0	0	0.749999	0	0.09	0.005	0	1.58761e-08	0	9	0	0	0	0	0	5	0	0	0	0	1.50132e-07	0	0	0	0	0	0	0
3.32555e-05	1.09659	0	0	0	0	0	0.749999	0	0.09	0.005	0	1.63443e-08	0	9	0	0	0	0	0	5	0	0	0	0	1.54559e-07	0	0	0	0	0	0	0
3.37375e-05	1.09659	0	0	0	0	0	0.749999	0	0.09	0.005	0	1.68193e-08	0	9	0	0	0	0	0	5	0	0	0	0	1.5905e-07	0	0	0	0	0	0	0
3.42266e-05	1.09659	0	0	0	0	0	0.749999	0	0.09	0.005	0	1.73011e-08	0	9	0	0	0	0	0	5	0	0	0	0	1.63607e-07	0	0	0	0	0	0	0
3.47227e-05	1.09659	0	0	0	0	0	0.749999	0	0.09	0.005	0	1.779e-08	0	9	0	0	0	0	0	5	0	0	0	0	1.6823e-07	0	0	0	0	0	0	0
3.52261e-05	1.09659	0	0	0	0	0	0.749999	0	0.09	0.005	0	1.82859e-08	0	9	0	0	0	0	0	5	0	0	0	0	1.72919e-07	0	0	0	0	0	0	0
3.57367e-05	1.09659	0	0	0	0	0	0.749998	0	0.09	0.005	0	1.8789e-08	0	9	0	0	0	0	0	5	0	0	0	0	1.77677e-07	0	0	0	0	0	0	0
3.62547e-05	1.09659	0	0	0	0	0	0.749998	0	0.09	0.005	0	1.92994e-08	0	9	0	0	0	0	0	5	0	0	0	0	1.82503e-07	0	0	0	0	0	0	0
3.67803e-05	1.09659	0	0	0	0	0	0.749998	0	0.09	0.005	0	1.98172e-08	0	9	0	0	0	0	0	5	0	0	0	0	1.874e-07	0	0	0	0	0	0	0
3.73134e-05	1.09659	0	0	0	0	0	0.749998	0	0.09	0.005	0	2.03425e-08	0	9	0	0	0	0	0	5	0	0	0	0	1.92367e-07	0	0	0	0	0	0	0
3.78543e-05	1.09659	0	0	0	0	0	0.749998	0	0.09	0.005	0	2.08754e-08	0	9	0	0	0	0	0	5	0	0	0	0	1.97407e-07	0	0	0	0	0	0	0
3.84031e-05	1.09659	0	0	0	0	0	0.749998	0	0.09	0.005	0	2.1416e-08	0	9	0	0	0	0	0	5	0	0	0	0	2.0252e-07	0	0	0	0	0	0	0
3.89598e-05	1.09659	0	0	0	0	0	0.749998	0	0.09	0.005	0	2.19645e-08	0	9	0	0	0	0	0	5	0	0	0	0	2.07706e-07	0	0	0	0	0	0	0
3.95245e-05	1.09659	0	0	0	0	0	0.749998	0	0.09	0.005	0	2.2521e-08	0	9	0	0	0	0	0	5	0	0	0	0	2.12968e-07	0	0	0	0	0	0	0
4.00975e-05	1.09659	0	0	0	0	0	0.749998	0	0.09	0.005	0	2.30855e-08	0	9	0	0	0	0	0	5	0	0	0	0	2.18306e-07	0	0	0	0	0	0	0
4.06787e-05	1.09659	0	0	0	0	0	0.749998	0	0.09	0.005	0	2.36581e-08	0	9	0	0	0	0	0	5	0	0	0	0	2.23722e-07	0	0	0	0	0	0	0
4.12684e-05	1.09659	0	0	0	0	0	0.749998	0	0.09	0.005	0	2.42391e-08	0	9	0	0	0	0	0	5	0	0	0	0	2.29216e-07	0	0	0	0	0	0	0
4.18666e-05	1.09659	0	0	0	0	0	0.749998	0	0.09	0.005	0	2.48285e-08	0	9	0	0	0	0	0	5	0	0	0	0	2.34789e-07	0	0	0	0	0	0	0
4.24735e-05	1.09659	0	0	0	0	0	0.749998	0	0.09	0.005	0	2.54265e-08	0	9	0	0	0	0	0	5	0	0	0	0	2.40444e-07	0	0	0	0	0	0	0
4.30892e-05	1.09659	0	0	0	0	0	0.749998	0	0.09	0.005	0	2.60331e-08	0	9	0	0	0	0	0	5	0	0	0	0	2.4618e-07	0	0	0	0	0	0	0
4.37138e-05	1.09659	0	0	0	0	0	0.749998	0	0.09	0.005	0	2.66485e-08	0	9	0	0	0	0	0	5	0	0	0	0	2.52e-07	0	0	0	0	0	0	0
4.43475e-05	1.09659	0	0	0	0	0	0.749998	0	0.09	0.005	0	2.72728e-08	0	9	0	0	0	0	0	5	0	0	0	0	2.57904e-07	0	0	0	0	0	0	0
4.49903e-05	1.09659	0	0	0	0	0	0.749998	0	0.09	0.005	0	2.79062e-08	0	9	0	0	0	0	0	5	0	0	0	0	2.63893e-07	0	0	0	0	0	0	0
4.56425e-05	1.09659	0	0	0	0	0	0.749998	0	0.09	0.005	0	2.85488e-08	0	9	0	0	0	0	0	5	0	0	0	0	2.6997e-07	0	0	0	0	0	0	0
4.63041e-05	1.09659	0	0	0	0	0	0.749998	0	0.09	0.005	0	2.92006e-08	0	9	0	0	0	0	0	5	0	0	0	0	2.76134e-07	0	0	0	0	0	0	0
4.69754e-05	1.09659	0	0	0	0	0	0.749998	0	0.09	0.005	0	2.9862e-08	0	9	0	0	0	0	0	5	0	0	0	0	2.82388e-07	0	0	0	0	0	0	0
4.76563e-05	1.09659	0	0	0	0	0	0.749998	0	0.09	0.005	0	3.05329e-08	0	9	0	0	0	0	0	5	0	0	0	0	2.88732e-07	0	0	0	0	0	0	0
4.83471e-05	1.09659	0	0	0	0	0	0.749997	0	0.09	0.005	0	3.12135e-08	0	9	0	0	0	0	0	5	0	0	0	0	2.95169e-07	0	0	0	0	0	0	0
4.9048e-05	1.09659	0	0	0	0	0	0.749997	0	0.09	0.005	0	3.1904e-08	0	9	0	0	0	0	0	5	0	0	0	0	3.01699e-07	0	0	0	0	0	0	0
4.9759e-05	1.09659	0	0	0	0	0	0.749997	0	0.09	0.005	0	3.26045e-08	0	9	0	0	0	0	0	5	0	0	0	0	3.08323e-07	0	0	0	0	0	0	0
5.04803e-05	1.09659	0	0	0	0	0	0.749997	0	0.09	0.005	0	3.33152e-08	0	9	0	0	0	0	0	5	0	0	0	0	3.15043e-07	0	0	0	0	0	0	0
5.1212e-05	1.09659	0	0	0	0	0	0.749997	0	0.09	0.005	0	3.40362e-08	0	9	0	0	0	0	0	5	0	0	0	0	3.21861e-07	0	0	0	0	0	0	0
5.19544e-05	1.09659	0	0	0	0	0	0.749997	0	0.09	0.005	0	3.47676e-08	0	9	0	0	0	0	0	5	0	0	0	0	3.28778e-07	0	0	0	0	0	0	0
5.27075e-05	1.09659	0	0	0	0	0	0.749997	0	0.09	0.005	0	3.55096e-08	0	9	0	0	0	0	0	5	0	0	0	0	3.35795e-07	0	0	0	0	0	0	0
5.34715e-05	1.09659	0	0	0	0	0	0.749997	0	0.09	0.005	0	3.62624e-08	0	9	0	0	0	0	0	5	0	0	0	0	3.42913e-07	0	0	0	0	0	0	0
5.42467e-05	1.09659	0	0	0	0	0	0.749997	0	0.09	0.005	0	3.70261e-08	0	9	0	0	0	0	0	5	0	0	0	0	3.50135e-07	0	0	0	0	0	0	0
5.5033e-05	1.09659	0	0	0	0	0	0.749997	0	0.09	0.005	0	3.78009e-08	0	9	0	0	0	0	0	5	0	0	0	0	3.57462e-07	0	0	0	0	0	0	0
5.58308e-05	1.09659	0	0	0	0	0	0.749997	0	0.09	0.005	0	3.85868e-08	0	9	0	0	0	0	0	5	0	0	0	0	3.64894e-07	0	0	0	0	0	0	0
5.66401e-05	1.09659	0	0	0	0	0	0.749997	0	0.09	0.005	0	3.93842e-08	0	9	0	0	0	0	0	5	0	0	0	0	3.72435e-07	0	0	0	0	0	0	0
5.74611e-05	1.09659	0	0	0	0	0	0.749997	0	0.09	0.005	0	4.01932e-08	0	9	0	0	0	0	0	5	0	0	0	0	3.80085e-07	0	0	0	0	0	0	0
5.82941e-05	1.09659	0	0	0	0	0	0.749997	0	0.09	0.005	0	4.10138e-08	0	9	0	0	0	0	0	5	0	0	0	0	3.87845e-07	0	0	0	0	0	0	0
5.91391e-05	1.09659	0	0	0	0	0	0.749997	0	0.09	0.005	0	4.18464e-08	0	9	0	0	0	0	0	5	0	0	0	0	3.95718e-07	0	0	0	0	0	0	0
5.99964e-05	1.09659	0	0	0	0	0	0.749997	0	0.09	0.005	0	4.2691e-08	0	9	0	0	0	0	0	5	0	0	0	0	4.03706e-07	0	0	0	0	0	0	0
6.08661e-05	1.09659	0	0	0	0	0	0.749996	0	0.09	0.005	0	4.35479e-08	0	9	0	0	0	0	0	5	0	0	0	0	4.11809e-07	0	0	0	0	0	0	0
6.17484e-05	1.09659	0	0	0	0	0	0.749996	0	0.09	0.005	0	4.44172e-08	0	9	0	0	0	0	0	5	0	0	0	0	4.20029e-07	0	0	0	0	0	0	0
6.26435e-05	1.09659	0	0	0	0	0	0.749996	0	0.09	0.005	0	4.52991e-08	0	9	0	0	0	0	0	5	0	0	0	0	4.28369e-07	0	0	0	0	0	0	0
6.35516e-05	1.09659	0	0	0	0	0	0.749996	0	0.09	0.005	0	4.61938e-08	0	9	0	0	0	0	0	5	0	0	0	0	4.3683e-07	0	0	0	0	0	0	0
6.44728e-05	1.09659	0	0	0	0	0	0.749996	0	0.09	0.005	0	4.71015e-08	0	9	0	0	0	0	0	5	0	0	0	0	4.45413e-07	0	0	0	0	0	0	0
6.54074e-05	1.09659	0	0	0	0	0	0.749996	0	0.09	0.005	0	4.80223e-08	0	9	0	0	0	0	0	5	0	0	0	0	4.5412e-07	0	0	0	0	0	0	0
6.63555e-05	1.09659	0	0	0	0	0	0.749996	0	0.09	0.005	0	4.89564e-08	0	9	0	0	0	0	0	5	0	0	0	0	4.62954e-07	0	0	0	0	0	0	0
6.73174e-05	1.09659	0	0	0	0	0	0.749996	0	0.09	0.005	0	4.99041e-08	0	9	0	0	0	0	0	5	0	0	0	0	4.71916e-07	0	0	0	0	0	0	0
6.82932e-05	1.09659	0	0	0	0	0	0.749996	0	0.09	0.005	0	5.08656e-08	0	9	0	0	0	0	0	5	0	0	0	0	4.81008e-07	0	0	0	0	0	0	0
6.92832e-05	1.09659	0	0	0	0	0	0.749996	0	0.09	0.005	0	5.1841e-08	0	9	0	0	0	0	0	5	0	0	0	0	4.90232e-07	0	0	0	0	0	0	0
7.02875e-05	1.09659	0	0	0	0	0	0.749996	0	0.09	0.005	0	5.28305e-08	0	9	0	0	0	0	0	5	0	0	0	0	4.99589e-07	0	0	0	0	0	0	0
7.13064e-05	1.09659	0	0	0	0	0	0.749996	0	0.09	0.005	0	5.38343e-08	0	9	0	0	0	0	0	5	0	0	0	0	5.09082e-07	0	0	0	0	0	0	0
7.23401e-05	1.09659	0	0	0	0	0	0.749996	0	0.09	0.005	0	5.48527e-08	0	9	0	0	0	0	0	5	0	0	0	0	5.18712e-07	0	0	0	0	0	0	0
7.33887e-05	1.09659	0	0	0	0	0	0.749995	0	0.09	0.005	0	5.58859e-08	0	9	0	0	0	0	0	5	0	0	0	0	5.28483e-07	0	0	0	0	0	0	0
7.44525e-05	1.09659	0	0	0	0	0	0.749995	0	0.09	0.005	0	5.69341e-08	0	9	0	0	0	0	0	5	0	0	0	0	5.38394e-07	0	0	0	0	0	0	0
7.55318e-05	1.09659	0	0	0	0	0	0.749995	0	0.09	0.005	0	5.79974e-08	0	9	0	0	0	0	0	5	0	0	0	0	5.4845e-07	0	0	0	0	0	0	0
7.66267e-05	1.09659	0	0	0	0	0	0.749995	0	0.09	0.005	0	5.90762e-08	0	9	0	0	0	0	0	5	0	0	0	0	5.58651e-07	0	0	0	0	0	0	0
7.77375e-05	1.09659	0	0	0	0	0	0.749995	0	0.09	0.005	0	6.01706e-08	0	9	0	0	0	0	0	5	0	0	0	0	5.69e-07	0	0	0	0	0	0	0
7.88643e-05	1.09659	0	0	0	0	0	0.749995	0	0.09	0.005	0	6.12808e-08	0	9	0	0	0	0	0	5	0	0	0	0	5.79499e-07	0	0	0	0	0	0	0
8.00075e-05	1.09659	0	0	0	0	0	0.749995	0	0.09	0.005	0	6.24072e-08	0	9	0	0	0	0	0	5	0	0	0	0	5.90151e-07	0	0	0	0	0	0	0
8.11673e-05	1.09659	0	0	0	0	0	0.749995	0	0.09	0.005	0	6.35499e-08	0	9	0	0	0	0	0	5	0	0	0	0	6.00956e-07	0	0	0	0	0	0	0
8.23439e-05	1.09659	0	0	0	0	0	0.749995	0	0.09	0.005	0	6.47091e-08	0	9	0	0	0	0	0	5	0	0	0	0	6.11919e-07	0	0	0	0	0	0	0
8.35376e-05	1.09659	0	0	0	0	0	0.749995	0	0.09	0.005	0	6.58851e-08	0	9	0	0	0	0	0	5	0	0	0	0	6.2304e-07	0	0	0	0	0	0	0
8.47485e-05	1.09659	0	0	0	0	0	0.749995	0	0.09	0.005	0	6.70782e-08	0	9	0	0	0	0	0	5	0	0	0	0	6.34323e-07	0	0	0	0	0	0	0
8.5977e-05	1.09659	0	0	0	0	0	0.749994	0	0.09	0.005	0	6.82886e-08	0	9	0	0	0	0	0	5	0	0	0	0	6.45769e-07	0	0	0	0	0	0	0
8.72233e-05	1.09659	0	0	0	0	0	0.749994	0	0.09	0.005	0	6.95166e-08	0	9	0	0	0	0	0	5	0	0	0	0	6.57381e-07	0	0	0	0	0	0	0
8.84877e-05	1.09659	0	0	0	0	0	0.749994	0	0.09	0.005	0	7.07623e-08	0	9	0	0	0	0	0	5	0	0	0	0	6.69161e-07	0	0	0	0	0	0	0
8.97704e-05	1.09659	0	0	0	0	0	0.749994	0	0.09	0.005	0	7.20261e-08	0	9	0	0	0	0	0	5	0	0	0	0	6.81112e-07	0	0	0	0	0	0	0
9.10717e-05	1.09659	0	0	0	0	0	0.749994	0	0.09	0.005	0	7.33082e-08	0	9	0	0	0	0	0	5	0	0	0	0	6.93236e-07	0	0	0	0	0	0	0
9.23919e-05	1.09659	0	0	0	0	0	0.749994	0	0.09	0.005	0	7.46089e-08	0	9	0	0	0	0	0	5	0	0	0	0	7.05536e-07	0	0	0	0	0	0	0
9.37312e-05	1.09659	0	0	0	0	0	0.749994	0	0.09	0.005	0	7.59285e-08	0	9	0	0	0	0	0	5	0	0	0	0	7.18015e-07	0	0	0	0	0	0	0
9.50899e-05	1.09659	0	0	0	0	0	0.749994	0	0.09	0.005	0	7.72671e-08	0	9	0	0	0	0	0	5	0	0	0	0	7.30674e-07	0	0	0	0	0	0	0
9.64683e-05	1.09659	0	0	0	0	0	0.749994	0	0.09	0.005	0	7.86252e-08	0	9	0	0	0	0	0	5	0	0	0	0	7.43517e-07	0	0	0	0	0	0	0
9.78667e-05	1.09659	0	0	0	0	0	0.749993	0	0.09	0.005	0	8.0003e-08	0	9	0	0	0	0	0	5	0	0	0	0	7.56545e-07	0	0	0	0	0	0	0
9.92854e-05	1.09659	0	0	0	0	0	0.749993	0	0.09	0.005	0	8.14007e-08	0	9	0	0	0	0	0	5	0	0	0	0	7.69763e-07	0	0	0	0	0	0	0
0.000100725	1.09659	0	0	0	0	0	0.749993	0	0.09	0.005	0	8.28187e-08	0	9	0	0	0	0	0	5	0	0	0	0	7.83173e-07	0	0	0	0	0	0	0
0.000102185	1.09659	0	0	0	0	0	0.749993	0	0.09	0.005	0	8.42573e-08	0	9	0	0	0	0	0	5	0	0	0	0	7.96776e-07	0	0	0	0	0	0	0
0.000103666	1.09659	0	0	0	0	0	0.749993	0	0.09	0.005	0	8.57167e-08	0	9	0	0	0	0	0	5	0	0	0	0	8.10577e-07	0	0	0	0	0	0	0
0.000105169	1.09659	0	0	0	0	0	0.749993	0	0.09	0.005	0	8.71973e-08	0	9	0	0	0	0	0	5	0	0	0	0	8.24578e-07	0	0	0	0	0	0	0
0.000106693	1.09659	0	0	0	0	0	0.749993	0	0.09	0.005	0	8.86993e-08	0	9	0	0	0	0	0	5	0	0	0	0	8.38782e-07	0	0	0	0	0	0	0
0.00010824	1.09659	0	0	0	0	0	0.749993	0	0.09	0.005	0	9.02231e-08	0	9	0	0	0	0	0	5	0	0	0	0	8.53192e-07	0	0	0	0	0	0	0
0.000109809	1.09659	0	0	0	0	0	0.749993	0	0.09	0.005	0	9.1769e-08	0	9	0	0	0	0	0	5	0	0	0	0	8.67811e-07	0	0	0	0	0	0	0
0.000111401	1.09659	0	0	0	0	0	0.749992	0	0.09	0.005	0	9.33373e-08	0	9	0	0	0	0	0	5	0	0	0	0	8.82642e-07	0	0	0	0	0	0	0
0.000113016	1.09659	0	0	0	0	0	0.749992	0	0.09	0.005	0	9.49284e-08	0	9	0	0	0	0	0	5	0	0	0	0	8.97687e-07	0	0	0	0	0	0	0
0.000114654	1.09659	0	0	0	0	0	0.749992	0	0.09	0.005	0	9.65424e-08	0	9	0	0	0	0	0	5	0	0	0	0	9.12951e-07	0	0	0	0	0	0	0
0.000116316	1.09659	0	0	0	0	0	0.749992	0	0.09	0.005	0	9.81799e-08	0	9	0	0	0	0	0	5	0	0	0	0	9.28436e-07	0	0	0	0	0	0	0
0.000118002	1.09659	0	0	0	0	0	0.749992	0	0.09	0.005	0	9.98412e-08	0	9	0	0	0	0	0	5	0	0	0	0	9.44145e-07	0	0	0	0	0	0	0
0.000119712	1.09659	0	0	0	0	0	0.749992	0	0.09	0.005	0	1.01526e-07	0	9	0	0	0	0	0	5	0	0	0	0	9.60082e-07	0	0	0	0	0	0	0
0.000121448	1.09659	0	0	0	0	0	0.749992	0	0.09	0.005	0	1.03236e-07	0	9	0	0	0	0	0	5	0	0	0	0	9.76251e-07	0	0	0	0	0	0	0
0.000123208	1.09659	0	0	0	0	0	0.749991	0	0.09	0.005	0	1.04971e-07	0	9	0	0	0	0	0	5	0	0	0	0	9.92653e-07	0	0	0	0	0	0	0
0.000124994	1.09659	0	0	0	0	0	0.749991	0	0.09	0.005	0	1.0673e-07	0	9	0	0	0	0	0	5	0	0	0	0	1.00929e-06	0	0	0	0	0	0	0
0.000126806	1.09659	0	0	0	0	0	0.749991	0	0.09	0.005	0	1.08516e-07	0	9	0	0	0	0	0	5	0	0	0	0	1.02618e-06	0	0	0	0	0	0	0
0.000128644	1.09659	0	0	0	0	0	0.749991	0	0.09	0.005	0	1.10327e-07	0	9	0	0	0	0	0	5	0	0	0	0	1.0433e-06	0	0	0	0	0	0	0
0.000130509	1.09659	0	0	0	0	0	0.749991	0	0.09	0.005	0	1.12164e-07	0	9	0	0	0	0	0	5	0	0	0	0	1.06068e-06	0	0	0	0	0	0	0
0.000132401	1.09659	0	0	0	0	0	0.749991	0	0.09	0.005	0	1.14028e-07	0	9	0	0	0	0	0	5	0	0	0	0	1.0783e-06	0	0	0	0	0	0	0
0.00013432	1.09659	0	0	0	0	0	0.749991	0	0.09	0.005	0	1.15919e-07	0	9	0	0	0	0	0	5	0	0	0	0	1.09618e-06	0	0	0	0	0	0	0
0.000136267	1.09659	0	0	0	0	0	0.74999	0	0.09	0.005	0	1.17837e-07	0	9	0	0	0	0	0	5	0	0	0	0	1.11433e-06	0	0	0	0	0	0	0
0.000138243	1.09659	0	0	0	0	0	0.74999	0	0.09	0.005	0	1.19783e-07	0	9	0	0	0	0	0	5	0	0	0	0	1.13273e-06	0	0	0	0	0	0	0
0.000140247	1.09659	0	0	0	0	0	0.74999	0	0.09	0.005	0	1.21758e-07	0	9	0	0	0	0	0	5	0	0	0	0	1.1514e-06	0	0	0	0	0	0	0
0.00014228	1.09659	0	0	0	0	0	0.74999	0	0.09	0.005	0	1.23761e-07	0	9	0	0	0	0	0	5	0	0	0	0	1.17034e-06	0	0	0	0	0	0	0
0.000144342	1.09659	0	0	0	0	0	0.74999	0	0.09	0.005	0	1.25793e-07	0	9	0	0	0	0	0	5	0	0	0	0	1.18956e-06	0	0	0	0	0	0	0
0.000146434	1.09659	0	0	0	0	0	0.74999	0	0.09	0.005	0	1.27854e-07	0	9	0	0	0	0	0	5	0	0	0	0	1.20905e-06	0	0	0	0	0	0	0
0.000148557	1.09659	0	0	0	0	0	0.749989	0	0.09	0.005	0	1.29946e-07	0	9	0	0	0	0	0	5	0	0	0	0	1.22883e-06	0	0	0	0	0	0	0
0.000150711	1.09659	0	0	0	0	0	0.749989	0	0.09	0.005	0	1.32067e-07	0	9	0	0	0	0	0	5	0	0	0	0	1.24889e-06	0	0	0	0	0	0	0
0.000152895	1.09659	0	0	0	0	0	0.749989	0	0.09	0.005	0	1.3422e-07	0	9	0	0	0	0	0	5	0	0	0	0	1.26925e-06	0	0	0	0	0	0	0
0.000155112	1.09659	0	0	0	0	0	0.749989	0	0.09	0.005	0	1.36404e-07	0	9	0	0	0	0	0	5	0	0	0	0	1.2899e-06	0	0	0	0	0	0	0
0.00015736	1.09659	0	0	0	0	0	0.749989	0	0.09	0.005	0	1.38619e-07	0	9	0	0	0	0	0	5	0	0	0	0	1.31085e-06	0	0	0	0	0	0	0
0.000159641	1.09659	0	0	0	0	0	0.749989	0	0.09	0.005	0	1.40866e-07	0	9	0	0	0	0	0	5	0	0	0	0	1.3321e-06	0	0	0	0	0	0	0
0.000161955	1.09659	0	0	0	0	0	0.749988	0	0.09	0.005	0	1.43146e-07	0	9	0	0	0	0	0	5	0	0	0	0	1.35366e-06	0	0	0	0	0	0	0
0.000164303	1.09659	0	0	0	0	0	0.749988	0	0.09	0.005	0	1.45459e-07	0	9	0	0	0	0	0	5	0	0	0	0	1.37553e-06	0	0	0	0	0	0	0
0.000166685	1.09659	0	0	0	0	0	0.749988	0	0.09	0.005	0	1.47806e-07	0	9	0	0	0	0	0	5	0	0	0	0	1.39772e-06	0	0	0	0	0	0	0
0.000169101	1.09659	0	0	0	0	0	0.749988	0	0.09	0.005	0	1.50186e-07	0	9	0	0	0	0	0	5	0	0	0	0	1.42024e-06	0	0	0	0	0	0	0
0.000171552	1.09659	0	0	0	0	0	0.749988	0	0.09	0.005	0	1.52602e-07	0	9	0	0	0	0	0	5	0	0	0	0	1.44308e-06	0	0	0	0	0	0	0
0.000174039	1.09659	0	0	0	0	0	0.749987	0	0.09	0.005	0	1.55052e-07	0	9	0	0	0	0	0	5	0	0	0	0	1.46625e-06	0	0	0	0	0	0	0
0.000176562	1.09659	0	0	0	0	0	0.749987	0	0.09	0.005	0	1.57537e-07	0	9	0	0	0	0	0	5	0	0	0	0	1.48975e-06	0	0	0	0	0	0	0
0.000179121	1.09659	0	0	0	0	0	0.749987	0	0.09	0.005	0	1.60059e-07	0	9	0	0	0	0	0	5	0	0	0	0	1.5136e-06	0	0	0	0	0	0	0
0.000181718	1.09659	0	0	0	0	0	0.749987	0	0.09	0.005	0	1.62617e-07	0	9	0	0	0	0	0	5	0	0	0	0	1.53779e-06	0	0	0	0	0	0	0
0.000184352	1.09659	0	0	0	0	0	0.749987	0	0.09	0.005	0	1.65212e-07	0	9	0	0	0	0	0	5	0	0	0	0	1.56233e-06	0	0	0	0	0	0	0
0.000187024	1.09659	0	0	0	0	0	0.749986	0	0.09	0.005	0	1.67845e-07	0	9	0	0	0	0	0	5	0	0	0	0	1.58723e-06	0	0	0	0	0	0	0
0.000189736	1.09659	0	0	0	0	0	0.749986	0	0.09	0.005	0	1.70516e-07	0	9	0	0	0	0	0	5	0	0	0	0	1.61249e-06	0	0	0	0	0	0	0
0.000192486	1.09659	0	0	0	0	0	0.749986	0	0.09	0.005	0	1.73226e-07	0	9	0	0	0	0	0	5	0	0	0	0	1.63811e-06	0	0	0	0	0	0	0
0.000195276	1.09659	0	0	0	0	0	0.749986	0	0.09	0.005	0	1.75975e-07	0	9	0	0	0	0	0	5	0	0	0	0	1.66411e-06	0	0	0	0	0	0	0
0.000198107	1.09659	0	0	0	0	0	0.749985	0	0.09	0.005	0	1.78764e-07	0	9	0	0	0	0	0	5	0	0	0	0	1.69048e-06	0	0	0	0	0	0	0
0.000200979	1.09659	0	0	0	0	0	0.749985	0	0.09	0.005	0	1.81594e-07	0	9.00001	0	0	0	0	0	5	0	0	0	0	1.71724e-06	0	0	0	0	0	0	0
0.000203892	1.09659	0	0	0	0	0	0.749985	0	0.09	0.005	0	1.84464e-07	0	9.00001	0	0	0	0	0	5	0	0	0	0	1.74438e-06	0	0	0	0	0	0	0
0.000206848	1.09659	0	0	0	0	0	0.749985	0	0.09	0.005	0	1.87376e-07	0	9.00001	0	0	0	0	0	5	0	0	0	0	1.77192e-06	0	0	0	0	0	0	0
0.000209846	1.09659	0	0	0	0	0	0.749985	0	0.09	0.005	0	1.9033e-07	0	9.00001	0	0	0	0	0	5	0	0	0	0	1.79986e-06	0	0	0	0	0	0	0
0.000212888	1.09659	0	0	0	0	0	0.749984	0	0.09	0.005	0	1.93327e-07	0	9.00001	0	0	0	0	0	5	0	0	0	0	1.8282e-06	0	0	0	0	0	0	0
0.000215974	1.09659	0	0	0	0	0	0.749984	0	0.09	0.005	0	1.96367e-07	0	9.00001	0	0	0	0	0	5	0	0	0	0	1.85695e-06	0	0	0	0	0	0	0
0.000219105	1.09659	0	0	0	0	0	0.749984	0	0.09	0.005	0	1.99452e-07	0	9.00001	0	0	0	0	0	5	0	0	0	0	1.88612e-06	0	0	0	0	0	0	0
0.000222281	1.09659	0	0	0	0	0	0.749984	0	0.09	0.005	0	2.02581e-07	0	9.00001	0	0	0	0	0	5	0	0	0	0	1.91571e-06	0	0	0	0	0	0	0
0.000225503	1.09659	0	0	0	0	0	0.749983	0	0.09	0.005	0	2.05756e-07	0	9.00001	0	0	0	0	0	5	0	0	0	0	1.94573e-06	0	0	0	0	0	0	0
0.000228772	1.09659	0	0	0	0	0	0.749983	0	0.09	0.005	0	2.08976e-07	0	9.00001	0	0	0	0	0	5	0	0	0	0	1.97619e-06	0	0	0	0	0	0	0
0.000232088	1.09659	0	0	0	0	0	0.749983	0	0.09	0.005	0	2.12244e-07	0	9.00001	0	0	0	0	0	5	0	0	0	0	2.00709e-06	0	0	0	0	0	0	0
0.000235452	1.09659	0	0	0	0	0	0.749983	0	0.09	0.005	0	2.15558e-07	0	9.00001	0	0	0	0	0	5	0	0	0	0	2.03843e-06	0	0	0	0	0	0	0
0.000238866	1.09659	0	0	0	0	0	0.749982	0	0.09	0.005	0	2.18921e-07	0	9.00001	0	0	0	0	0	5	0	0	0	0	2.07023e-06	0	0	0	0	0	0	0
0.000242328	1.09659	0	0	0	0	0	0.749982	0	0.09	0.005	0	2.22332e-07	0	9.00001	0	0	0	0	0	5	0	0	0	0	2.10249e-06	0	0	0	0	0	0	0
0.000245841	1.09659	0	0	0	0	0	0.749982	0	0.09	0.005	0	2.25793e-07	0	9.00001	0	0	0	0	0	5	0	0	0	0	2.13522e-06	0	0	0	0	0	0	0
0.000249405	1.09659	0	0	0	0	0	0.749981	0	0.09	0.005	0	2.29304e-07	0	9.00001	0	0	0	0	0	5	0	0	0	0	2.16842e-06	0	0	0	0	0	0	0
0.00025302	1.09659	0	0	0	0	0	0.749981	0	0.09	0.005	0	2.32866e-07	0	9.00001	0	0	0	0	0	5	0	0	0	0	2.20211e-06	0	0	0	0	0	0	0
0.000256688	1.09659	0	0	0	0	0	0.749981	0	0.09	0.005	0	2.3648e-07	0	9.00001	0	0	0	0	0	5	0	0	0	0	2.23628e-06	0	0	0	0	0	0	0
0.000260409	1.09659	0	0	0	0	0	0.749981	0	0.09	0.005	0	2.40146e-07	0	9.00001	0	0	0	0	0	5	0	0	0	0	2.27095e-06	0	0	0	0	0	0	0
0.000264183	1.09659	0	0	0	0	0	0.74998	0	0.09	0.005	0	2.43865e-07	0	9.00001	0	0	0	0	0	5	0	0	0	0	2.30612e-06	0	0	0	0	0	0	0
0.000268013	1.09659	0	0	0	0	0	0.74998	0	0.09	0.005	0	2.47638e-07	0	9.00001	0	0	0	0	0	5	0	0	0	0	2.3418e-06	0	0	0	0	0	0	0
0.000271898	1.09659	0	0	0	0	0	0.74998	0	0.09	0.005	0	2.51466e-07	0	9.00001	0	0	0	0	0	5	0	0	0	0	2.37799e-06	0	0	0	0	0	0	0
0.000275839	1.09659	0	0	0	0	0	0.749979	0	0.09	0.005	0	2.55349e-07	0	9.00001	0	0	0	0	0	5	0	0	0	0	2.41472e-06	0	0	0	0	0	0	0
0.000279838	1.09659	0	0	0	0	0	0.749979	0	0.09	0.005	0	2.59288e-07	0	9.00001	0	0	0	0	0	5	0	0	0	0	2.45197e-06	0	0	0	0	0	0	0
0.000283895	1.09659	0	0	0	0	0	0.749979	0	0.09	0.005	0	2.63285e-07	0	9.00001	0	0	0	0	0	5	0	0	0	0	2.48977e-06	0	0	0	0	0	0	0
0.00028801	1.09659	0	0	0	0	0	0.749978	0	0.09	0.005	0	2.67339e-07	0	9.00001	0	0	0	0	0	5	0	0	0	0	2.52811e-06	0	0	0	0	0	0	0
0.000292185	1.09659	0	0	0	0	0	0.749978	0	0.09	0.005	0	2.71453e-07	0	9.00001	0	0	0	0	0	5	0	0	0	0	2.56701e-06	0	0	0	0	0	0	0
0.00029642	1.09659	0	0	0	0	0	0.749978	0	0.09	0.005	0	2.75626e-07	0	9.00001	0	0	0	0	0	5	0	0	0	0	2.60647e-06	0	0	0	0	0	0	0
0.000300717	1.09659	0	0	0	0	0	0.749977	0	0.09	0.005	0	2.79859e-07	0	9.00001	0	0	0	0	0	5	0	0	0	0	2.6465e-06	0	0	0	0	0	0	0
0.000305076	1.09659	0	0	0	0	0	0.749977	0	0.09	0.005	0	2.84154e-07	0	9.00001	0	0	0	0	0	5	0	0	0	0	2.68711e-06	0	0	0	0	0	0	0
0.000309499	1.09659	0	0	0	0	0	0.749977	0	0.09	0.005	0	2.88511e-07	0	9.00001	0	0	0	0	0	5	0	0	0	0	2.72832e-06	0	0	0	0	0	0	0
0.000313985	1.09659	0	0	0	0	0	0.749976	0	0.09	0.005	0	2.92931e-07	0	9.00001	0	0	0	0	0	5	0	0	0	0	2.77012e-06	0	0	0	0	0	0	0
0.000318537	1.09659	0	0	0	0	0	0.749976	0	0.09	0.005	0	2.97415e-07	0	9.00001	0	0	0	0	0	5	0	0	0	0	2.81252e-06	0	0	0	0	0	0	0
0.000323154	1.09659	0	0	0	0	0	0.749976	0	0.09	0.005	0	3.01964e-07	0	9.00001	0	0	0	0	0	5	0	0	0	0	2.85554e-06	0	0	0	0	0	0	0
0.000327838	1.09659	0	0	0	0	0	0.749975	0	0.09	0.005	0	3.0658e-07	0	9.00001	0	0	0	0	0	5	0	0	0	0	2.89919e-06	0	0	0	0	0	0	0
0.000332591	1.09659	0	0	0	0	0	0.749975	0	0.09	0.005	0	3.11262e-07	0	9.00001	0	0	0	0	0	5	0	0	0	0	2.94347e-06	0	0	0	0	0	0	0
0.000337412	1.09659	0	0	0	0	0	0.749974	0	0.09	0.005	0	3.16012e-07	0	9.00001	0	0	0	0	0	5	0	0	0	0	2.98838e-06	0	0	0	0	0	0	0
0.000342303	1.09659	0	0	0	0	0	0.749974	0	0.09	0.005	0	3.2083e-07	0	9.00001	0	0	0	0	0	5	0	0	0	0	3.03395e-06	0	0	0	0	0	0	0
0.000347265	1.09659	0	0	0	0	0	0.749974	0	0.09	0.005	0	3.25719e-07	0	9.00001	0	0	0	0	0	5	0	0	0	0	3.08018e-06	0	0	0	0	0	0	0
0.000352299	1.09659	0	0	0	0	0	0.749973	0	0.09	0.005	0	3.30679e-07	0	9.00001	0	0	0	0	0	5	0	0	0	0	3.12709e-06	0	0	0	0	0	0	0
0.000357406	1.09659	0	0	0	0	0	0.749973	0	0.09	0.005	0	3.3571e-07	0	9.00001	0	0	0	0	0	5	0	0	0	0	3.17467e-06	0	0	0	0	0	0	0
0.000362587	1.09659	0	0	0	0	0	0.749973	0	0.09	0.005	0	3.40814e-07	0	9.00001	0	0	0	0	0	5	0	0	0	0	3.22294e-06	0	0	0	0	0	0	0
0.000367843	1.09659	0	0	0	0	0	0.749972	0	0.09	0.005	0	3.45993e-07	0	9.00001	0	0	0	0	0	5	0	0	0	0	3.27191e-06	0	0	0	0	0	0	0
0.000373175	1.09659	0	0	0	0	0	0.749972	0	0.09	0.005	0	3.51246e-07	0	9.00001	0	0	0	0	0	5	0	0	0	0	3.32159e-06	0	0	0	0	0	0	0
0.000378585	1.09658	0	0	0	0	0	0.749971	0	0.09	0.005	0	3.56576e-07	0	9.00001	0	0	0	0	0	5	0	0	0	0	3.37199e-06	0	0	0	0	0	0	0
0.000384072	1.09658	0	0	0	0	0	0.749971	0	0.09	0.005	0	3.61982e-07	0	9.00001	0	0	0	0	0	5	0	0	0	0	3.42312e-06	0	0	0	0	0	0	0
0.00038964	1.09658	0	0	0	0	0	0.74997	0	0.09	0.005	0	3.67467e-07	0	9.00001	0	0	0	0	0	5	0	0	0	0	3.47499e-06	0	0	0	0	0	0	0
0.000395288	1.09658	0	0	0	0	0	0.74997	0	0.09	0.005	0	3.73032e-07	0	9.00001	0	0	0	0	0	5	0	0	0	0	3.52761e-06	0	0	0	0	0	0	0
0.000401018	1.09658	0	0	0	0	0	0.749969	0	0.09	0.005	0	3.78677e-07	0	9.00001	0	0	0	0	0	5	0	0	0	0	3.581e-06	0	0	0	0	0	0	0
0.000406831	1.09658	0	0	0	0	0	0.749969	0	0.09	0.005	0	3.84405e-07	0	9.00001	0	0	0	0	0	5	0	0	0	0	3.63516e-06	0	0	0	0	0	0	0
0.000412729	1.09658	0	0	0	0	0	0.749969	0	0.09	0.005	0	3.90215e-07	0	9.00001	0	0	0	0	0	5	0	0	0	0	3.6901e-06	0	0	0	0	0	0	0
0.000418712	1.09658	0	0	0	0	0	0.749968	0	0.09	0.005	0	3.96109e-07	0	9.00001	0	0	0	0	0	5	0	0	0	0	3.74585e-06	0	0	0	0	0	0	0
0.000424781	1.09658	0	0	0	0	0	0.749968	0	0.09	0.005	0	4.02089e-07	0	9.00001	0	0	0	0	0	5	0	0	0	0	3.80239e-06	0	0	0	0	0	0	0
0.000430939	1.09658	0	0	0	0	0	0.749967	0	0.09	0.005	0	4.08156e-07	0	9.00001	0	0	0	0	0	5	0	0	0	0	3.85976e-06	0	0	0	0	0	0	0
0.000437186	1.09658	0	0	0	0	0	0.749967	0	0.09	0.005	0	4.1431e-07	0	9.00001	0	0	0	0	0	5	0	0	0	0	3.91797e-06	0	0	0	0	0	0	0
0.000443523	1.09658	0	0	0	0	0	0.749966	0	0.09	0.005	0	4.20554e-07	0	9.00001	0	0	0	0	0	5	0	0	0	0	3.97701e-06	0	0	0	0	0	0	0
0.000449952	1.09658	0	0	0	0	0	0.749966	0	0.09	0.005	0	4.26888e-07	0	9.00001	0	0	0	0	0	5	0	0	0	0	4.03691e-06	0	0	0	0	0	0	0
0.000456475	1.09658	0	0	0	0	0	0.749965	0	0.09	0.005	0	4.33314e-07	0	9.00001	0	0	0	0	0	5	0	0	0	0	4.09768e-06	0	0	0	0	0	0	0
0.000463092	1.09658	0	0	0	0	0	0.749965	0	0.09	0.005	0	4.39833e-07	0	9.00001	0	0	0	0	0	5	0	0	0	0	4.15933e-06	0	0	0	0	0	0	0
0.000469805	1.09658	0	0	0	0	0	0.749964	0	0.09	0.005	0	4.46446e-07	0	9.00001	0	0	0	0	0	5	0	0	0	0	4.22187e-06	0	0	0	0	0	0	0
0.000476615	1.09658	0	0	0	0	0	0.749964	0	0.09	0.005	0	4.53156e-07	0	9.00001	0	0	0	0	0	5	0	0	0	0	4.28532e-06	0	0	0	0	0	0	0
0.000483524	1.09658	0	0	0	0	0	0.749963	0	0.09	0.005	0	4.59963e-07	0	9.00001	0	0	0	0	0	5	0	0	0	0	4.34969e-06	0	0	0	0	0	0	0
0.000490533	1.09658	0	0	0	0	0	0.749962	0	0.09	0.005	0	4.66868e-07	0	9.00001	0	0	0	0	0	5	0	0	0	0	4.415e-06	0	0	0	0	0	0	0
0.000497644	1.09658	0	0	0	0	0	0.749962	0	0.09	0.005	0	4.73873e-07	0	9.00001	0	0	0	0	0	5	0	0	0	0	4.48125e-06	0	0	0	0	0	0	0
0.000504857	1.09658	0	0	0	0	0	0.749961	0	0.09	0.005	0	4.8098e-07	0	9.00001	0	0	0	0	0	5	0	0	0	0	4.54846e-06	0	0	0	0	0	0	0
0.000512176	1.09658	0	0	0	0	0	0.749961	0	0.09	0.005	0	4.8819e-07	0	9.00001	0	0	0	0	0	5	0	0	0	0	4.61664e-06	0	0	0	0	0	0	0
0.0005196	1.09658	0	0	0	0	0	0.74996	0	0.09	0.005	0	4.95505e-07	0	9.00001	0	0	0	0	0	5	0	0	0	0	4.68581e-06	0	0	0	0	0	0	0
0.000527132	1.09658	0	0	0	0	0	0.74996	0	0.09	0.005	0	5.02926e-07	0	9.00001	0	0	0	0	0	5	0	0	0	0	4.75599e-06	0	0	0	0	0	0	0
0.000534774	1.09658	0	0	0	0	0	0.749959	0	0.09	0.005	0	5.10454e-07	0	9.00001	0	0	0	0	0	5	0	0	0	0	4.82718e-06	0	0	0	0	0	0	0
0.000542526	1.09658	0	0	0	0	0	0.749958	0	0.09	0.005	0	5.18091e-07	0	9.00001	0	0	0	0	0	5	0	0	0	0	4.8994e-06	0	0	0	0	0	0	0
0.00055039	1.09658	0	0	0	0	0	0.749958	0	0.09	0.005	0	5.25839e-07	0	9.00001	0	0	0	0	0	5	0	0	0	0	4.97268e-06	0	0	0	0	0	0	0
0.000558368	1.09658	0	0	0	0	0	0.749957	0	0.09	0.005	0	5.33699e-07	0	9.00001	0	0	0	0	0	5	0	0	0	0	5.04701e-06	0	0	0	0	0	0	0
0.000566463	1.09658	0	0	0	0	0	0.749957	0	0.09	0.005	0	5.41673e-07	0	9.00001	0	0	0	0	0	5	0	0	0	0	5.12242e-06	0	0	0	0	0	0	0
0.000574674	1.09658	0	0	0	0	0	0.749956	0	0.09	0.005	0	5.49763e-07	0	9.00002	0	0	0	0	0	5	0	0	0	0	5.19892e-06	0	0	0	0	0	0	0
0.000583004	1.09658	0	0	0	0	0	0.749955	0	0.09	0.005	0	5.5797e-07	0	9.00002	0	0	0	0	0	5	0	0	0	0	5.27654e-06	0	0	0	0	0	0	0
0.000591455	1.09658	0	0	0	0	0	0.749955	0	0.09	0.005	0	5.66296e-07	0	9.00002	0	0	0	0	0	5	0	0	0	0	5.35527e-06	0	0	0	0	0	0	0
0.000600029	1.09658	0	0	0	0	0	0.749954	0	0.09	0.005	0	5.74743e-07	0	9.00002	0	0	0	0	0	5	0	0	0	0	5.43515e-06	0	0	0	0	0	0	0
0.000608727	1.09658	0	0	0	0	0	0.749953	0	0.09	0.005	0	5.83312e-07	0	9.00002	0	0	0	0	0	5	0	0	0	0	5.51619e-06	0	0	0	0	0	0	0
0.000617551	1.09658	0	0	0	0	0	0.749953	0	0.09	0.005	0	5.92005e-07	0	9.00002	0	0	0	0	0	5	0	0	0	0	5.5984e-06	0	0	0	0	0	0	0
0.000626503	1.09658	0	0	0	0	0	0.749952	0	0.09	0.005	0	6.00824e-07	0	9.00002	0	0	0	0	0	5	0	0	0	0	5.68181e-06	0	0	0	0	0	0	0
0.000635585	1.09658	0	0	0	0	0	0.749951	0	0.09	0.005	0	6.09772e-07	0	9.00002	0	0	0	0	0	5	0	0	0	0	5.76642e-06	0	0	0	0	0	0	0
0.000644798	1.09658	0	0	0	0	0	0.749951	0	0.09	0.005	0	6.18848e-07	0	9.00002	0	0	0	0	0	5	0	0	0	0	5.85226e-06	0	0	0	0	0	0	0
0.000654145	1.09658	0	0	0	0	0	0.74995	0	0.09	0.005	0	6.28057e-07	0	9.00002	0	0	0	0	0	5	0	0	0	0	5.93934e-06	0	0	0	0	0	0	0
0.000663628	1.09658	0	0	0	0	0	0.749949	0	0.09	0.005	0	6.37399e-07	0	9.00002	0	0	0	0	0	5	0	0	0	0	6.02769e-06	0	0	0	0	0	0	0
0.000673247	1.09658	0	0	0	0	0	0.749948	0	0.09	0.005	0	6.46876e-07	0	9.00002	0	0	0	0	0	5	0	0	0	0	6.11731e-06	0	0	0	0	0	0	0
0.000683007	1.09658	0	0	0	0	0	0.749948	0	0.09	0.005	0	6.56491e-07	0	9.00002	0	0	0	0	0	5	0	0	0	0	6.20824e-06	0	0	0	0	0	0	0
0.000692908	1.09658	0	0	0	0	0	0.749947	0	0.09	0.005	0	6.66245e-07	0	9.00002	0	0	0	0	0	5	0	0	0	0	6.30048e-06	0	0	0	0	0	0	0
0.000702952	1.09658	0	0	0	0	0	0.749946	0	0.09	0.005	0	6.7614e-07	0	9.00002	0	0	0	0	0	5	0	0	0	0	6.39406e-06	0	0	0	0	0	0	0
0.000713142	1.09658	0	0	0	0	0	0.749945	0	0.09	0.005	0	6.86179e-07	0	9.00002	0	0	0	0	0	5	0	0	0	0	6.489e-06	0	0	0	0	0	0	0
0.000723479	1.09658	0	0	0	0	0	0.749944	0	0.09	0.005	0	6.96363e-07	0	9.00002	0	0	0	0	0	5	0	0	0	0	6.58531e-06	0	0	0	0	0	0	0
0.000733967	1.09658	0	0	0	0	0	0.749944	0	0.09	0.005	0	7.06695e-07	0	9.00002	0	0	0	0	0	5	0	0	0	0	6.68302e-06	0	0	0	0	0	0	0
0.000744606	1.09658	0	0	0	0	0	0.749943	0	0.09	0.005	0	7.17177e-07	0	9.00002	0	0	0	0	0	5	0	0	0	0	6.78215e-06	0	0	0	0	0	0	0
0.0007554	1.09658	0	0	0	0	0	0.749942	0	0.09	0.005	0	7.2781e-07	0	9.00002	0	0	0	0	0	5	0	0	0	0	6.88271e-06	0	0	0	0	0	0	0
0.00076635	1.09658	0	0	0	0	0	0.749941	0	0.09	0.005	0	7.38598e-07	0	9.00002	0	0	0	0	0	5	0	0	0	0	6.98473e-06	0	0	0	0	0	0	0
0.000777459	1.09658	0	0	0	0	0	0.74994	0	0.09	0.005	0	7.49542e-07	0	9.00002	0	0	0	0	0	5	0	0	0	0	7.08823e-06	0	0	0	0	0	0	0
0.000788729	1.09658	0	0	0	0	0	0.749939	0	0.09	0.005	0	7.60645e-07	0	9.00002	0	0	0	0	0	5	0	0	0	0	7.19323e-06	0	0	0	0	0	0	0
0.000800163	1.09657	0	0	0	0	0	0.749939	0	0.09	0.005	0	7.71909e-07	0	9.00002	0	0	0	0	0	5	0	0	0	0	7.29975e-06	0	0	0	0	0	0	0
0.000811762	1.09657	0	0	0	0	0	0.749938	0	0.09	0.005	0	7.83336e-07	0	9.00002	0	0	0	0	0	5	0	0	0	0	7.40781e-06	0	0	0	0	0	0	0
0.000823529	1.09657	0	0	0	0	0	0.749937	0	0.09	0.005	0	7.94928e-07	0	9.00002	0	0	0	0	0	5	0	0	0	0	7.51745e-06	0	0	0	0	0	0	0
0.000835467	1.09657	0	0	0	0	0	0.749936	0	0.09	0.005	0	8.06689e-07	0	9.00002	0	0	0	0	0	5	0	0	0	0	7.62867e-06	0	0	0	0	0	0	0
0.000847578	1.09657	0	0	0	0	0	0.749935	0	0.09	0.005	0	8.1862e-07	0	9.00002	0	0	0	0	0	5	0	0	0	0	7.7415e-06	0	0	0	0	0	0	0
0.000859864	1.09657	0	0	0	0	0	0.749934	0	0.09	0.005	0	8.30724e-07	0	9.00002	0	0	0	0	0	5	0	0	0	0	7.85597e-06	0	0	0	0	0	0	0
0.000872328	1.09657	0	0	0	0	0	0.749933	0	0.09	0.005	0	8.43003e-07	0	9.00002	0	0	0	0	0	5	0	0	0	0	7.9721e-06	0	0	0	0	0	0	0
0.000884974	1.09657	0	0	0	0	0	0.749932	0	0.09	0.005	0	8.5546e-07	0	9.00002	0	0	0	0	0	5	0	0	0	0	8.08991e-06	0	0	0	0	0	0	0
0.000897802	1.09657	0	0	0	0	0	0.749931	0	0.09	0.005	0	8.68098e-07	0	9.00002	0	0	0	0	0	5	0	0	0	0	8.20943e-06	0	0	0	0	0	0	0
0.000910817	1.09657	0	0	0	0	0	0.74993	0	0.09	0.005	0	8.80919e-07	0	9.00002	0	0	0	0	0	5	0	0	0	0	8.33068e-06	0	0	0	0	0	0	0
0.00092402	1.09657	0	0	0	0	0	0.749929	0	0.09	0.005	0	8.93926e-07	0	9.00002	0	0	0	0	0	5	0	0	0	0	8.45369e-06	0	0	0	0	0	0	0
0.000937414	1.09657	0	0	0	0	0	0.749928	0	0.09	0.005	0	9.07122e-07	0	9.00003	0	0	0	0	0	5	0	0	0	0	8.57848e-06	0	0	0	0	0	0	0
0.000951003	1.09657	0	0	0	0	0	0.749927	0	0.09	0.005	0	9.20509e-07	0	9.00003	0	0	0	0	0	5	0	0	0	0	8.70508e-06	0	0	0	0	0	0	0
0.000964788	1.09657	0	0	0	0	0	0.749926	0	0.09	0.005	0	9.34089e-07	0	9.00003	0	0	0	0	0	5	0	0	0	0	8.83352e-06	0	0	0	0	0	0	0
0.000978774	1.09657	0	0	0	0	0	0.749925	0	0.09	0.005	0	9.47867e-07	0	9.00003	0	0	0	0	0	5	0	0	0	0	8.96381e-06	0	0	0	0	0	0	0
0.000992962	1.09657	0	0	0	0	0	0.749924	0	0.09	0.005	0	9.61844e-07	0	9.00003	0	0	0	0	0	5	0	0	0	0	9.096e-06	0	0	0	0	0	0	0
0.00100736	1.09657	0	0	0	0	0	0.749923	0	0.09	0.005	0	9.76024e-07	0	9.00003	0	0	0	0	0	5	0	0	0	0	9.2301e-06	0	0	0	0	0	0	0
0.00102196	1.09657	0	0	0	0	0	0.749922	0	0.09	0.005	0	9.9041e-07	0	9.00003	0	0	0	0	0	5	0	0	0	0	9.36615e-06	0	0	0	0	0	0	0
0.00103677	1.09657	0	0	0	0	0	0.749921	0	0.09	0.005	0	1.005e-06	0	9.00003	0	0	0	0	0	5	0	0	0	0	9.50417e-06	0	0	0	0	0	0	0
0.0010518	1.09657	0	0	0	0	0	0.74992	0	0.09	0.005	0	1.01981e-06	0	9.00003	0	0	0	0	0	5	0	0	0	0	9.64419e-06	0	0	0	0	0	0	0
0.00106705	1.09657	0	0	0	0	0	0.749918	0	0.09	0.005	0	1.03483e-06	0	9.00003	0	0	0	0	0	5	0	0	0	0	9.78623e-06	0	0	0	0	0	0	0
0.00108252	1.09657	0	0	0	0	0	0.749917	0	0.09	0.005	0	1.05007e-06	0	9.00003	0	0	0	0	0	5	0	0	0	0	9.93034e-06	0	0	0	0	0	0	0
0.00109821	1.09657	0	0	0	0	0	0.749916	0	0.09	0.005	0	1.06553e-06	0	9.00003	0	0	0	0	0	5	0	0	0	0	1.00765e-05	0	0	0	0	0	0	0
0.00111413	1.09657	0	0	0	0	0	0.749915	0	0.09	0.005	0	1.08121e-06	0	9.00003	0	0	0	0	0	5	0	0	0	0	1.02249e-05	0	0	0	0	0	0	0
0.00113028	1.09657	0	0	0	0	0	0.749914	0	0.09	0.005	0	1.09712e-06	0	9.00003	0	0	0	0	0	5	0	0	0	0	1.03753e-05	0	0	0	0	0	0	0
0.00114666	1.09657	0	0	0	0	0	0.749912	0	0.09	0.005	0	1.11326e-06	0	9.00003	0	0	0	0	0	5	0	0	0	0	1.0528e-05	0	0	0	0	0	0	0
0.00116328	1.09657	0	0	0	0	0	0.749911	0	0.09	0.005	0	1.12963e-06	0	9.00003	0	0	0	0	0	5	0	0	0	0	1.06828e-05	0	0	0	0	0	0	0
0.00118015	1.09657	0	0	0	0	0	0.74991	0	0.09	0.005	0	1.14624e-06	0	9.00003	0	0	0	0	0	5	0	0	0	0	1.08399e-05	0	0	0	0	0	0	0
0.00119725	1.09657	0	0	0	0	0	0.749909	0	0.09	0.005	0	1.1631e-06	0	9.00003	0	0	0	0	0	5	0	0	0	0	1.09993e-05	0	0	0	0	0	0	0
0.00121461	1.09657	0	0	0	0	0	0.749907	0	0.09	0.005	0	1.18019e-06	0	9.00003	0	0	0	0	0	5	0	0	0	0	1.1161e-05	0	0	0	0	0	0	0
0.00123222	1.09657	0	0	0	0	0	0.749906	0	0.09	0.005	0	1.19754e-06	0	9.00003	0	0	0	0	0	5	0	0	0	0	1.1325e-05	0	0	0	0	0	0	0
0.00125008	1.09656	0	0	0	0	0	0.749905	0	0.09	0.005	0	1.21513e-06	0	9.00003	0	0	0	0	0	5	0	0	0	0	1.14914e-05	0	0	0	0	0	0	0
0.0012682	1.09656	0	0	0	0	0	0.749903	0	0.09	0.005	0	1.23299e-06	0	9.00003	0	0	0	0	0	5	0	0	0	0	1.16603e-05	0	0	0	0	0	0	0
0.00128658	1.09656	0	0	0	0	0	0.749902	0	0.09	0.005	0	1.25109e-06	0	9.00003	0	0	0	0	0	5	0	0	0	0	1.18315e-05	0	0	0	0	0	0	0
0.00130523	1.09656	0	0	0	0	0	0.749901	0	0.09	0.005	0	1.26947e-06	0	9.00003	0	0	0	0	0	5	0	0	0	0	1.20053e-05	0	0	0	0	0	0	0
0.00132415	1.09656	0	0	0	0	0	0.749899	0	0.09	0.005	0	1.28811e-06	0	9.00004	0	0	0	0	0	5	0	0	0	0	1.21816e-05	0	0	0	0	0	0	0
0.00134335	1.09656	0	0	0	0	0	0.749898	0	0.09	0.005	0	1.30701e-06	0	9.00004	0	0	0	0	0	5	0	0	0	0	1.23604e-05	0	0	0	0	0	0	0
0.00136282	1.09656	0	0	0	0	0	0.749896	0	0.09	0.005	0	1.3262e-06	0	9.00004	0	0	0	0	0	5	0	0	0	0	1.25418e-05	0	0	0	0	0	0	0
0.00138258	1.09656	0	0	0	0	0	0.749895	0	0.09	0.005	0	1.34566e-06	0	9.00004	0	0	0	0	0	5	0	0	0	0	1.27259e-05	0	0	0	0	0	0	0
0.00140262	1.09656	0	0	0	0	0	0.749893	0	0.09	0.005	0	1.3654e-06	0	9.00004	0	0	0	0	0	5	0	0	0	0	1.29126e-05	0	0	0	0	0	0	0
0.00142295	1.09656	0	0	0	0	0	0.749892	0	0.09	0.005	0	1.38543e-06	0	9.00004	0	0	0	0	0	5	0	0	0	0	1.3102e-05	0	0	0	0	0	0	0
0.00144358	1.09656	0	0	0	0	0	0.74989	0	0.09	0.005	0	1.40575e-06	0	9.00004	0	0	0	0	0	5	0	0	0	0	1.32942e-05	0	0	0	0	0	0	0
0.0014645	1.09656	0	0	0	0	0	0.749889	0	0.09	0.005	0	1.42636e-06	0	9.00004	0	0	0	0	0	5	0	0	0	0	1.34891e-05	0	0	0	0	0	0	0
0.00148573	1.09656	0	0	0	0	0	0.749887	0	0.09	0.005	0	1.44727e-06	0	9.00004	0	0	0	0	0	5	0	0	0	0	1.36869e-05	0	0	0	0	0	0	0
0.00150727	1.09656	0	0	0	0	0	0.749886	0	0.09	0.005	0	1.46849e-06	0	9.00004	0	0	0	0	0	5	0	0	0	0	1.38876e-05	0	0	0	0	0	0	0
0.00152912	1.09656	0	0	0	0	0	0.749884	0	0.09	0.005	0	1.49001e-06	0	9.00004	0	0	0	0	0	5	0	0	0	0	1.40911e-05	0	0	0	0	0	0	0
0.00155129	1.09656	0	0	0	0	0	0.749883	0	0.09	0.005	0	1.51185e-06	0	9.00004	0	0	0	0	0	5	0	0	0	0	1.42976e-05	0	0	0	0	0	0	0
0.00157377	1.09656	0	0	0	0	0	0.749881	0	0.09	0.005	0	1.534e-06	0	9.00004	0	0	0	0	0	5	0	0	0	0	1.45071e-05	0	0	0	0	0	0	0
0.00159659	1.09656	0	0	0	0	0	0.749879	0	0.09	0.005	0	1.55647e-06	0	9.00004	0	0	0	0	0	5	0	0	0	0	1.47197e-05	0	0	0	0	0	0	0
0.00161973	1.09656	0	0	0	0	0	0.749878	0	0.09	0.005	0	1.57927e-06	0	9.00004	0	0	0	0	0	5	0	0	0	0	1.49353e-05	0	0	0	0	0	0	0
0.00164321	1.09656	0	0	0	0	0	0.749876	0	0.09	0.005	0	1.6024e-06	0	9.00004	0	0	0	0	0	5	0	0	0	0	1.5154e-05	0	0	0	0	0	0	0
0.00166703	1.09656	0	0	0	0	0	0.749874	0	0.09	0.005	0	1.62586e-06	0	9.00004	0	0	0	0	0	5	0	0	0	0	1.53759e-05	0	0	0	0	0	0	0
0.00169119	1.09656	0	0	0	0	0	0.749873	0	0.09	0.005	0	1.64967e-06	0	9.00005	0	0	0	0	0	5	0	0	0	0	1.56011e-05	0	0	0	0	0	0	0
0.00171571	1.09655	0	0	0	0	0	0.749871	0	0.09	0.005	0	1.67381e-06	0	9.00005	0	0	0	0	0	5	0	0	0	0	1.58295e-05	0	0	0	0	0	0	0
0.00174058	1.09655	0	0	0	0	0	0.749869	0	0.09	0.005	0	1.69831e-06	0	9.00005	0	0	0	0	0	5	0	0	0	0	1.60612e-05	0	0	0	0	0	0	0
0.00176581	1.09655	0	0	0	0	0	0.749867	0	0.09	0.005	0	1.72317e-06	0	9.00005	0	0	0	0	0	5	0	0	0	0	1.62962e-05	0	0	0	0	0	0	0
0.00179141	1.09655	0	0	0	0	0	0.749865	0	0.09	0.005	0	1.74838e-06	0	9.00005	0	0	0	0	0	5	0	0	0	0	1.65347e-05	0	0	0	0	0	0	0
0.00181738	1.09655	0	0	0	0	0	0.749863	0	0.09	0.005	0	1.77396e-06	0	9.00005	0	0	0	0	0	5	0	0	0	0	1.67766e-05	0	0	0	0	0	0	0
0.00184372	1.09655	0	0	0	0	0	0.749862	0	0.09	0.005	0	1.79991e-06	0	9.00005	0	0	0	0	0	5	0	0	0	0	1.7022e-05	0	0	0	0	0	0	0
0.00187045	1.09655	0	0	0	0	0	0.74986	0	0.09	0.005	0	1.82624e-06	0	9.00005	0	0	0	0	0	5	0	0	0	0	1.7271e-05	0	0	0	0	0	0	0
0.00189756	1.09655	0	0	0	0	0	0.749858	0	0.09	0.005	0	1.85294e-06	0	9.00005	0	0	0	0	0	5	0	0	0	0	1.75236e-05	0	0	0	0	0	0	0
0.00192507	1.09655	0	0	0	0	0	0.749856	0	0.09	0.005	0	1.88004e-06	0	9.00005	0	0	0	0	0	5	0	0	0	0	1.77799e-05	0	0	0	0	0	0	0
0.00195297	1.09655	0	0	0	0	0	0.749854	0	0.09	0.005	0	1.90753e-06	0	9.00005	0	0	0	0	0	5	0	0	0	0	1.80399e-05	0	0	0	0	0	0	0
0.00198128	1.09655	0	0	0	0	0	0.749852	0	0.09	0.005	0	1.93541e-06	0	9.00005	0	0	0	0	0	5	0	0	0	0	1.83036e-05	0	0	0	0	0	0	0
0.00201001	1.09655	0	0	0	0	0	0.74985	0	0.09	0.005	0	1.9637e-06	0	9.00005	0	0	0	0	0	5	0	0	0	0	1.85712e-05	0	0	0	0	0	0	0
0.00203914	1.09655	0	0	0	0	0	0.749848	0	0.09	0.005	0	1.9924e-06	0	9.00005	0	0	0	0	0	5	0	0	0	0	1.88426e-05	0	0	0	0	0	0	0
0.0020687	1.09655	0	0	0	0	0	0.749846	0	0.09	0.005	0	2.02152e-06	0	9.00006	0	0	0	0	0	5	0	0	0	0	1.9118e-05	0	0	0	0	0	0	0
0.00209869	1.09655	0	0	0	0	0	0.749844	0	0.09	0.005	0	2.05105e-06	0	9.00006	0	0	0	0	0	5	0	0	0	0	1.93974e-05	0	0	0	0	0	0	0
0.00212911	1.09655	0	0	0	0	0	0.749841	0	0.09	0.005	0	2.08102e-06	0	9.00006	0	0	0	0	0	5	0	0	0	0	1.96808e-05	0	0	0	0	0	0	0
0.00215997	1.09655	0	0	0	0	0	0.749839	0	0.09	0.005	0	2.11142e-06	0	9.00006	0	0	0	0	0	5	0	0	0	0	1.99683e-05	0	0	0	0	0	0	0
0.00219129	1.09654	0	0	0	0	0	0.749837	0	0.09	0.005	0	2.14226e-06	0	9.00006	0	0	0	0	0	5	0	0	0	0	2.026e-05	0	0	0	0	0	0	0
0.00222305	1.09654	0	0	0	0	0	0.749835	0	0.09	0.005	0	2.17355e-06	0	9.00006	0	0	0	0	0	5	0	0	0	0	2.05559e-05	0	0	0	0	0	0	0
0.00225528	1.09654	0	0	0	0	0	0.749833	0	0.09	0.005	0	2.20529e-06	0	9.00006	0	0	0	0	0	5	0	0	0	0	2.08561e-05	0	0	0	0	0	0	0
0.00228797	1.09654	0	0	0	0	0	0.74983	0	0.09	0.005	0	2.23749e-06	0	9.00006	0	0	0	0	0	5	0	0	0	0	2.11607e-05	0	0	0	0	0	0	0
0.00232113	1.09654	0	0	0	0	0	0.749828	0	0.09	0.005	0	2.27016e-06	0	9.00006	0	0	0	0	0	5	0	0	0	0	2.14697e-05	0	0	0	0	0	0	0
0.00235478	1.09654	0	0	0	0	0	0.749826	0	0.09	0.00500001	0	2.3033e-06	0	9.00006	0	0	0	0	0	5	0	0	0	0	2.17831e-05	0	0	0	0	0	0	0
0.00238892	1.09654	0	0	0	0	0	0.749823	0	0.09	0.00500001	0	2.33692e-06	0	9.00006	0	0	0	0	0	5	0	0	0	0	2.21011e-05	0	0	0	0	0	0	0
0.00242354	1.09654	0	0	0	0	0	0.749821	0	0.09	0.00500001	0	2.37103e-06	0	9.00007	0	0	0	0	0	5	0	0	0	0	2.24237e-05	0	0	0	0	0	0	0
0.00245868	1.09654	0	0	0	0	0	0.749819	0	0.09	0.00500001	0	2.40563e-06	0	9.00007	0	0	0	0	0	5	0	0	0	0	2.2751e-05	0	0	0	0	0	0	0
0.00249432	1.09654	0	0	0	0	0	0.749816	0	0.09	0.00500001	0	2.44073e-06	0	9.00007	0	0	0	0	0	5	0	0	0	0	2.30831e-05	0	0	0	0	0	0	0
0.00253047	1.09654	0	0	0	0	0	0.749814	0	0.09	0.00500001	0	2.47635e-06	0	9.00007	0	0	0	0	0	5	0	0	0	0	2.34199e-05	0	0	0	0	0	0	0
0.00256716	1.09654	0	0	0	0	0	0.749811	0	0.09	0.00500001	0	2.51248e-06	0	9.00007	0	0	0	0	0	5	0	0	0	0	2.37616e-05	0	0	0	0	0	0	0
0.00260437	1.09654	0	0	0	0	0	0.749809	0	0.09	0.00500001	0	2.54913e-06	0	9.00007	0	0	0	0	0	5	0	0	0	0	2.41083e-05	0	0	0	0	0	0	0
0.00264212	1.09654	0	0	0	0	0	0.749806	0	0.09	0.00500001	0	2.58631e-06	0	9.00007	0	0	0	0	0	5	0	0	0	0	2.446e-05	0	0	0	0	0	0	0
0.00268042	1.09653	0	0	0	0	0	0.749804	0	0.09	0.00500001	0	2.62403e-06	0	9.00007	0	0	0	0	0	5	0	0	0	0	2.48168e-05	0	0	0	0	0	0	0
0.00271928	1.09653	0	0	0	0	0	0.749801	0	0.09	0.00500001	0	2.6623e-06	0	9.00007	0	0	0	0	0	5	0	0	0	0	2.51788e-05	0	0	0	0	0	0	0
0.00275869	1.09653	0	0	0	0	0	0.749798	0	0.09	0.00500001	0	2.70113e-06	0	9.00007	0	0	0	0	0	5	0	0	0	0	2.5546e-05	0	0	0	0	0	0	0
0.00279868	1.09653	0	0	0	0	0	0.749796	0	0.09	0.00500001	0	2.74051e-06	0	9.00008	0	0	0	0	0	5	0	0	0	0	2.59185e-05	0	0	0	0	0	0	0
0.00283925	1.09653	0	0	0	0	0	0.749793	0	0.09	0.00500001	0	2.78047e-06	0	9.00008	0	0	0	0	0	5	0	0	0	0	2.62964e-05	0	0	0	0	0	0	0
0.00288041	1.09653	0	0	0	0	0	0.74979	0	0.09	0.00500001	0	2.82101e-06	0	9.00008	0	0	0	0	0	5	0	0	0	0	2.66799e-05	0	0	0	0	0	0	0
0.00292217	1.09653	0	0	0	0	0	0.749787	0	0.09	0.00500001	0	2.86213e-06	0	9.00008	0	0	0	0	0	5	0	0	0	0	2.70688e-05	0	0	0	0	0	0	0
0.00296453	1.09653	0	0	0	0	0	0.749785	0	0.09	0.00500001	0	2.90385e-06	0	9.00008	0	0	0	0	0	5	0	0	0	0	2.74634e-05	0	0	0	0	0	0	0
0.0030075	1.09653	0	0	0	0	0	0.749782	0	0.09	0.00500001	0	2.94617e-06	0	9.00008	0	0	0	0	0	5	0	0	0	0	2.78638e-05	0	0	0	0	0	0	0
0.0030511	1.09653	0	0	0	0	0	0.749779	0	0.09	0.00500001	0	2.98911e-06	0	9.00008	0	0	0	0	0	5	0	0	0	0	2.82699e-05	0	0	0	0	0	0	0
0.00309532	1.09653	0	0	0	0	0	0.749776	0	0.09	0.00500001	0	3.03267e-06	0	9.00008	0	0	0	0	0	5	0	0	0	0	2.86819e-05	0	0	0	0	0	0	0
0.00314019	1.09653	0	0	0	0	0	0.749773	0	0.09	0.00500001	0	3.07686e-06	0	9.00008	0	0	0	0	0	5	0	0	0	0	2.90999e-05	0	0	0	0	0	0	0
0.00318571	1.09652	0	0	0	0	0	0.74977	0	0.09	0.00500001	0	3.12169e-06	0	9.00009	0	0	0	0	0	5	0	0	0	0	2.9524e-05	0	0	0	0	0	0	0
0.00323189	1.09652	0	0	0	0	0	0.749767	0	0.09	0.00500001	0	3.16717e-06	0	9.00009	0	0	0	0	0	5	0	0	0	0	2.99541e-05	0	0	0	0	0	0	0
0.00327874	1.09652	0	0	0	0	0	0.749764	0	0.09	0.00500001	0	3.21331e-06	0	9.00009	0	0	0	0	0	5	0	0	0	0	3.03906e-05	0	0	0	0	0	0	0
0.00332627	1.09652	0	0	0	0	0	0.749761	0	0.09	0.00500001	0	3.26012e-06	0	9.00009	0	0	0	0	0	5	0	0	0	0	3.08333e-05	0	0	0	0	0	0	0
0.00337449	1.09652	0	0	0	0	0	0.749758	0	0.09	0.00500001	0	3.3076e-06	0	9.00009	0	0	0	0	0	5	0	0	0	0	3.12825e-05	0	0	0	0	0	0	0
0.0034234	1.09652	0	0	0	0	0	0.749755	0	0.09	0.00500001	0	3.35578e-06	0	9.00009	0	0	0	0	0	5	0	0	0	0	3.17382e-05	0	0	0	0	0	0	0
0.00347303	1.09652	0	0	0	0	0	0.749751	0	0.09	0.00500001	0	3.40465e-06	0	9.00009	0	0	0	0	0	5	0	0	0	0	3.22005e-05	0	0	0	0	0	0	0
0.00352337	1.09652	0	0	0	0	0	0.749748	0	0.09	0.00500001	0	3.45423e-06	0	9.0001	0	0	0	0	0	5	0	0	0	0	3.26694e-05	0	0	0	0	0	0	0
0.00357445	1.09652	0	0	0	0	0	0.749745	0	0.09	0.00500001	0	3.50453e-06	0	9.0001	0	0	0	0	0	5	0	0	0	0	3.31452e-05	0	0	0	0	0	0	0
0.00362626	1.09652	0	0	0	0	0	0.749742	0	0.09	0.00500001	0	3.55556e-06	0	9.0001	0	0	0	0	0	5	0	0	0	0	3.36279e-05	0	0	0	0	0	0	0
0.00367883	1.09652	0	0	0	0	0	0.749738	0	0.09	0.00500001	0	3.60733e-06	0	9.0001	0	0	0	0	0	5	0	0	0	0	3.41176e-05	0	0	0	0	0	0	0
0.00373216	1.09651	0	0	0	0	0	0.749735	0	0.09	0.00500001	0	3.65984e-06	0	9.0001	0	0	0	0	0	5	0	0	0	0	3.46144e-05	0	0	0	0	0	0	0
0.00378626	1.09651	0	0	0	0	0	0.749731	0	0.09	0.00500001	0	3.71312e-06	0	9.0001	0	0	0	0	0	5	0	0	0	0	3.51183e-05	0	0	0	0	0	0	0
0.00384114	1.09651	0	0	0	0	0	0.749728	0	0.09	0.00500001	0	3.76717e-06	0	9.0001	0	0	0	0	0	5	0	0	0	0	3.56296e-05	0	0	0	0	0	0	0
0.00389682	1.09651	0	0	0	0	0	0.749725	0	0.09	0.00500001	0	3.822e-06	0	9.00011	0	0	0	0	0	5	0	0	0	0	3.61483e-05	0	0	0	0	0	0	0
0.00395331	1.09651	0	0	0	0	0	0.749721	0	0.09	0.00500001	0	3.87763e-06	0	9.00011	0	0	0	0	0	5	0	0	0	0	3.66745e-05	0	0	0	0	0	0	0
0.00401062	1.09651	0	0	0	0	0	0.749717	0	0.09	0.00500001	0	3.93407e-06	0	9.00011	0	0	0	0	0	5	0	0	0	0	3.72083e-05	0	0	0	0	0	0	0
0.00406876	1.09651	0	0	0	0	0	0.749714	0	0.09	0.00500001	0	3.99132e-06	0	9.00011	0	0	0	0	0	5	0	0	0	0	3.77499e-05	0	0	0	0	0	0	0
0.00412774	1.09651	0	0	0	0	0	0.74971	0	0.09	0.00500001	0	4.0494e-06	0	9.00011	0	0	0	0	0	5	0	0	0	0	3.82993e-05	0	0	0	0	0	0	0
0.00418757	1.09651	0	0	0	0	0	0.749707	0	0.09	0.00500001	0	4.10832e-06	0	9.00011	0	0	0	0	0	5	0	0	0	0	3.88567e-05	0	0	0	0	0	0	0
0.00424827	1.09651	0	0	0	0	0	0.749703	0	0.09	0.00500001	0	4.1681e-06	0	9.00011	0	0	0	0	0	5	0	0	0	0	3.94221e-05	0	0	0	0	0	0	0
0.00430986	1.0965	0	0	0	0	0	0.749699	0	0.09	0.00500001	0	4.22874e-06	0	9.00012	0	0	0	0	0	5	0	0	0	0	3.99958e-05	0	0	0	0	0	0	0
0.00437233	1.0965	0	0	0	0	0	0.749695	0	0.09	0.00500001	0	4.29026e-06	0	9.00012	0	0	0	0	0	5	0	0	0	0	4.05777e-05	0	0	0	0	0	0	0
0.00443571	1.0965	0	0	0	0	0	0.749692	0	0.09	0.00500001	0	4.35267e-06	0	9.00012	0	0	0	0	0	5	0	0	0	0	4.11681e-05	0	0	0	0	0	0	0
0.00450001	1.0965	0	0	0	0	0	0.749688	0	0.09	0.00500001	0	4.41599e-06	0	9.00012	0	0	0	0	0	5	0	0	0	0	4.17671e-05	0	0	0	0	0	0	0
0.00456524	1.0965	0	0	0	0	0	0.749684	0	0.09	0.00500001	0	4.48022e-06	0	9.00012	0	0	0	0	0	5	0	0	0	0	4.23747e-05	0	0	0	0	0	0	0
0.00463142	1.0965	0	0	0	0	0	0.74968	0	0.09	0.00500001	0	4.54539e-06	0	9.00013	0	0	0	0	0	5	0	0	0	0	4.29912e-05	0	0	0	0	0	0	0
0.00469856	1.0965	0	0	0	0	0	0.749676	0	0.09	0.00500001	0	4.61149e-06	0	9.00013	0	0	0	0	0	5	0	0	0	0	4.36165e-05	0	0	0	0	0	0	0
0.00476667	1.0965	0	0	0	0	0	0.749672	0	0.09	0.00500001	0	4.67856e-06	0	9.00013	0	0	0	0	0	5	0	0	0	0	4.4251e-05	0	0	0	0	0	0	0
0.00483577	1.0965	0	0	0	0	0	0.749668	0	0.09	0.00500001	0	4.7466e-06	0	9.00013	0	0	0	0	0	5	0	0	0	0	4.48946e-05	0	0	0	0	0	0	0
0.00490586	1.09649	0	0	0	0	0	0.749664	0	0.09	0.00500001	0	4.81562e-06	0	9.00013	0	0	0	0	0	5	0	0	0	0	4.55476e-05	0	0	0	0	0	0	0
0.00497698	1.09649	0	0	0	0	0	0.749659	0	0.09	0.00500001	0	4.88564e-06	0	9.00013	0	0	0	0	0	5	0	0	0	0	4.621e-05	0	0	0	0	0	0	0
0.00504912	1.09649	0	0	0	0	0	0.749655	0	0.09	0.00500001	0	4.95668e-06	0	9.00014	0	0	0	0	0	5	0	0	0	0	4.6882e-05	0	0	0	0	0	0	0
0.00512232	1.09649	0	0	0	0	0	0.749651	0	0.09	0.00500001	0	5.02875e-06	0	9.00014	0	0	0	0	0	5	0	0	0	0	4.75638e-05	0	0	0	0	0	0	0
0.00519657	1.09649	0	0	0	0	0	0.749647	0	0.09	0.00500001	0	5.10186e-06	0	9.00014	0	0	0	0	0	5	0	0	0	0	4.82554e-05	0	0	0	0	0	0	0
0.0052719	1.09649	0	0	0	0	0	0.749642	0	0.09	0.00500001	0	5.17603e-06	0	9.00014	0	0	0	0	0	5	0	0	0	0	4.89571e-05	0	0	0	0	0	0	0
0.00534832	1.09649	0	0	0	0	0	0.749638	0	0.09	0.00500001	0	5.25128e-06	0	9.00014	0	0	0	0	0	5	0	0	0	0	4.96689e-05	0	0	0	0	0	0	0
0.00542585	1.09649	0	0	0	0	0	0.749634	0	0.09	0.00500001	0	5.32761e-06	0	9.00015	0	0	0	0	0	5	0	0	0	0	5.03911e-05	0	0	0	0	0	0	0
0.0055045	1.09648	0	0	0	0	0	0.749629	0	0.09	0.00500001	0	5.40505e-06	0	9.00015	0	0	0	0	0	5	0	0	0	0	5.11237e-05	0	0	0	0	0	0	0
0.00558429	1.09648	0	0	0	0	0	0.749625	0	0.09	0.00500001	0	5.48361e-06	0	9.00015	0	0	0	0	0	5	0	0	0	0	5.18669e-05	0	0	0	0	0	0	0
0.00566524	1.09648	0	0	0	0	0	0.74962	0	0.09	0.00500001	0	5.56332e-06	0	9.00015	0	0	0	0	0	5	0	0	0	0	5.26209e-05	0	0	0	0	0	0	0
0.00574736	1.09648	0	0	0	0	0	0.749616	0	0.09	0.00500001	0	5.64417e-06	0	9.00016	0	0	0	0	0	5	0	0	0	0	5.33859e-05	0	0	0	0	0	0	0
0.00583068	1.09648	0	0	0	0	0	0.749611	0	0.09	0.00500001	0	5.7262e-06	0	9.00016	0	0	0	0	0	5	0	0	0	0	5.41619e-05	0	0	0	0	0	0	0
0.0059152	1.09648	0	0	0	0	0	0.749607	0	0.09	0.00500001	0	5.80941e-06	0	9.00016	0	0	0	0	0	5	0	0	0	0	5.49491e-05	0	0	0	0	0	0	0
0.00600094	1.09648	0	0	0	0	0	0.749602	0	0.09	0.00500001	0	5.89383e-06	0	9.00016	0	0	0	0	0	5	0	0	0	0	5.57478e-05	0	0	0	0	0	0	0
0.00608793	1.09648	0	0	0	0	0	0.749597	0	0.09	0.00500001	0	5.97948e-06	0	9.00016	0	0	0	0	0	5	0	0	0	0	5.65581e-05	0	0	0	0	0	0	0
0.00617618	1.09647	0	0	0	0	0	0.749592	0	0.09	0.00500001	0	6.06636e-06	0	9.00017	0	0	0	0	0	5	0	0	0	0	5.738e-05	0	0	0	0	0	0	0
0.00626571	1.09647	0	0	0	0	0	0.749588	0	0.09	0.00500001	0	6.1545e-06	0	9.00017	0	0	0	0	0	5	0	0	0	0	5.82139e-05	0	0	0	0	0	0	0
0.00635654	1.09647	0	0	0	0	0	0.749583	0	0.09	0.00500001	0	6.24392e-06	0	9.00017	0	0	0	0	0	5	0	0	0	0	5.90599e-05	0	0	0	0	0	0	0
0.00644868	1.09647	0	0	0	0	0	0.749578	0	0.09	0.00500001	0	6.33464e-06	0	9.00017	0	0	0	0	0	5	0	0	0	0	5.99182e-05	0	0	0	0	0	0	0
0.00654216	1.09647	0	0	0	0	0	0.749573	0	0.09	0.00500001	0	6.42667e-06	0	9.00018	0	0	0	0	0	5	0	0	0	0	6.07888e-05	0	0	0	0	0	0	0
0.006637	1.09647	0	0	0	0	0	0.749568	0	0.09	0.00500001	0	6.52003e-06	0	9.00018	0	0	0	0	0	5	0	0	0	0	6.16721e-05	0	0	0	0	0	0	0
0.00673321	1.09647	0	0	0	0	0	0.749563	0	0.09	0.00500001	0	6.61474e-06	0	9.00018	0	0	0	0	0	5	0	0	0	0	6.25682e-05	0	0	0	0	0	0	0
0.00683081	1.09646	0	0	0	0	0	0.749558	0	0.09	0.00500001	0	6.71083e-06	0	9.00019	0	0	0	0	0	5	0	0	0	0	6.34773e-05	0	0	0	0	0	0	0
0.00692983	1.09646	0	0	0	0	0	0.749553	0	0.09	0.00500001	0	6.80831e-06	0	9.00019	0	0	0	0	0	5	0	0	0	0	6.43996e-05	0	0	0	0	0	0	0
0.00703028	1.09646	0	0	0	0	0	0.749548	0	0.09	0.00500002	0	6.9072e-06	0	9.00019	0	0	0	0	0	5	0	0	0	0	6.53352e-05	0	0	0	0	0	0	0
0.00713219	1.09646	0	0	0	0	0	0.749542	0	0.09	0.00500002	0	7.00752e-06	0	9.00019	0	0	0	0	0	5	0	0	0	0	6.62844e-05	0	0	0	0	0	0	0
0.00723558	1.09646	0	0	0	0	0	0.749537	0	0.09	0.00500002	0	7.10929e-06	0	9.0002	0	0	0	0	0	5	0	0	0	0	6.72473e-05	0	0	0	0	0	0	0
0.00734047	1.09646	0	0	0	0	0	0.749532	0	0.09	0.00500002	0	7.21254e-06	0	9.0002	0	0	0	0	0	5	0	0	0	0	6.82242e-05	0	0	0	0	0	0	0
0.00744688	1.09646	0	0	0	0	0	0.749527	0	0.09	0.00500002	0	7.31729e-06	0	9.0002	0	0	0	0	0	5	0	0	0	0	6.92152e-05	0	0	0	0	0	0	0
0.00755482	1.09645	0	0	0	0	0	0.749521	0	0.09	0.00500002	0	7.42355e-06	0	9.0002	0	0	0	0	0	5	0	0	0	0	7.02206e-05	0	0	0	0	0	0	0
0.00766434	1.09645	0	0	0	0	0	0.749516	0	0.09	0.00500002	0	7.53135e-06	0	9.00021	0	0	0	0	0	5	0	0	0	0	7.12406e-05	0	0	0	0	0	0	0
0.00777544	1.09645	0	0	0	0	0	0.749511	0	0.09	0.00500002	0	7.64072e-06	0	9.00021	0	0	0	0	0	5	0	0	0	0	7.22754e-05	0	0	0	0	0	0	0
0.00788815	1.09645	0	0	0	0	0	0.749505	0	0.09	0.00500002	0	7.75166e-06	0	9.00021	0	0	0	0	0	5	0	0	0	0	7.33251e-05	0	0	0	0	0	0	0
0.0080025	1.09645	0	0	0	0	0	0.7495	0	0.09	0.00500002	0	7.86422e-06	0	9.00022	0	0	0	0	0	5	0	0	0	0	7.43901e-05	0	0	0	0	0	0	0
0.0081185	1.09645	0	0	0	0	0	0.749494	0	0.09	0.00500002	0	7.9784e-06	0	9.00022	0	0	0	0	0	5	0	0	0	0	7.54705e-05	0	0	0	0	0	0	0
0.00823619	1.09645	0	0	0	0	0	0.749489	0	0.09	0.00500002	0	8.09424e-06	0	9.00022	0	0	0	0	0	5	0	0	0	0	7.65665e-05	0	0	0	0	0	0	0
0.00835558	1.09644	0	0	0	0	0	0.749483	0	0.09	0.00500002	0	8.21176e-06	0	9.00023	0	0	0	0	0	5	0	0	0	0	7.76784e-05	0	0	0	0	0	0	0
0.0084767	1.09644	0	0	0	0	0	0.749477	0	0.09	0.00500002	0	8.33097e-06	0	9.00023	0	0	0	0	0	5	0	0	0	0	7.88065e-05	0	0	0	0	0	0	0
0.00859958	1.09644	0	0	0	0	0	0.749472	0	0.09	0.00500002	0	8.45192e-06	0	9.00023	0	0	0	0	0	5	0	0	0	0	7.99508e-05	0	0	0	0	0	0	0
0.00872423	1.09644	0	0	0	0	0	0.749466	0	0.09	0.00500002	0	8.57461e-06	0	9.00024	0	0	0	0	0	5	0	0	0	0	8.11118e-05	0	0	0	0	0	0	0
0.0088507	1.09644	0	0	0	0	0	0.74946	0	0.09	0.00500002	0	8.69909e-06	0	9.00024	0	0	0	0	0	5	0	0	0	0	8.22896e-05	0	0	0	0	0	0	0
0.008979	1.09644	0	0	0	0	0	0.749454	0	0.09	0.00500002	0	8.82536e-06	0	9.00024	0	0	0	0	0	5	0	0	0	0	8.34844e-05	0	0	0	0	0	0	0
0.00910916	1.09644	0	0	0	0	0	0.749449	0	0.09	0.00500002	0	8.95347e-06	0	9.00025	0	0	0	0	0	5	0	0	0	0	8.46966e-05	0	0	0	0	0	0	0
0.0092412	1.09643	0	0	0	0	0	0.749443	0	0.09	0.00500002	0	9.08343e-06	0	9.00025	0	0	0	0	0	5	0	0	0	0	8.59263e-05	0	0	0	0	0	0	0
0.00937516	1.09643	0	0	0	0	0	0.749437	0	0.09	0.00500002	0	9.21527e-06	0	9.00025	0	0	0	0	0	5	0	0	0	0	8.71739e-05	0	0	0	0	0	0	0
0.00951106	1.09643	0	0	0	0	0	0.749431	0	0.09	0.00500002	0	9.34902e-06	0	9.00026	0	0	0	0	0	5	0	0	0	0	8.84395e-05	0	0	0	0	0	0	0
0.00964894	1.09643	0	0	0	0	0	0.749425	0	0.09	0.00500002	0	9.48471e-06	0	9.00026	0	0	0	0	0	5	0	0	0	0	8.97234e-05	0	0	0	0	0	0	0
0.00978881	1.09643	0	0	0	0	0	0.749419	0	0.09	0.00500002	0	9.62236e-06	0	9.00027	0	0	0	0	0	5	0	0	0	0	9.1026e-05	0	0	0	0	0	0	0
0.0099307	1.09643	0	0	0	0	0	0.749413	0	0.09	0.00500002	0	9.76201e-06	0	9.00027	0	0	0	0	0	5	0	0	0	0	9.23474e-05	0	0	0	0	0	0	0
0.0100747	1.09643	0	0	0	0	0	0.749407	0	0.09	0.00500002	0	9.90368e-06	0	9.00027	0	0	0	0	0	5.00001	0	0	0	0	9.3688e-05	0	0	0	0	0	0	0
0.0102207	1.09642	0	0	0	0	0	0.749401	0	0.09	0.00500002	0	1.00474e-05	0	9.00028	0	0	0	0	0	5.00001	0	0	0	0	9.5048e-05	0	0	0	0	0	0	0
0.0103689	1.09642	0	0	0	0	0	0.749395	0	0.09	0.00500002	0	1.01932e-05	0	9.00028	0	0	0	0	0	5.00001	0	0	0	0	9.64277e-05	0	0	0	0	0	0	0
0.0105192	1.09642	0	0	0	0	0	0.749389	0	0.09	0.00500002	0	1.03411e-05	0	9.00029	0	0	0	0	0	5.00001	0	0	0	0	9.78274e-05	0	0	0	0	0	0	0
0.0106716	1.09642	0	0	0	0	0	0.749382	0	0.09	0.00500002	0	1.04912e-05	0	9.00029	0	0	0	0	0	5.00001	0	0	0	0	9.92474e-05	0	0	0	0	0	0	0
0.0108263	1.09642	0	0	0	0	0	0.749376	0	0.09	0.00500002	0	1.06434e-05	0	9.00029	0	0	0	0	0	5.00001	0	0	0	0	0.000100688	0	0	0	0	0	0	0
0.0109833	1.09642	0	0	0	0	0	0.74937	0	0.09	0.00500002	0	1.07978e-05	0	9.0003	0	0	0	0	0	5.00001	0	0	0	0	0.000102149	0	0	0	0	0	0	0
0.0111425	1.09641	0	0	0	0	0	0.749364	0	0.09	0.00500002	0	1.09545e-05	0	9.0003	0	0	0	0	0	5.00001	0	0	0	0	0.000103632	0	0	0	0	0	0	0
0.011304	1.09641	0	0	0	0	0	0.749357	0	0.09	0.00500002	0	1.11134e-05	0	9.00031	0	0	0	0	0	5.00001	0	0	0	0	0.000105136	0	0	0	0	0	0	0
0.0114679	1.09641	0	0	0	0	0	0.749351	0	0.09	0.00500002	0	1.12747e-05	0	9.00031	0	0	0	0	0	5.00001	0	0	0	0	0.000106662	0	0	0	0	0	0	0
0.0116341	1.09641	0	0	0	0	0	0.749345	0	0.09	0.00500002	0	1.14382e-05	0	9.00032	0	0	0	0	0	5.00001	0	0	0	0	0.00010821	0	0	0	0	0	0	0
0.0118028	1.09641	0	0	0	0	0	0.749338	0	0.09	0.00500003	0	1.16042e-05	0	9.00032	0	0	0	0	0	5.00001	0	0	0	0	0.00010978	0	0	0	0	0	0	0
0.0119739	1.09641	0	0	0	0	0	0.749332	0	0.09	0.00500003	0	1.17725e-05	0	9.00032	0	0	0	0	0	5.00001	0	0	0	0	0.000111373	0	0	0	0	0	0	0
0.0121474	1.09641	0	0	0	0	0	0.749326	0	0.09	0.00500003	0	1.19433e-05	0	9.00033	0	0	0	0	0	5.00001	0	0	0	0	0.00011299	0	0	0	0	0	0	0
0.0123235	1.0964	0	0	0	0	0	0.749319	0	0.09	0.00500003	0	1.21166e-05	0	9.00033	0	0	0	0	0	5.00001	0	0	0	0	0.000114629	0	0	0	0	0	0	0
0.0125022	1.0964	0	0	0	0	0	0.749313	0	0.09	0.00500003	0	1.22923e-05	0	9.00034	0	0	0	0	0	5.00001	0	0	0	0	0.000116293	0	0	0	0	0	0	0
0.0126834	1.0964	0	0	0	0	0	0.749306	0	0.09	0.00500003	0	1.24706e-05	0	9.00034	0	0	0	0	0	5.00001	0	0	0	0	0.00011798	0	0	0	0	0	0	0
0.0128672	1.0964	0	0	0	0	0	0.7493	0	0.09	0.00500003	0	1.26515e-05	0	9.00035	0	0	0	0	0	5.00001	0	0	0	0	0.000119692	0	0	0	0	0	0	0
0.0130538	1.0964	0	0	0	0	0	0.749293	0	0.09	0.00500003	0	1.2835e-05	0	9.00035	0	0	0	0	0	5.00001	0	0	0	0	0.000121429	0	0	0	0	0	0	0
0.013243	1.0964	0	0	0	0	0	0.749287	0	0.09	0.00500003	0	1.30212e-05	0	9.00036	0	0	0	0	0	5.00001	0	0	0	0	0.000123191	0	0	0	0	0	0	0
0.013435	1.0964	0	0	0	0	0	0.74928	0	0.09	0.00500003	0	1.32101e-05	0	9.00036	0	0	0	0	0	5.00001	0	0	0	0	0.000124978	0	0	0	0	0	0	0
0.0136297	1.09639	0	0	0	0	0	0.749274	0	0.09	0.00500003	0	1.34017e-05	0	9.00037	0	0	0	0	0	5.00001	0	0	0	0	0.000126792	0	0	0	0	0	0	0
0.0138273	1.09639	0	0	0	0	0	0.749267	0	0.09	0.00500003	0	1.3596e-05	0	9.00037	0	0	0	0	0	5.00001	0	0	0	0	0.000128631	0	0	0	0	0	0	0
0.0140277	1.09639	0	0	0	0	0	0.74926	0	0.09	0.00500003	0	1.37932e-05	0	9.00038	0	0	0	0	0	5.00001	0	0	0	0	0.000130497	0	0	0	0	0	0	0
0.0142311	1.09639	0	0	0	0	0	0.749254	0	0.09	0.00500003	0	1.39933e-05	0	9.00039	0	0	0	0	0	5.00001	0	0	0	0	0.000132391	0	0	0	0	0	0	0
0.0144374	1.09639	0	0	0	0	0	0.749247	0	0.09	0.00500003	0	1.41962e-05	0	9.00039	0	0	0	0	0	5.00001	0	0	0	0	0.000134311	0	0	0	0	0	0	0
0.0146466	1.09639	0	0	0	0	0	0.749241	0	0.09	0.00500003	0	1.44021e-05	0	9.0004	0	0	0	0	0	5.00001	0	0	0	0	0.00013626	0	0	0	0	0	0	0
0.014859	1.09639	0	0	0	0	0	0.749234	0	0.09	0.00500003	0	1.46109e-05	0	9.0004	0	0	0	0	0	5.00001	0	0	0	0	0.000138237	0	0	0	0	0	0	0
0.0150743	1.09638	0	0	0	0	0	0.749227	0	0.09	0.00500003	0	1.48228e-05	0	9.00041	0	0	0	0	0	5.00001	0	0	0	0	0.000140242	0	0	0	0	0	0	0
0.0152929	1.09638	0	0	0	0	0	0.749221	0	0.09	0.00500003	0	1.50377e-05	0	9.00041	0	0	0	0	0	5.00001	0	0	0	0	0.000142276	0	0	0	0	0	0	0
0.0155145	1.09638	0	0	0	0	0	0.749214	0	0.09	0.00500003	0	1.52558e-05	0	9.00042	0	0	0	0	0	5.00001	0	0	0	0	0.00014434	0	0	0	0	0	0	0
0.0157394	1.09638	0	0	0	0	0	0.749208	0	0.09	0.00500003	0	1.5477e-05	0	9.00043	0	0	0	0	0	5.00001	0	0	0	0	0.000146434	0	0	0	0	0	0	0
0.0159676	1.09638	0	0	0	0	0	0.749201	0	0.09	0.00500003	0	1.57014e-05	0	9.00043	0	0	0	0	0	5.00001	0	0	0	0	0.000148558	0	0	0	0	0	0	0
0.0161991	1.09638	0	0	0	0	0	0.749194	0	0.09	0.00500003	0	1.59291e-05	0	9.00044	0	0	0	0	0	5.00001	0	0	0	0	0.000150713	0	0	0	0	0	0	0
0.0164339	1.09638	0	0	0	0	0	0.749188	0	0.09	0.00500004	0	1.61601e-05	0	9.00045	0	0	0	0	0	5.00001	0	0	0	0	0.000152899	0	0	0	0	0	0	0
0.0166721	1.09637	0	0	0	0	0	0.749181	0	0.09	0.00500004	0	1.63944e-05	0	9.00045	0	0	0	0	0	5.00001	0	0	0	0	0.000155117	0	0	0	0	0	0	0
0.0169138	1.09637	0	0	0	0	0	0.749174	0	0.09	0.00500004	0	1.66321e-05	0	9.00046	0	0	0	0	0	5.00001	0	0	0	0	0.000157367	0	0	0	0	0	0	0
0.017159	1.09637	0	0	0	0	0	0.749168	0	0.09	0.00500004	0	1.68732e-05	0	9.00047	0	0	0	0	0	5.00001	0	0	0	0	0.000159649	0	0	0	0	0	0	0
0.0174077	1.09637	0	0	0	0	0	0.749161	0	0.09	0.00500004	0	1.71178e-05	0	9.00047	0	0	0	0	0	5.00001	0	0	0	0	0.000161965	0	0	0	0	0	0	0
0.01766	1.09637	0	0	0	0	0	0.749155	0	0.09	0.00500004	0	1.7366e-05	0	9.00048	0	0	0	0	0	5.00001	0	0	0	0	0.000164314	0	0	0	0	0	0	0
0.017916	1.09637	0	0	0	0	0	0.749148	0	0.09	0.00500004	0	1.76177e-05	0	9.00049	0	0	0	0	0	5.00001	0	0	0	0	0.000166697	0	0	0	0	0	0	0
0.0181758	1.09637	0	0	0	0	0	0.749141	0	0.09	0.00500004	0	1.78732e-05	0	9.00049	0	0	0	0	0	5.00001	0	0	0	0	0.000169115	0	0	0	0	0	0	0
0.0184392	1.09637	0	0	0	0	0	0.749135	0	0.09	0.00500004	0	1.81323e-05	0	9.0005	0	0	0	0	0	5.00001	0	0	0	0	0.000171567	0	0	0	0	0	0	0
0.0187065	1.09637	0	0	0	0	0	0.749128	0	0.09	0.00500004	0	1.83951e-05	0	9.00051	0	0	0	0	0	5.00001	0	0	0	0	0.000174055	0	0	0	0	0	0	0
0.0189777	1.09636	0	0	0	0	0	0.749122	0	0.09	0.00500004	0	1.86618e-05	0	9.00051	0	0	0	0	0	5.00001	0	0	0	0	0.000176579	0	0	0	0	0	0	0
0.0192528	1.09636	0	0	0	0	0	0.749115	0	0.09	0.00500004	0	1.89323e-05	0	9.00052	0	0	0	0	0	5.00001	0	0	0	0	0.00017914	0	0	0	0	0	0	0
0.0195319	1.09636	0	0	0	0	0	0.749109	0	0.09	0.00500004	0	1.92067e-05	0	9.00053	0	0	0	0	0	5.00001	0	0	0	0	0.000181738	0	0	0	0	0	0	0
0.019815	1.09636	0	0	0	0	0	0.749102	0	0.09	0.00500004	0	1.94851e-05	0	9.00054	0	0	0	0	0	5.00001	0	0	0	0	0.000184373	0	0	0	0	0	0	0
0.0201022	1.09636	0	0	0	0	0	0.749096	0	0.09	0.00500004	0	1.97675e-05	0	9.00055	0	0	0	0	0	5.00001	0	0	0	0	0.000187047	0	0	0	0	0	0	0
0.0203936	1.09636	0	0	0	0	0	0.749089	0	0.09	0.00500004	0	2.00541e-05	0	9.00055	0	0	0	0	0	5.00001	0	0	0	0	0.000189759	0	0	0	0	0	0	0
0.0206893	1.09636	0	0	0	0	0	0.749083	0	0.09	0.00500004	0	2.03447e-05	0	9.00056	0	0	0	0	0	5.00001	0	0	0	0	0.000192511	0	0	0	0	0	0	0
0.0209892	1.09636	0	0	0	0	0	0.749076	0	0.09	0.00500005	0	2.06396e-05	0	9.00057	0	0	0	0	0	5.00001	0	0	0	0	0.000195302	0	0	0	0	0	0	0
0.0212934	1.09636	0	0	0	0	0	0.74907	0	0.09	0.00500005	0	2.09387e-05	0	9.00058	0	0	0	0	0	5.00001	0	0	0	0	0.000198134	0	0	0	0	0	0	0
0.0216021	1.09636	0	0	0	0	0	0.749064	0	0.09	0.00500005	0	2.12422e-05	0	9.00059	0	0	0	0	0	5.00001	0	0	0	0	0.000201007	0	0	0	0	0	0	0
0.0219152	1.09636	0	0	0	0	0	0.749057	0	0.09	0.00500005	0	2.15501e-05	0	9.00059	0	0	0	0	0	5.00001	0	0	0	0	0.000203922	0	0	0	0	0	0	0
0.0222329	1.09635	0	0	0	0	0	0.749051	0	0.09	0.00500005	0	2.18624e-05	0	9.0006	0	0	0	0	0	5.00001	0	0	0	0	0.000206878	0	0	0	0	0	0	0
0.0225552	1.09635	0	0	0	0	0	0.749045	0	0.09	0.00500005	0	2.21792e-05	0	9.00061	0	0	0	0	0	5.00001	0	0	0	0	0.000209878	0	0	0	0	0	0	0
0.0228822	1.09635	0	0	0	0	0	0.749039	0	0.09	0.00500005	0	2.25007e-05	0	9.00062	0	0	0	0	0	5.00001	0	0	0	0	0.000212921	0	0	0	0	0	0	0
0.0232139	1.09635	0	0	0	0	0	0.749033	0	0.09	0.00500005	0	2.28267e-05	0	9.00063	0	0	0	0	0	5.00001	0	0	0	0	0.000216008	0	0	0	0	0	0	0
0.0235504	1.09635	0	0	0	0	0	0.749026	0	0.09	0.00500005	0	2.31575e-05	0	9.00064	0	0	0	0	0	5.00001	0	0	0	0	0.000219139	0	0	0	0	0	0	0
0.0238918	1.09635	0	0	0	0	0	0.74902	0	0.09	0.00500005	0	2.34931e-05	0	9.00065	0	0	0	0	0	5.00001	0	0	0	0	0.000222316	0	0	0	0	0	0	0
0.0242381	1.09635	0	0	0	0	0	0.749014	0	0.09	0.00500005	0	2.38335e-05	0	9.00066	0	0	0	0	0	5.00001	0	0	0	0	0.000225539	0	0	0	0	0	0	0
0.0245894	1.09635	0	0	0	0	0	0.749008	0	0.09	0.00500005	0	2.41789e-05	0	9.00067	0	0	0	0	0	5.00001	0	0	0	0	0.000228809	0	0	0	0	0	0	0
0.0249459	1.09635	0	0	0	0	0	0.749002	0	0.09	0.00500005	0	2.45293e-05	0	9.00068	0	0	0	0	0	5.00001	0	0	0	0	0.000232126	0	0	0	0	0	0	0
0.0253075	1.09635	0	0	0	0	0	0.748996	0	0.09	0.00500005	0	2.48847e-05	0	9.00069	0	0	0	0	0	5.00001	0	0	0	0	0.000235491	0	0	0	0	0	0	0
0.0256744	1.09635	0	0	0	0	0	0.74899	0	0.09	0.00500006	0	2.52453e-05	0	9.0007	0	0	0	0	0	5.00001	0	0	0	0	0.000238905	0	0	0	0	0	0	0
0.0260465	1.09635	0	0	0	0	0	0.748985	0	0.09	0.00500006	0	2.56111e-05	0	9.00071	0	0	0	0	0	5.00001	0	0	0	0	0.000242368	0	0	0	0	0	0	0
0.0264241	1.09635	0	0	0	0	0	0.748979	0	0.09	0.00500006	0	2.59821e-05	0	9.00072	0	0	0	0	0	5.00001	0	0	0	0	0.000245881	0	0	0	0	0	0	0
0.0268071	1.09635	0	0	0	0	0	0.748973	0	0.09	0.00500006	0	2.63586e-05	0	9.00073	0	0	0	0	0	5.00001	0	0	0	0	0.000249446	0	0	0	0	0	0	0
0.0271957	1.09635	0	0	0	0	0	0.748967	0	0.09	0.00500006	0	2.67405e-05	0	9.00074	0	0	0	0	0	5.00001	0	0	0	0	0.000253061	0	0	0	0	0	0	0
0.02759	1.09635	0	0	0	0	0	0.748962	0	0.09	0.00500006	0	2.71279e-05	0	9.00075	0	0	0	0	0	5.00001	0	0	0	0	0.000256729	0	0	0	0	0	0	0
0.0279899	1.09635	0	0	0	0	0	0.748956	0	0.09	0.00500006	0	2.7521e-05	0	9.00076	0	0	0	0	0	5.00001	0	0	0	0	0.000260451	0	0	0	0	0	0	0
0.0283956	1.09635	0	0	0	0	0	0.74895	0	0.09	0.00500006	0	2.79197e-05	0	9.00077	0	0	0	0	0	5.00001	0	0	0	0	0.000264226	0	0	0	0	0	0	0
0.0288073	1.09635	0	0	0	0	0	0.748945	0	0.09	0.00500006	0	2.83242e-05	0	9.00078	0	0	0	0	0	5.00001	0	0	0	0	0.000268056	0	0	0	0	0	0	0
0.0292248	1.09635	0	0	0	0	0	0.74894	0	0.09	0.00500006	0	2.87345e-05	0	9.00079	0	0	0	0	0	5.00001	0	0	0	0	0.000271941	0	0	0	0	0	0	0
0.0296485	1.09635	0	0	0	0	0	0.748934	0	0.09	0.00500006	0	2.91508e-05	0	9.0008	0	0	0	0	0	5.00001	0	0	0	0	0.000275882	0	0	0	0	0	0	0
0.0300783	1.09635	0	0	0	0	0	0.748929	0	0.09	0.00500006	0	2.95731e-05	0	9.00082	0	0	0	0	0	5.00002	0	0	0	0	0.000279881	0	0	0	0	0	0	0
0.0305143	1.09635	0	0	0	0	0	0.748924	0	0.09	0.00500007	0	3.00015e-05	0	9.00083	0	0	0	0	0	5.00002	0	0	0	0	0.000283937	0	0	0	0	0	0	0
0.0309566	1.09635	0	0	0	0	0	0.748918	0	0.09	0.00500007	0	3.04361e-05	0	9.00084	0	0	0	0	0	5.00002	0	0	0	0	0.000288052	0	0	0	0	0	0	0
0.0314053	1.09635	0	0	0	0	0	0.748913	0	0.09	0.00500007	0	3.0877e-05	0	9.00085	0	0	0	0	0	5.00002	0	0	0	0	0.000292227	0	0	0	0	0	0	0
0.0318606	1.09635	0	0	0	0	0	0.748908	0	0.09	0.00500007	0	3.13242e-05	0	9.00086	0	0	0	0	0	5.00002	0	0	0	0	0.000296462	0	0	0	0	0	0	0
0.0323224	1.09635	0	0	0	0	0	0.748903	0	0.09	0.00500007	0	3.1778e-05	0	9.00088	0	0	0	0	0	5.00002	0	0	0	0	0.000300758	0	0	0	0	0	0	0
0.032791	1.09635	0	0	0	0	0	0.748898	0	0.09	0.00500007	0	3.22383e-05	0	9.00089	0	0	0	0	0	5.00002	0	0	0	0	0.000305117	0	0	0	0	0	0	0
0.0332663	1.09635	0	0	0	0	0	0.748893	0	0.09	0.00500007	0	3.27052e-05	0	9.0009	0	0	0	0	0	5.00002	0	0	0	0	0.000309538	0	0	0	0	0	0	0
0.0337485	1.09635	0	0	0	0	0	0.748889	0	0.09	0.00500007	0	3.3179e-05	0	9.00092	0	0	0	0	0	5.00002	0	0	0	0	0.000314024	0	0	0	0	0	0	0
0.0342378	1.09635	0	0	0	0	0	0.748884	0	0.09	0.00500007	0	3.36595e-05	0	9.00093	0	0	0	0	0	5.00002	0	0	0	0	0.000318574	0	0	0	0	0	0	0
0.0347341	1.09635	0	0	0	0	0	0.748879	0	0.09	0.00500007	0	3.41471e-05	0	9.00094	0	0	0	0	0	5.00002	0	0	0	0	0.000323191	0	0	0	0	0	0	0
0.0352376	1.09635	0	0	0	0	0	0.748875	0	0.09	0.00500008	0	3.46416e-05	0	9.00096	0	0	0	0	0	5.00002	0	0	0	0	0.000327874	0	0	0	0	0	0	0
0.0357484	1.09636	0	0	0	0	0	0.74887	0	0.09	0.00500008	0	3.51434e-05	0	9.00097	0	0	0	0	0	5.00002	0	0	0	0	0.000332625	0	0	0	0	0	0	0
0.0362666	1.09636	0	0	0	0	0	0.748865	0	0.09	0.00500008	0	3.56523e-05	0	9.00098	0	0	0	0	0	5.00002	0	0	0	0	0.000337444	0	0	0	0	0	0	0
0.0367923	1.09636	0	0	0	0	0	0.748861	0	0.09	0.00500008	0	3.61687e-05	0	9.001	0	0	0	0	0	5.00002	0	0	0	0	0.000342334	0	0	0	0	0	0	0
0.0373256	1.09636	0	0	0	0	0	0.748857	0	0.09	0.00500008	0	3.66925e-05	0	9.00101	0	0	0	0	0	5.00002	0	0	0	0	0.000347294	0	0	0	0	0	0	0
0.0378667	1.09636	0	0	0	0	0	0.748852	0	0.09	0.00500008	0	3.72239e-05	0	9.00103	0	0	0	0	0	5.00002	0	0	0	0	0.000352326	0	0	0	0	0	0	0
0.0384156	1.09636	0	0	0	0	0	0.748848	0	0.09	0.00500008	0	3.7763e-05	0	9.00104	0	0	0	0	0	5.00002	0	0	0	0	0.000357431	0	0	0	0	0	0	0
0.0389725	1.09636	0	0	0	0	0	0.748844	0	0.09	0.00500008	0	3.83098e-05	0	9.00106	0	0	0	0	0	5.00002	0	0	0	0	0.000362609	0	0	0	0	0	0	0
0.0395374	1.09636	0	0	0	0	0	0.74884	0	0.09	0.00500008	0	3.88646e-05	0	9.00107	0	0	0	0	0	5.00002	0	0	0	0	0.000367863	0	0	0	0	0	0	0
0.0401106	1.09636	0	0	0	0	0	0.748836	0	0.09	0.00500009	0	3.94274e-05	0	9.00109	0	0	0	0	0	5.00002	0	0	0	0	0.000373192	0	0	0	0	0	0	0
0.040692	1.09637	0	0	0	0	0	0.748832	0	0.09	0.00500009	0	3.99984e-05	0	9.0011	0	0	0	0	0	5.00002	0	0	0	0	0.000378599	0	0	0	0	0	0	0
0.0412819	1.09637	0	0	0	0	0	0.748828	0	0.09	0.00500009	0	4.05776e-05	0	9.00112	0	0	0	0	0	5.00002	0	0	0	0	0.000384084	0	0	0	0	0	0	0
0.0418803	1.09637	0	0	0	0	0	0.748825	0	0.09	0.00500009	0	4.11651e-05	0	9.00114	0	0	0	0	0	5.00002	0	0	0	0	0.000389648	0	0	0	0	0	0	0
0.0424874	1.09637	0	0	0	0	0	0.748821	0	0.09	0.00500009	0	4.17612e-05	0	9.00115	0	0	0	0	0	5.00002	0	0	0	0	0.000395293	0	0	0	0	0	0	0
0.0431033	1.09637	0	0	0	0	0	0.748817	0	0.09	0.00500009	0	4.23659e-05	0	9.00117	0	0	0	0	0	5.00002	0	0	0	0	0.000401019	0	0	0	0	0	0	0
0.0437281	1.09637	0	0	0	0	0	0.748814	0	0.09	0.00500009	0	4.29793e-05	0	9.00119	0	0	0	0	0	5.00002	0	0	0	0	0.000406828	0	0	0	0	0	0	0
0.044362	1.09638	0	0	0	0	0	0.74881	0	0.09	0.0050001	0	4.36016e-05	0	9.0012	0	0	0	0	0	5.00002	0	0	0	0	0.000412721	0	0	0	0	0	0	0
0.045005	1.09638	0	0	0	0	0	0.748807	0	0.09	0.0050001	0	4.42329e-05	0	9.00122	0	0	0	0	0	5.00002	0	0	0	0	0.0004187	0	0	0	0	0	0	0
0.0456574	1.09638	0	0	0	0	0	0.748804	0	0.09	0.0050001	0	4.48734e-05	0	9.00124	0	0	0	0	0	5.00002	0	0	0	0	0.000424765	0	0	0	0	0	0	0
0.0463193	1.09638	0	0	0	0	0	0.7488	0	0.09	0.0050001	0	4.55231e-05	0	9.00126	0	0	0	0	0	5.00002	0	0	0	0	0.000430917	0	0	0	0	0	0	0
0.0469907	1.09638	0	0	0	0	0	0.748797	0	0.09	0.0050001	0	4.61821e-05	0	9.00127	0	0	0	0	0	5.00002	0	0	0	0	0.000437159	0	0	0	0	0	0	0
0.0476719	1.09639	0	0	0	0	0	0.748794	0	0.09	0.0050001	0	4.68508e-05	0	9.00129	0	0	0	0	0	5.00002	0	0	0	0	0.000443491	0	0	0	0	0	0	0
0.0483629	1.09639	0	0	0	0	0	0.748791	0	0.09	0.0050001	0	4.7529e-05	0	9.00131	0	0	0	0	0	5.00002	0	0	0	0	0.000449914	0	0	0	0	0	0	0
0.049064	1.09639	0	0	0	0	0	0.748788	0	0.09	0.00500011	0	4.82171e-05	0	9.00133	0	0	0	0	0	5.00002	0	0	0	0	0.000456431	0	0	0	0	0	0	0
0.0497752	1.09639	0	0	0	0	0	0.748785	0	0.09	0.00500011	0	4.89151e-05	0	9.00135	0	0	0	0	0	5.00003	0	0	0	0	0.000463041	0	0	0	0	0	0	0
0.0504967	1.0964	0	0	0	0	0	0.748782	0	0.09	0.00500011	0	4.96233e-05	0	9.00137	0	0	0	0	0	5.00003	0	0	0	0	0.000469747	0	0	0	0	0	0	0
0.0512287	1.0964	0	0	0	0	0	0.74878	0	0.09	0.00500011	0	5.03416e-05	0	9.00139	0	0	0	0	0	5.00003	0	0	0	0	0.000476551	0	0	0	0	0	0	0
0.0519713	1.0964	0	0	0	0	0	0.748777	0	0.09	0.00500011	0	5.10704e-05	0	9.00141	0	0	0	0	0	5.00003	0	0	0	0	0.000483452	0	0	0	0	0	0	0
0.0527247	1.09641	0	0	0	0	0	0.748774	0	0.09	0.00500011	0	5.18096e-05	0	9.00143	0	0	0	0	0	5.00003	0	0	0	0	0.000490453	0	0	0	0	0	0	0
0.053489	1.09641	0	0	0	0	0	0.748772	0	0.09	0.00500011	0	5.25596e-05	0	9.00145	0	0	0	0	0	5.00003	0	0	0	0	0.000497556	0	0	0	0	0	0	0
0.0542644	1.09641	0	0	0	0	0	0.748769	0	0.09	0.00500012	0	5.33204e-05	0	9.00147	0	0	0	0	0	5.00003	0	0	0	0	0.000504761	0	0	0	0	0	0	0
0.055051	1.09641	0	0	0	0	0	0.748767	0	0.09	0.00500012	0	5.40922e-05	0	9.00149	0	0	0	0	0	5.00003	0	0	0	0	0.00051207	0	0	0	0	0	0	0
0.055849	1.09642	0	0	0	0	0	0.748764	0	0.09	0.00500012	0	5.48751e-05	0	9.00151	0	0	0	0	0	5.00003	0	0	0	0	0.000519485	0	0	0	0	0	0	0
0.0566586	1.09642	0	0	0	0	0	0.748762	0	0.09	0.00500012	0	5.56694e-05	0	9.00154	0	0	0	0	0	5.00003	0	0	0	0	0.000527008	0	0	0	0	0	0	0
0.0574799	1.09642	0	0	0	0	0	0.74876	0	0.09	0.00500012	0	5.64751e-05	0	9.00156	0	0	0	0	0	5.00003	0	0	0	0	0.000534639	0	0	0	0	0	0	0
0.0583131	1.09643	0	0	0	0	0	0.748758	0	0.09	0.00500013	0	5.72925e-05	0	9.00158	0	0	0	0	0	5.00003	0	0	0	0	0.00054238	0	0	0	0	0	0	0
0.0591584	1.09643	0	0	0	0	0	0.748756	0	0.09	0.00500013	0	5.81217e-05	0	9.0016	0	0	0	0	0	5.00003	0	0	0	0	0.000550233	0	0	0	0	0	0	0
0.060016	1.09643	0	0	0	0	0	0.748754	0	0.09	0.00500013	0	5.89629e-05	0	9.00163	0	0	0	0	0	5.00003	0	0	0	0	0.0005582	0	0	0	0	0	0	0
0.060886	1.09644	0	0	0	0	0	0.748752	0	0.09	0.00500013	0	5.98162e-05	0	9.00165	0	0	0	0	0	5.00003	0	0	0	0	0.000566282	0	0	0	0	0	0	0
0.0617686	1.09644	0	0	0	0	0	0.74875	0	0.09	0.00500013	0	6.06819e-05	0	9.00167	0	0	0	0	0	5.00003	0	0	0	0	0.00057448	0	0	0	0	0	0	0
0.062664	1.09645	0	0	0	0	0	0.748748	0	0.09	0.00500013	0	6.15601e-05	0	9.0017	0	0	0	0	0	5.00003	0	0	0	0	0.000582797	0	0	0	0	0	0	0
0.0635723	1.09645	0	0	0	0	0	0.748746	0	0.09	0.00500014	0	6.24509e-05	0	9.00172	0	0	0	0	0	5.00003	0	0	0	0	0.000591235	0	0	0	0	0	0	0
0.0644939	1.09645	0	0	0	0	0	0.748744	0	0.09	0.00500014	0	6.33547e-05	0	9.00175	0	0	0	0	0	5.00003	0	0	0	0	0.000599794	0	0	0	0	0	0	0
0.0654288	1.09646	0	0	0	0	0	0.748743	0	0.09	0.00500014	0	6.42715e-05	0	9.00177	0	0	0	0	0	5.00003	0	0	0	0	0.000608477	0	0	0	0	0	0	0
0.0663772	1.09646	0	0	0	0	0	0.748741	0	0.09	0.00500014	0	6.52015e-05	0	9.0018	0	0	0	0	0	5.00003	0	0	0	0	0.000617285	0	0	0	0	0	0	0
0.0673394	1.09647	0	0	0	0	0	0.74874	0	0.09	0.00500014	0	6.6145e-05	0	9.00183	0	0	0	0	0	5.00003	0	0	0	0	0.000626221	0	0	0	0	0	0	0
0.0683156	1.09647	0	0	0	0	0	0.748738	0	0.09	0.00500015	0	6.71021e-05	0	9.00185	0	0	0	0	0	5.00003	0	0	0	0	0.000635286	0	0	0	0	0	0	0
0.0693058	1.09647	0	0	0	0	0	0.748737	0	0.09	0.00500015	0	6.8073e-05	0	9.00188	0	0	0	0	0	5.00003	0	0	0	0	0.000644481	0	0	0	0	0	0	0
0.0703105	1.09648	0	0	0	0	0	0.748735	0	0.09	0.00500015	0	6.90579e-05	0	9.00191	0	0	0	0	0	5.00004	0	0	0	0	0.00065381	0	0	0	0	0	0	0
0.0713297	1.09648	0	0	0	0	0	0.748734	0	0.09	0.00500015	0	7.00571e-05	0	9.00193	0	0	0	0	0	5.00004	0	0	0	0	0.000663273	0	0	0	0	0	0	0
0.0723637	1.09649	0	0	0	0	0	0.748733	0	0.09	0.00500016	0	7.10707e-05	0	9.00196	0	0	0	0	0	5.00004	0	0	0	0	0.000672873	0	0	0	0	0	0	0
0.0734127	1.09649	0	0	0	0	0	0.748731	0	0.09	0.00500016	0	7.20989e-05	0	9.00199	0	0	0	0	0	5.00004	0	0	0	0	0.000682612	0	0	0	0	0	0	0
0.0744769	1.0965	0	0	0	0	0	0.74873	0	0.0900001	0.00500016	0	7.3142e-05	0	9.00202	0	0	0	0	0	5.00004	0	0	0	0	0.000692491	0	0	0	0	0	0	0
0.0755565	1.0965	0	0	0	0	0	0.748729	0	0.0900001	0.00500016	0	7.42002e-05	0	9.00205	0	0	0	0	0	5.00004	0	0	0	0	0.000702513	0	0	0	0	0	0	0
0.0766517	1.09651	0	0	0	0	0	0.748728	0	0.0900001	0.00500016	0	7.52736e-05	0	9.00208	0	0	0	0	0	5.00004	0	0	0	0	0.00071268	0	0	0	0	0	0	0
0.0777629	1.09651	0	0	0	0	0	0.748727	0	0.0900001	0.00500017	0	7.63625e-05	0	9.00211	0	0	0	0	0	5.00004	0	0	0	0	0.000722994	0	0	0	0	0	0	0
0.0788901	1.09652	0	0	0	0	0	0.748726	0	0.0900001	0.00500017	0	7.74672e-05	0	9.00214	0	0	0	0	0	5.00004	0	0	0	0	0.000733456	0	0	0	0	0	0	0
0.0800337	1.09652	0	0	0	0	0	0.748725	0	0.0900001	0.00500017	0	7.85878e-05	0	9.00217	0	0	0	0	0	5.00004	0	0	0	0	0.00074407	0	0	0	0	0	0	0
0.0811939	1.09653	0	0	0	0	0	0.748724	0	0.0900001	0.00500017	0	7.97245e-05	0	9.0022	0	0	0	0	0	5.00004	0	0	0	0	0.000754837	0	0	0	0	0	0	0
0.0823708	1.09653	0	0	0	0	0	0.748723	0	0.0900001	0.00500018	0	8.08777e-05	0	9.00223	0	0	0	0	0	5.00004	0	0	0	0	0.000765759	0	0	0	0	0	0	0
0.0835649	1.09654	0	0	0	0	0	0.748722	0	0.0900001	0.00500018	0	8.20476e-05	0	9.00226	0	0	0	0	0	5.00004	0	0	0	0	0.000776839	0	0	0	0	0	0	0
0.0847762	1.09655	0	0	0	0	0	0.748721	0	0.0900001	0.00500018	0	8.32343e-05	0	9.0023	0	0	0	0	0	5.00004	0	0	0	0	0.000788079	0	0	0	0	0	0	0
0.0860051	1.09655	0	0	0	0	0	0.748721	0	0.0900001	0.00500018	0	8.44381e-05	0	9.00233	0	0	0	0	0	5.00004	0	0	0	0	0.000799481	0	0	0	0	0	0	0
0.0872518	1.09656	0	0	0	0	0	0.74872	0	0.0900001	0.00500019	0	8.56593e-05	0	9.00236	0	0	0	0	0	5.00004	0	0	0	0	0.000811048	0	0	0	0	0	0	0
0.0885166	1.09656	0	0	0	0	0	0.748719	0	0.0900001	0.00500019	0	8.68982e-05	0	9.0024	0	0	0	0	0	5.00004	0	0	0	0	0.000822782	0	0	0	0	0	0	0
0.0897998	1.09657	0	0	0	0	0	0.748719	0	0.0900001	0.00500019	0	8.81549e-05	0	9.00243	0	0	0	0	0	5.00005	0	0	0	0	0.000834685	0	0	0	0	0	0	0
0.0911015	1.09658	0	0	0	0	0	0.748718	0	0.0900001	0.0050002	0	8.94298e-05	0	9.00247	0	0	0	0	0	5.00005	0	0	0	0	0.000846759	0	0	0	0	0	0	0
0.0924221	1.09658	0	0	0	0	0	0.748717	0	0.0900001	0.0050002	0	9.0723e-05	0	9.0025	0	0	0	0	0	5.00005	0	0	0	0	0.000859009	0	0	0	0	0	0	0
0.0937618	1.09659	0	0	0	0	0	0.748717	0	0.0900001	0.0050002	0	9.20349e-05	0	9.00254	0	0	0	0	0	5.00005	0	0	0	0	0.000871434	0	0	0	0	0	0	0
0.095121	1.0966	0	0	0	0	0	0.748716	0	0.0900001	0.0050002	0	9.33658e-05	0	9.00258	0	0	0	0	0	5.00005	0	0	0	0	0.00088404	0	0	0	0	0	0	0
0.0964999	1.0966	0	0	0	0	0	0.748716	0	0.0900001	0.00500021	0	9.47158e-05	0	9.00261	0	0	0	0	0	5.00005	0	0	0	0	0.000896827	0	0	0	0	0	0	0
0.0978987	1.09661	0	0	0	0	0	0.748715	0	0.0900001	0.00500021	0	9.60853e-05	0	9.00265	0	0	0	0	0	5.00005	0	0	0	0	0.000909798	0	0	0	0	0	0	0
0.0993178	1.09662	0	0	0	0	0	0.748715	0	0.0900001	0.00500021	0	9.74746e-05	0	9.00269	0	0	0	0	0	5.00005	0	0	0	0	0.000922957	0	0	0	0	0	0	0
0.100758	1.09662	0	0	0	0	0	0.748715	0	0.0900001	0.00500022	0	9.88839e-05	0	9.00273	0	0	0	0	0	5.00005	0	0	0	0	0.000936305	0	0	0	0	0	0	0
0.102218	1.09663	0	0	0	0	0	0.748714	0	0.0900001	0.00500022	0	0.000100314	0	9.00277	0	0	0	0	0	5.00005	0	0	0	0	0.000949846	0	0	0	0	0	0	0
0.1037	1.09664	0	0	0	0	0	0.748714	0	0.0900001	0.00500022	0	0.000101764	0	9.00281	0	0	0	0	0	5.00005	0	0	0	0	0.000963582	0	0	0	0	0	0	0
0.105203	1.09664	0	0	0	0	0	0.748713	0	0.0900001	0.00500023	0	0.000103235	0	9.00285	0	0	0	0	0	5.00005	0	0	0	0	0.000977517	0	0	0	0	0	0	0
0.106728	1.09665	0	0	0	0	0	0.748713	0	0.0900001	0.00500023	0	0.000104727	0	9.00289	0	0	0	0	0	5.00005	0	0	0	0	0.000991652	0	0	0	0	0	0	0
0.108275	1.09666	0	0	0	0	0	0.748713	0	0.0900001	0.00500023	0	0.000106241	0	9.00293	0	0	0	0	0	5.00005	0	0	0	0	0.00100599	0	0	0	0	0	0	0
0.109845	1.09667	0	0	0	0	0	0.748713	0	0.0900001	0.00500024	0	0.000107777	0	9.00297	0	0	0	0	0	5.00006	0	0	0	0	0.00102054	0	0	0	0	0	0	0
0.111437	1.09668	0	0	0	0	0	0.748712	0	0.0900001	0.00500024	0	0.000109335	0	9.00302	0	0	0	0	0	5.00006	0	0	0	0	0.00103529	0	0	0	0	0	0	0
0.113052	1.09668	0	0	0	0	0	0.748712	0	0.0900001	0.00500024	0	0.000110915	0	9.00306	0	0	0	0	0	5.00006	0	0	0	0	0.00105026	0	0	0	0	0	0	0
0.114691	1.09669	0	0	0	0	0	0.748712	0	0.0900001	0.00500025	0	0.000112518	0	9.00311	0	0	0	0	0	5.00006	0	0	0	0	0.00106545	0	0	0	0	0	0	0
0.116354	1.0967	0	0	0	0	0	0.748712	0	0.0900001	0.00500025	0	0.000114144	0	9.00315	0	0	0	0	0	5.00006	0	0	0	0	0.00108085	0	0	0	0	0	0	0
0.11804	1.09671	0	0	0	0	0	0.748712	0	0.0900001	0.00500025	0	0.000115794	0	9.0032	0	0	0	0	0	5.00006	0	0	0	0	0.00109647	0	0	0	0	0	0	0
0.119752	1.09672	0	0	0	0	0	0.748712	0	0.0900001	0.00500026	0	0.000117468	0	9.00324	0	0	0	0	0	5.00006	0	0	0	0	0.00111232	0	0	0	0	0	0	0
0.121487	1.09673	0	0	0	0	0	0.748712	0	0.0900001	0.00500026	0	0.000119165	0	9.00329	0	0	0	0	0	5.00006	0	0	0	0	0.0011284	0	0	0	0	0	0	0
0.123249	1.09673	0	0	0	0	0	0.748712	0	0.0900001	0.00500026	0	0.000120887	0	9.00334	0	0	0	0	0	5.00006	0	0	0	0	0.00114471	0	0	0	0	0	0	0
0.125035	1.09674	0	0	0	0	0	0.748712	0	0.0900001	0.00500027	0	0.000122634	0	9.00338	0	0	0	0	0	5.00006	0	0	0	0	0.00116126	0	0	0	0	0	0	0
0.126848	1.09675	0	0	0	0	0	0.748711	0	0.0900001	0.00500027	0	0.000124406	0	9.00343	0	0	0	0	0	5.00006	0	0	0	0	0.00117804	0	0	0	0	0	0	0
0.128686	1.09676	0	0	0	0	0	0.748711	0	0.0900001	0.00500028	0	0.000126203	0	9.00348	0	0	0	0	0	5.00006	0	0	0	0	0.00119507	0	0	0	0	0	0	0
0.130552	1.09677	0	0	0	0	0	0.748711	0	0.0900001	0.00500028	0	0.000128027	0	9.00353	0	0	0	0	0	5.00007	0	0	0	0	0.00121234	0	0	0	0	0	0	0
0.132444	1.09678	0	0	0	0	0	0.748711	0	0.0900001	0.00500028	0	0.000129876	0	9.00358	0	0	0	0	0	5.00007	0	0	0	0	0.00122986	0	0	0	0	0	0	0
0.134364	1.09679	0	0	0	0	0	0.748712	0	0.0900001	0.00500029	0	0.000131753	0	9.00364	0	0	0	0	0	5.00007	0	0	0	0	0.00124763	0	0	0	0	0	0	0
0.136312	1.0968	0	0	0	0	0	0.748712	0	0.0900001	0.00500029	0	0.000133656	0	9.00369	0	0	0	0	0	5.00007	0	0	0	0	0.00126566	0	0	0	0	0	0	0
0.138288	1.09681	0	0	0	0	0	0.748712	0	0.0900001	0.0050003	0	0.000135587	0	9.00374	0	0	0	0	0	5.00007	0	0	0	0	0.00128394	0	0	0	0	0	0	0
0.140292	1.09682	0	0	0	0	0	0.748712	0	0.0900001	0.0050003	0	0.000137545	0	9.0038	0	0	0	0	0	5.00007	0	0	0	0	0.00130249	0	0	0	0	0	0	0
0.142326	1.09683	0	0	0	0	0	0.748712	0	0.0900001	0.0050003	0	0.000139532	0	9.00385	0	0	0	0	0	5.00007	0	0	0	0	0.00132131	0	0	0	0	0	0	0
0.144389	1.09684	0	0	0	0	0	0.748712	0	0.0900001	0.00500031	0	0.000141547	0	9.00391	0	0	0	0	0	5.00007	0	0	0	0	0.0013404	0	0	0	0	0	0	0
0.146482	1.09685	0	0	0	0	0	0.748712	0	0.0900001	0.00500031	0	0.000143591	0	9.00396	0	0	0	0	0	5.00007	0	0	0	0	0.00135976	0	0	0	0	0	0	0
0.148606	1.09686	0	0	0	0	0	0.748712	0	0.0900001	0.00500032	0	0.000145665	0	9.00402	0	0	0	0	0	5.00007	0	0	0	0	0.0013794	0	0	0	0	0	0	0
0.15076	1.09687	0	0	0	0	0	0.748712	0	0.0900001	0.00500032	0	0.000147769	0	9.00408	0	0	0	0	0	5.00008	0	0	0	0	0.00139933	0	0	0	0	0	0	0
0.152945	1.09688	0	0	0	0	0	0.748712	0	0.0900001	0.00500033	0	0.000149902	0	9.00414	0	0	0	0	0	5.00008	0	0	0	0	0.00141954	0	0	0	0	0	0	0
0.155162	1.09689	0	0	0	0	0	0.748713	0	0.0900001	0.00500033	0	0.000152067	0	9.0042	0	0	0	0	0	5.00008	0	0	0	0	0.00144004	0	0	0	0	0	0	0
0.157412	1.0969	0	0	0	0	0	0.748713	0	0.0900001	0.00500034	0	0.000154263	0	9.00426	0	0	0	0	0	5.00008	0	0	0	0	0.00146084	0	0	0	0	0	0	0
0.159693	1.09692	0	0	0	0	0	0.748713	0	0.0900001	0.00500034	0	0.00015649	0	9.00432	0	0	0	0	0	5.00008	0	0	0	0	0.00148193	0	0	0	0	0	0	0
0.162008	1.09693	0	0	0	0	0	0.748713	0	0.0900001	0.00500035	0	0.000158749	0	9.00438	0	0	0	0	0	5.00008	0	0	0	0	0.00150333	0	0	0	0	0	0	0
0.164357	1.09694	0	0	0	0	0	0.748713	0	0.0900001	0.00500035	0	0.000161041	0	9.00445	0	0	0	0	0	5.00008	0	0	0	0	0.00152504	0	0	0	0	0	0	0
0.166739	1.09695	0	0	0	0	0	0.748714	0	0.0900001	0.00500036	0	0.000163366	0	9.00451	0	0	0	0	0	5.00008	0	0	0	0	0.00154706	0	0	0	0	0	0	0
0.169156	1.09696	0	0	0	0	0	0.748714	0	0.0900001	0.00500036	0	0.000165724	0	9.00457	0	0	0	0	0	5.00008	0	0	0	0	0.0015694	0	0	0	0	0	0	0
0.171608	1.09698	0	0	0	0	0	0.748714	0	0.0900001	0.00500037	0	0.000168116	0	9.00464	0	0	0	0	0	5.00009	0	0	0	0	0.00159205	0	0	0	0	0	0	0
0.174096	1.09699	0	0	0	0	0	0.748714	0	0.0900001	0.00500037	0	0.000170542	0	9.00471	0	0	0	0	0	5.00009	0	0	0	0	0.00161504	0	0	0	0	0	0	0
0.17662	1.097	0	0	0	0	0	0.748715	0	0.0900001	0.00500038	0	0.000173003	0	9.00478	0	0	0	0	0	5.00009	0	0	0	0	0.00163835	0	0	0	0	0	0	0
0.17918	1.09701	0	0	0	0	0	0.748715	0	0.0900001	0.00500038	0	0.0001755	0	9.00484	0	0	0	0	0	5.00009	0	0	0	0	0.001662	0	0	0	0	0	0	0
0.181777	1.09703	0	0	0	0	0	0.748715	0	0.0900001	0.00500039	0	0.000178033	0	9.00491	0	0	0	0	0	5.00009	0	0	0	0	0.00168598	0	0	0	0	0	0	0
0.184412	1.09704	0	0	0	0	0	0.748715	0	0.0900001	0.00500039	0	0.000180602	0	9.00499	0	0	0	0	0	5.00009	0	0	0	0	0.00171032	0	0	0	0	0	0	0
0.187086	1.09705	0	0	0	0	0	0.748716	0	0.0900001	0.0050004	0	0.000183207	0	9.00506	0	0	0	0	0	5.00009	0	0	0	0	0.001735	0	0	0	0	0	0	0
0.189798	1.09707	0	0	0	0	0	0.748716	0	0.0900001	0.00500041	0	0.000185851	0	9.00513	0	0	0	0	0	5.0001	0	0	0	0	0.00176003	0	0	0	0	0	0	0
0.192549	1.09708	0	0	0	0	0	0.748716	0	0.0900001	0.00500041	0	0.000188532	0	9.0052	0	0	0	0	0	5.0001	0	0	0	0	0.00178543	0	0	0	0	0	0	0
0.19534	1.09709	0	0	0	0	0	0.748717	0	0.0900001	0.00500042	0	0.000191251	0	9.00528	0	0	0	0	0	5.0001	0	0	0	0	0.00181119	0	0	0	0	0	0	0
0.198172	1.09711	0	0	0	0	0	0.748717	0	0.0900001	0.00500042	0	0.00019401	0	9.00536	0	0	0	0	0	5.0001	0	0	0	0	0.00183732	0	0	0	0	0	0	0
0.201044	1.09712	0	0	0	0	0	0.748717	0	0.0900001	0.00500043	0	0.000196809	0	9.00543	0	0	0	0	0	5.0001	0	0	0	0	0.00186383	0	0	0	0	0	0	0
0.203959	1.09714	0	0	0	0	0	0.748718	0	0.0900001	0.00500044	0	0.000199647	0	9.00551	0	0	0	0	0	5.0001	0	0	0	0	0.00189071	0	0	0	0	0	0	0
0.206915	1.09715	0	0	0	0	0	0.748718	0	0.0900001	0.00500044	0	0.000202526	0	9.00559	0	0	0	0	0	5.0001	0	0	0	0	0.00191798	0	0	0	0	0	0	0
0.209915	1.09717	0	0	0	0	0	0.748718	0	0.0900001	0.00500045	0	0.000205447	0	9.00567	0	0	0	0	0	5.00011	0	0	0	0	0.00194565	0	0	0	0	0	0	0
0.212958	1.09718	0	0	0	0	0	0.748719	0	0.0900001	0.00500046	0	0.000208409	0	9.00575	0	0	0	0	0	5.00011	0	0	0	0	0.00197371	0	0	0	0	0	0	0
0.216045	1.0972	0	0	0	0	0	0.748719	0	0.0900001	0.00500046	0	0.000211414	0	9.00584	0	0	0	0	0	5.00011	0	0	0	0	0.00200217	0	0	0	0	0	0	0
0.219176	1.09721	0	0	0	0	0	0.748719	0	0.0900001	0.00500047	0	0.000214462	0	9.00592	0	0	0	0	0	5.00011	0	0	0	0	0.00203104	0	0	0	0	0	0	0
0.222353	1.09723	0	0	0	0	0	0.74872	0	0.0900001	0.00500048	0	0.000217554	0	9.00601	0	0	0	0	0	5.00011	0	0	0	0	0.00206032	0	0	0	0	0	0	0
0.225577	1.09725	0	0	0	0	0	0.74872	0	0.0900002	0.00500048	0	0.00022069	0	9.00609	0	0	0	0	0	5.00011	0	0	0	0	0.00209003	0	0	0	0	0	0	0
0.228847	1.09726	0	0	0	0	0	0.748721	0	0.0900002	0.00500049	0	0.000223871	0	9.00618	0	0	0	0	0	5.00011	0	0	0	0	0.00212016	0	0	0	0	0	0	0
0.232164	1.09728	0	0	0	0	0	0.748721	0	0.0900002	0.0050005	0	0.000227098	0	9.00627	0	0	0	0	0	5.00012	0	0	0	0	0.00215072	0	0	0	0	0	0	0
0.235529	1.0973	0	0	0	0	0	0.748721	0	0.0900002	0.0050005	0	0.000230371	0	9.00636	0	0	0	0	0	5.00012	0	0	0	0	0.00218172	0	0	0	0	0	0	0
0.238944	1.09731	0	0	0	0	0	0.748722	0	0.0900002	0.00500051	0	0.00023369	0	9.00645	0	0	0	0	0	5.00012	0	0	0	0	0.00221316	0	0	0	0	0	0	0
0.242407	1.09733	0	0	0	0	0	0.748722	0	0.0900002	0.00500052	0	0.000237058	0	9.00654	0	0	0	0	0	5.00012	0	0	0	0	0.00224506	0	0	0	0	0	0	0
0.245921	1.09735	0	0	0	0	0	0.748723	0	0.0900002	0.00500053	0	0.000240473	0	9.00664	0	0	0	0	0	5.00012	0	0	0	0	0.00227741	0	0	0	0	0	0	0
0.249486	1.09736	0	0	0	0	0	0.748723	0	0.0900002	0.00500053	0	0.000243938	0	9.00673	0	0	0	0	0	5.00013	0	0	0	0	0.00231022	0	0	0	0	0	0	0
0.253103	1.09738	0	0	0	0	0	0.748724	0	0.0900002	0.00500054	0	0.000247452	0	9.00683	0	0	0	0	0	5.00013	0	0	0	0	0.00234351	0	0	0	0	0	0	0
0.256771	1.0974	0	0	0	0	0	0.748724	0	0.0900002	0.00500055	0	0.000251016	0	9.00693	0	0	0	0	0	5.00013	0	0	0	0	0.00237727	0	0	0	0	0	0	0
0.260494	1.09742	0	0	0	0	0	0.748724	0	0.0900002	0.00500056	0	0.000254631	0	9.00703	0	0	0	0	0	5.00013	0	0	0	0	0.00241151	0	0	0	0	0	0	0
0.26427	1.09744	0	0	0	0	0	0.748725	0	0.0900002	0.00500056	0	0.000258299	0	9.00713	0	0	0	0	0	5.00013	0	0	0	0	0.00244625	0	0	0	0	0	0	0
0.268101	1.09746	0	0	0	0	0	0.748725	0	0.0900002	0.00500057	0	0.000262018	0	9.00723	0	0	0	0	0	5.00013	0	0	0	0	0.00248148	0	0	0	0	0	0	0
0.271987	1.09748	0	0	0	0	0	0.748726	0	0.0900002	0.00500058	0	0.000265791	0	9.00734	0	0	0	0	0	5.00014	0	0	0	0	0.00251721	0	0	0	0	0	0	0
0.27593	1.0975	0	0	0	0	0	0.748726	0	0.0900002	0.00500059	0	0.000269618	0	9.00744	0	0	0	0	0	5.00014	0	0	0	0	0.00255346	0	0	0	0	0	0	0
0.279929	1.09752	0	0	0	0	0	0.748727	0	0.0900002	0.0050006	0	0.000273499	0	9.00755	0	0	0	0	0	5.00014	0	0	0	0	0.00259022	0	0	0	0	0	0	0
0.283987	1.09754	0	0	0	0	0	0.748727	0	0.0900002	0.00500061	0	0.000277436	0	9.00766	0	0	0	0	0	5.00014	0	0	0	0	0.00262751	0	0	0	0	0	0	0
0.288104	1.09756	0	0	0	0	0	0.748728	0	0.0900002	0.00500061	0	0.000281429	0	9.00777	0	0	0	0	0	5.00014	0	0	0	0	0.00266534	0	0	0	0	0	0	0
0.29228	1.09758	0	0	0	0	0	0.748728	0	0.0900002	0.00500062	0	0.00028548	0	9.00788	0	0	0	0	0	5.00015	0	0	0	0	0.0027037	0	0	0	0	0	0	0
0.296517	1.0976	0	0	0	0	0	0.748729	0	0.0900002	0.00500063	0	0.000289588	0	9.00799	0	0	0	0	0	5.00015	0	0	0	0	0.00274261	0	0	0	0	0	0	0
0.300815	1.09762	0	0	0	0	0	0.748729	0	0.0900002	0.00500064	0	0.000293755	0	9.00811	0	0	0	0	0	5.00015	0	0	0	0	0.00278208	0	0	0	0	0	0	0
0.305176	1.09764	0	0	0	0	0	0.74873	0	0.0900002	0.00500065	0	0.000297981	0	9.00823	0	0	0	0	0	5.00015	0	0	0	0	0.00282211	0	0	0	0	0	0	0
0.3096	1.09766	0	0	0	0	0	0.748731	0	0.0900002	0.00500066	0	0.000302268	0	9.00834	0	0	0	0	0	5.00015	0	0	0	0	0.00286271	0	0	0	0	0	0	0
0.314088	1.09769	0	0	0	0	0	0.748731	0	0.0900002	0.00500067	0	0.000306616	0	9.00846	0	0	0	0	0	5.00016	0	0	0	0	0.0029039	0	0	0	0	0	0	0
0.318641	1.09771	0	0	0	0	0	0.748732	0	0.0900002	0.00500068	0	0.000311026	0	9.00859	0	0	0	0	0	5.00016	0	0	0	0	0.00294567	0	0	0	0	0	0	0
0.32326	1.09773	0	0	0	0	0	0.748732	0	0.0900002	0.00500069	0	0.000315499	0	9.00871	0	0	0	0	0	5.00016	0	0	0	0	0.00298803	0	0	0	0	0	0	0
0.327946	1.09776	0	0	0	0	0	0.748733	0	0.0900002	0.0050007	0	0.000320035	0	9.00884	0	0	0	0	0	5.00016	0	0	0	0	0.003031	0	0	0	0	0	0	0
0.332699	1.09778	0	0	0	0	0	0.748733	0	0.0900002	0.00500071	0	0.000324637	0	9.00896	0	0	0	0	0	5.00017	0	0	0	0	0.00307459	0	0	0	0	0	0	0
0.337522	1.0978	0	0	0	0	0	0.748734	0	0.0900002	0.00500072	0	0.000329304	0	9.00909	0	0	0	0	0	5.00017	0	0	0	0	0.00311879	0	0	0	0	0	0	0
0.342415	1.09783	0	0	0	0	0	0.748735	0	0.0900002	0.00500073	0	0.000334037	0	9.00922	0	0	0	0	0	5.00017	0	0	0	0	0.00316363	0	0	0	0	0	0	0
0.347379	1.09785	0	0	0	0	0	0.748735	0	0.0900002	0.00500074	0	0.000338838	0	9.00935	0	0	0	0	0	5.00017	0	0	0	0	0.0032091	0	0	0	0	0	0	0
0.352414	1.09788	0	0	0	0	0	0.748736	0	0.0900002	0.00500075	0	0.000343708	0	9.00949	0	0	0	0	0	5.00018	0	0	0	0	0.00325522	0	0	0	0	0	0	0
0.357523	1.0979	0	0	0	0	0	0.748736	0	0.0900002	0.00500076	0	0.000348647	0	9.00963	0	0	0	0	0	5.00018	0	0	0	0	0.003302	0	0	0	0	0	0	0
0.362705	1.09793	0	0	0	0	0	0.748737	0	0.0900002	0.00500077	0	0.000353656	0	9.00976	0	0	0	0	0	5.00018	0	0	0	0	0.00334945	0	0	0	0	0	0	0
0.367963	1.09795	0	0	0	0	0	0.748738	0	0.0900002	0.00500078	0	0.000358736	0	9.0099	0	0	0	0	0	5.00018	0	0	0	0	0.00339757	0	0	0	0	0	0	0
0.373297	1.09798	0	0	0	0	0	0.748738	0	0.0900002	0.00500079	0	0.000363889	0	9.01005	0	0	0	0	0	5.00019	0	0	0	0	0.00344637	0	0	0	0	0	0	0
0.378708	1.09801	0	0	0	0	0	0.748739	0	0.0900003	0.00500081	0	0.000369115	0	9.01019	0	0	0	0	0	5.00019	0	0	0	0	0.00349587	0	0	0	0	0	0	0
0.384198	1.09804	0	0	0	0	0	0.74874	0	0.0900003	0.00500082	0	0.000374415	0	9.01034	0	0	0	0	0	5.00019	0	0	0	0	0.00354608	0	0	0	0	0	0	0
0.389767	1.09806	0	0	0	0	0	0.74874	0	0.0900003	0.00500083	0	0.000379791	0	9.01048	0	0	0	0	0	5.00019	0	0	0	0	0.003597	0	0	0	0	0	0	0
0.395417	1.09809	0	0	0	0	0	0.748741	0	0.0900003	0.00500084	0	0.000385244	0	9.01064	0	0	0	0	0	5.0002	0	0	0	0	0.00364864	0	0	0	0	0	0	0
0.401149	1.09812	0	0	0	0	0	0.748742	0	0.0900003	0.00500085	0	0.000390773	0	9.01079	0	0	0	0	0	5.0002	0	0	0	0	0.00370101	0	0	0	0	0	0	0
0.406964	1.09815	0	0	0	0	0	0.748743	0	0.0900003	0.00500087	0	0.000396382	0	9.01094	0	0	0	0	0	5.0002	0	0	0	0	0.00375413	0	0	0	0	0	0	0
0.412864	1.09818	0	0	0	0	0	0.748743	0	0.0900003	0.00500088	0	0.00040207	0	9.0111	0	0	0	0	0	5.00021	0	0	0	0	0.00380801	0	0	0	0	0	0	0
0.418848	1.09821	0	0	0	0	0	0.748744	0	0.0900003	0.00500089	0	0.000407838	0	9.01126	0	0	0	0	0	5.00021	0	0	0	0	0.00386265	0	0	0	0	0	0	0
0.42492	1.09824	0	0	0	0	0	0.748745	0	0.0900003	0.0050009	0	0.000413689	0	9.01142	0	0	0	0	0	5.00021	0	0	0	0	0.00391807	0	0	0	0	0	0	0
0.43108	1.09827	0	0	0	0	0	0.748746	0	0.0900003	0.00500092	0	0.000419623	0	9.01158	0	0	0	0	0	5.00022	0	0	0	0	0.00397427	0	0	0	0	0	0	0
0.437328	1.0983	0	0	0	0	0	0.748746	0	0.0900003	0.00500093	0	0.000425641	0	9.01175	0	0	0	0	0	5.00022	0	0	0	0	0.00403127	0	0	0	0	0	0	0
0.443668	1.09833	0	0	0	0	0	0.748747	0	0.0900003	0.00500094	0	0.000431744	0	9.01192	0	0	0	0	0	5.00022	0	0	0	0	0.00408908	0	0	0	0	0	0	0
0.450099	1.09836	0	0	0	0	0	0.748748	0	0.0900003	0.00500096	0	0.000437934	0	9.01209	0	0	0	0	0	5.00022	0	0	0	0	0.0041477	0	0	0	0	0	0	0
0.456624	1.09839	0	0	0	0	0	0.748749	0	0.0900003	0.00500097	0	0.000444212	0	9.01226	0	0	0	0	0	5.00023	0	0	0	0	0.00420716	0	0	0	0	0	0	0
0.463243	1.09843	0	0	0	0	0	0.74875	0	0.0900003	0.00500098	0	0.000450578	0	9.01244	0	0	0	0	0	5.00023	0	0	0	0	0.00426747	0	0	0	0	0	0	0
0.469958	1.09846	0	0	0	0	0	0.74875	0	0.0900003	0.005001	0	0.000457035	0	9.01262	0	0	0	0	0	5.00023	0	0	0	0	0.00432862	0	0	0	0	0	0	0
0.476771	1.09849	0	0	0	0	0	0.748751	0	0.0900003	0.00500101	0	0.000463583	0	9.0128	0	0	0	0	0	5.00024	0	0	0	0	0.00439064	0	0	0	0	0	0	0
0.483682	1.09853	0	0	0	0	0	0.748752	0	0.0900003	0.00500103	0	0.000470224	0	9.01298	0	0	0	0	0	5.00024	0	0	0	0	0.00445354	0	0	0	0	0	0	0
0.490693	1.09856	0	0	0	0	0	0.748753	0	0.0900003	0.00500104	0	0.000476959	0	9.01317	0	0	0	0	0	5.00024	0	0	0	0	0.00451733	0	0	0	0	0	0	0
0.497806	1.0986	0	0	0	0	0	0.748754	0	0.0900003	0.00500106	0	0.000483789	0	9.01336	0	0	0	0	0	5.00025	0	0	0	0	0.00458203	0	0	0	0	0	0	0
0.505022	1.09863	0	0	0	0	0	0.748755	0	0.0900003	0.00500107	0	0.000490716	0	9.01355	0	0	0	0	0	5.00025	0	0	0	0	0.00464763	0	0	0	0	0	0	0
0.512343	1.09867	0	0	0	0	0	0.748756	0	0.0900003	0.00500109	0	0.00049774	0	9.01374	0	0	0	0	0	5.00026	0	0	0	0	0.00471417	0	0	0	0	0	0	0
0.51977	1.09871	0	0	0	0	0	0.748756	0	0.0900003	0.0050011	0	0.000504864	0	9.01394	0	0	0	0	0	5.00026	0	0	0	0	0.00478164	0	0	0	0	0	0	0
0.527305	1.09874	0	0	0	0	0	0.748757	0	0.0900004	0.00500112	0	0.000512089	0	9.01414	0	0	0	0	0	5.00026	0	0	0	0	0.00485007	0	0	0	0	0	0	0
0.534948	1.09878	0	0	0	0	0	0.748758	0	0.0900004	0.00500113	0	0.000519415	0	9.01434	0	0	0	0	0	5.00027	0	0	0	0	0.00491946	0	0	0	0	0	0	0
0.542703	1.09882	0	0	0	0	0	0.748759	0	0.0900004	0.00500115	0	0.000526845	0	9.01454	0	0	0	0	0	5.00027	0	0	0	0	0.00498984	0	0	0	0	0	0	0
0.55057	1.09886	0	0	0	0	0	0.74876	0	0.0900004	0.00500117	0	0.00053438	0	9.01475	0	0	0	0	0	5.00027	0	0	0	0	0.0050612	0	0	0	0	0	0	0
0.558551	1.0989	0	0	0	0	0	0.748761	0	0.0900004	0.00500118	0	0.000542021	0	9.01496	0	0	0	0	0	5.00028	0	0	0	0	0.00513358	0	0	0	0	0	0	0
0.566648	1.09894	0	0	0	0	0	0.748762	0	0.0900004	0.0050012	0	0.00054977	0	9.01518	0	0	0	0	0	5.00028	0	0	0	0	0.00520697	0	0	0	0	0	0	0
0.574862	1.09898	0	0	0	0	0	0.748763	0	0.0900004	0.00500122	0	0.000557628	0	9.01539	0	0	0	0	0	5.00029	0	0	0	0	0.0052814	0	0	0	0	0	0	0
0.583195	1.09902	0	0	0	0	0	0.748764	0	0.0900004	0.00500124	0	0.000565597	0	9.01561	0	0	0	0	0	5.00029	0	0	0	0	0.00535687	0	0	0	0	0	0	0
0.591649	1.09906	0	0	0	0	0	0.748765	0	0.0900004	0.00500125	0	0.000573678	0	9.01584	0	0	0	0	0	5.00029	0	0	0	0	0.00543341	0	0	0	0	0	0	0
0.600225	1.0991	0	0	0	0	0	0.748766	0	0.0900004	0.00500127	0	0.000581872	0	9.01606	0	0	0	0	0	5.0003	0	0	0	0	0.00551103	0	0	0	0	0	0	0
0.608926	1.09914	0	0	0	0	0	0.748767	0	0.0900004	0.00500129	0	0.000590182	0	9.01629	0	0	0	0	0	5.0003	0	0	0	0	0.00558974	0	0	0	0	0	0	0
0.617753	1.09919	0	0	0	0	0	0.748768	0	0.0900004	0.00500131	0	0.000598609	0	9.01653	0	0	0	0	0	5.00031	0	0	0	0	0.00566955	0	0	0	0	0	0	0
0.626708	1.09923	0	0	0	0	0	0.74877	0	0.0900004	0.00500133	0	0.000607154	0	9.01676	0	0	0	0	0	5.00031	0	0	0	0	0.00575049	0	0	0	0	0	0	0
0.635793	1.09928	0	0	0	0	0	0.748771	0	0.0900004	0.00500135	0	0.00061582	0	9.017	0	0	0	0	0	5.00032	0	0	0	0	0.00583256	0	0	0	0	0	0	0
0.645009	1.09932	0	0	0	0	0	0.748772	0	0.0900004	0.00500136	0	0.000624607	0	9.01724	0	0	0	0	0	5.00032	0	0	0	0	0.00591579	0	0	0	0	0	0	0
0.654359	1.09937	0	0	0	0	0	0.748773	0	0.0900004	0.00500138	0	0.000633517	0	9.01749	0	0	0	0	0	5.00032	0	0	0	0	0.00600018	0	0	0	0	0	0	0
0.663844	1.09941	0	0	0	0	0	0.748774	0	0.0900004	0.0050014	0	0.000642552	0	9.01774	0	0	0	0	0	5.00033	0	0	0	0	0.00608576	0	0	0	0	0	0	0
0.673467	1.09946	0	0	0	0	0	0.748775	0	0.0900004	0.00500142	0	0.000651714	0	9.01799	0	0	0	0	0	5.00033	0	0	0	0	0.00617254	0	0	0	0	0	0	0
0.68323	1.09951	0	0	0	0	0	0.748776	0	0.0900005	0.00500144	0	0.000661005	0	9.01825	0	0	0	0	0	5.00034	0	0	0	0	0.00626053	0	0	0	0	0	0	0
0.693134	1.09956	0	0	0	0	0	0.748778	0	0.0900005	0.00500146	0	0.000670425	0	9.01851	0	0	0	0	0	5.00034	0	0	0	0	0.00634976	0	0	0	0	0	0	0
0.703182	1.09961	0	0	0	0	0	0.748779	0	0.0900005	0.00500149	0	0.000679978	0	9.01877	0	0	0	0	0	5.00035	0	0	0	0	0.00644024	0	0	0	0	0	0	0
0.713375	1.09966	0	0	0	0	0	0.74878	0	0.0900005	0.00500151	0	0.000689664	0	9.01904	0	0	0	0	0	5.00035	0	0	0	0	0.00653198	0	0	0	0	0	0	0
0.723716	1.09971	0	0	0	0	0	0.748781	0	0.0900005	0.00500153	0	0.000699486	0	9.01931	0	0	0	0	0	5.00036	0	0	0	0	0.00662501	0	0	0	0	0	0	0
0.734207	1.09976	0	0	0	0	0	0.748783	0	0.0900005	0.00500155	0	0.000709445	0	9.01959	0	0	0	0	0	5.00036	0	0	0	0	0.00671933	0	0	0	0	0	0	0
0.74485	1.09981	0	0	0	0	0	0.748784	0	0.0900005	0.00500157	0	0.000719543	0	9.01987	0	0	0	0	0	5.00037	0	0	0	0	0.00681498	0	0	0	0	0	0	0
0.755647	1.09986	0	0	0	0	0	0.748785	0	0.0900005	0.00500159	0	0.000729783	0	9.02015	0	0	0	0	0	5.00037	0	0	0	0	0.00691196	0	0	0	0	0	0	0
0.766601	1.09992	0	0	0	0	0	0.748786	0	0.0900005	0.00500162	0	0.000740165	0	9.02043	0	0	0	0	0	5.00038	0	0	0	0	0.00701029	0	0	0	0	0	0	0
0.777713	1.09997	0	0	0	0	0	0.748788	0	0.0900005	0.00500164	0	0.000750692	0	9.02073	0	0	0	0	0	5.00038	0	0	0	0	0.00711	0	0	0	0	0	0	0
0.788987	1.10002	0	0	0	0	0	0.748789	0	0.0900005	0.00500166	0	0.000761366	0	9.02102	0	0	0	0	0	5.00039	0	0	0	0	0.0072111	0	0	0	0	0	0	0
0.800424	1.10008	0	0	0	0	0	0.748791	0	0.0900005	0.00500169	0	0.000772188	0	9.02132	0	0	0	0	0	5.0004	0	0	0	0	0.0073136	0	0	0	0	0	0	0
0.812027	1.10014	0	0	0	0	0	0.748792	0	0.0900005	0.00500171	0	0.000783161	0	9.02162	0	0	0	0	0	5.0004	0	0	0	0	0.00741753	0	0	0	0	0	0	0
0.823798	1.10019	0	0	0	0	0	0.748793	0	0.0900005	0.00500174	0	0.000794287	0	9.02193	0	0	0	0	0	5.00041	0	0	0	0	0.00752291	0	0	0	0	0	0	0
0.83574	1.10025	0	0	0	0	0	0.748795	0	0.0900006	0.00500176	0	0.000805568	0	9.02224	0	0	0	0	0	5.00041	0	0	0	0	0.00762975	0	0	0	0	0	0	0
0.847854	1.10031	0	0	0	0	0	0.748796	0	0.0900006	0.00500178	0	0.000817005	0	9.02256	0	0	0	0	0	5.00042	0	0	0	0	0.00773808	0	0	0	0	0	0	0
0.860145	1.10037	0	0	0	0	0	0.748798	0	0.0900006	0.00500181	0	0.000828602	0	9.02288	0	0	0	0	0	5.00042	0	0	0	0	0.00784791	0	0	0	0	0	0	0
0.872613	1.10043	0	0	0	0	0	0.748799	0	0.0900006	0.00500184	0	0.000840359	0	9.0232	0	0	0	0	0	5.00043	0	0	0	0	0.00795927	0	0	0	0	0	0	0
0.885263	1.10049	0	0	0	0	0	0.748801	0	0.0900006	0.00500186	0	0.000852279	0	9.02353	0	0	0	0	0	5.00044	0	0	0	0	0.00807217	0	0	0	0	0	0	0
0.898095	1.10055	0	0	0	0	0	0.748802	0	0.0900006	0.00500189	0	0.000864365	0	9.02386	0	0	0	0	0	5.00044	0	0	0	0	0.00818664	0	0	0	0	0	0	0
0.911114	1.10062	0	0	0	0	0	0.748804	0	0.0900006	0.00500192	0	0.000876619	0	9.0242	0	0	0	0	0	5.00045	0	0	0	0	0.0083027	0	0	0	0	0	0	0
0.924322	1.10068	0	0	0	0	0	0.748806	0	0.0900006	0.00500194	0	0.000889042	0	9.02454	0	0	0	0	0	5.00046	0	0	0	0	0.00842036	0	0	0	0	0	0	0
0.93772	1.10075	0	0	0	0	0	0.748807	0	0.0900006	0.00500197	0	0.000901637	0	9.02489	0	0	0	0	0	5.00046	0	0	0	0	0.00853965	0	0	0	0	0	0	0
0.951314	1.10081	0	0	0	0	0	0.748809	0	0.0900006	0.005002	0	0.000914406	0	9.02524	0	0	0	0	0	5.00047	0	0	0	0	0.00866059	0	0	0	0	0	0	0
0.965104	1.10088	0	0	0	0	0	0.74881	0	0.0900006	0.00500203	0	0.000927352	0	9.0256	0	0	0	0	0	5.00048	0	0	0	0	0.0087832	0	0	0	0	0	0	0
0.979094	1.10095	0	0	0	0	0	0.748812	0	0.0900006	0.00500205	0	0.000940476	0	9.02596	0	0	0	0	0	5.00048	0	0	0	0	0.00890751	0	0	0	0	0	0	0
0.993287	1.10101	0	0	0	0	0	0.748814	0	0.0900007	0.00500208	0	0.000953782	0	9.02633	0	0	0	0	0	5.00049	0	0	0	0	0.00903353	0	0	0	0	0	0	0
1.00769	1.10108	0	0	0	0	0	0.748816	0	0.0900007	0.00500211	0	0.000967271	0	9.0267	0	0	0	0	0	5.0005	0	0	0	0	0.00916129	0	0	0	0	0	0	0
1.02229	1.10115	0	0	0	0	0	0.748817	0	0.0900007	0.00500214	0	0.000980946	0	9.02708	0	0	0	0	0	5.0005	0	0	0	0	0.00929081	0	0	0	0	0	0	0
1.03711	1.10122	0	0	0	0	0	0.748819	0	0.0900007	0.00500217	0	0.000994809	0	9.02746	0	0	0	0	0	5.00051	0	0	0	0	0.00942211	0	0	0	0	0	0	0
1.05215	1.1013	0	0	0	0	0	0.748821	0	0.0900007	0.0050022	0	0.00100886	0	9.02785	0	0	0	0	0	5.00052	0	0	0	0	0.00955522	0	0	0	0	0	0	0
1.0674	1.10137	0	0	0	0	0	0.748823	0	0.0900007	0.00500224	0	0.00102311	0	9.02825	0	0	0	0	0	5.00052	0	0	0	0	0.00969015	0	0	0	0	0	0	0
1.08287	1.10144	0	0	0	0	0	0.748824	0	0.0900007	0.00500227	0	0.00103755	0	9.02864	0	0	0	0	0	5.00053	0	0	0	0	0.00982694	0	0	0	0	0	0	0
1.09857	1.10152	0	0	0	0	0	0.748826	0	0.0900007	0.0050023	0	0.00105219	0	9.02905	0	0	0	0	0	5.00054	0	0	0	0	0.00996561	0	0	0	0	0	0	0
1.11449	1.1016	0	0	0	0	0	0.748828	0	0.0900007	0.00500233	0	0.00106704	0	9.02946	0	0	0	0	0	5.00055	0	0	0	0	0.0101062	0	0	0	0	0	0	0
1.13065	1.10167	0	0	0	0	0	0.74883	0	0.0900007	0.00500236	0	0.00108208	0	9.02987	0	0	0	0	0	5.00055	0	0	0	0	0.0102487	0	0	0	0	0	0	0
1.14704	1.10175	0	0	0	0	0	0.748832	0	0.0900008	0.0050024	0	0.00109733	0	9.0303	0	0	0	0	0	5.00056	0	0	0	0	0.0103931	0	0	0	0	0	0	0
1.16366	1.10183	0	0	0	0	0	0.748834	0	0.0900008	0.00500243	0	0.00111279	0	9.03072	0	0	0	0	0	5.00057	0	0	0	0	0.0105395	0	0	0	0	0	0	0
1.18053	1.10191	0	0	0	0	0	0.748836	0	0.0900008	0.00500247	0	0.00112846	0	9.03115	0	0	0	0	0	5.00058	0	0	0	0	0.010688	0	0	0	0	0	0	0
1.19765	1.10199	0	0	0	0	0	0.748838	0	0.0900008	0.0050025	0	0.00114435	0	9.03159	0	0	0	0	0	5.00059	0	0	0	0	0.0108384	0	0	0	0	0	0	0
1.21501	1.10208	0	0	0	0	0	0.74884	0	0.0900008	0.00500254	0	0.00116045	0	9.03204	0	0	0	0	0	5.00059	0	0	0	0	0.0109909	0	0	0	0	0	0	0
1.23262	1.10216	0	0	0	0	0	0.748842	0	0.0900008	0.00500257	0	0.00117677	0	9.03249	0	0	0	0	0	5.0006	0	0	0	0	0.0111455	0	0	0	0	0	0	0
1.25049	1.10224	0	0	0	0	0	0.748844	0	0.0900008	0.00500261	0	0.00119331	0	9.03294	0	0	0	0	0	5.00061	0	0	0	0	0.0113022	0	0	0	0	0	0	0
1.26861	1.10233	0	0	0	0	0	0.748847	0	0.0900008	0.00500264	0	0.00121008	0	9.03341	0	0	0	0	0	5.00062	0	0	0	0	0.011461	0	0	0	0	0	0	0
1.287	1.10242	0	0	0	0	0	0.748849	0	0.0900008	0.00500268	0	0.00122708	0	9.03388	0	0	0	0	0	5.00063	0	0	0	0	0.011622	0	0	0	0	0	0	0
1.30566	1.10251	0	0	0	0	0	0.748851	0	0.0900009	0.00500272	0	0.00124431	0	9.03435	0	0	0	0	0	5.00064	0	0	0	0	0.0117851	0	0	0	0	0	0	0
1.32459	1.1026	0	0	0	0	0	0.748853	0	0.0900009	0.00500276	0	0.00126177	0	9.03483	0	0	0	0	0	5.00065	0	0	0	0	0.0119505	0	0	0	0	0	0	0
1.34379	1.10269	0	0	0	0	0	0.748855	0	0.0900009	0.0050028	0	0.00127947	0	9.03532	0	0	0	0	0	5.00066	0	0	0	0	0.0121181	0	0	0	0	0	0	0
1.36327	1.10278	0	0	0	0	0	0.748858	0	0.0900009	0.00500283	0	0.0012974	0	9.03582	0	0	0	0	0	5.00067	0	0	0	0	0.012288	0	0	0	0	0	0	0
1.38303	1.10287	0	0	0	0	0	0.74886	0	0.0900009	0.00500287	0	0.00131558	0	9.03632	0	0	0	0	0	5.00067	0	0	0	0	0.0124602	0	0	0	0	0	0	0
1.40308	1.10297	0	0	0	0	0	0.748862	0	0.0900009	0.00500291	0	0.00133401	0	9.03683	0	0	0	0	0	5.00068	0	0	0	0	0.0126347	0	0	0	0	0	0	0
1.42342	1.10306	0	0	0	0	0	0.748865	0	0.0900009	0.00500296	0	0.00135268	0	9.03734	0	0	0	0	0	5.00069	0	0	0	0	0.0128116	0	0	0	0	0	0	0
1.44405	1.10316	0	0	0	0	0	0.748867	0	0.0900009	0.005003	0	0.00137161	0	9.03787	0	0	0	0	0	5.0007	0	0	0	0	0.0129908	0	0	0	0	0	0	0
1.46498	1.10326	0	0	0	0	0	0.74887	0	0.090001	0.00500304	0	0.00139079	0	9.0384	0	0	0	0	0	5.00071	0	0	0	0	0.0131725	0	0	0	0	0	0	0
1.48622	1.10336	0	0	0	0	0	0.748872	0	0.090001	0.00500308	0	0.00141023	0	9.03893	0	0	0	0	0	5.00072	0	0	0	0	0.0133566	0	0	0	0	0	0	0
1.50776	1.10346	0	0	0	0	0	0.748875	0	0.090001	0.00500312	0	0.00142993	0	9.03948	0	0	0	0	0	5.00073	0	0	0	0	0.0135431	0	0	0	0	0	0	0
1.52962	1.10356	0	0	0	0	0	0.748877	0	0.090001	0.00500317	0	0.00144989	0	9.04003	0	0	0	0	0	5.00074	0	0	0	0	0.0137322	0	0	0	0	0	0	0
1.55179	1.10367	0	0	0	0	0	0.74888	0	0.090001	0.00500321	0	0.00147013	0	9.04059	0	0	0	0	0	5.00075	0	0	0	0	0.0139238	0	0	0	0	0	0	0
1.57429	1.10377	0	0	0	0	0	0.748882	0	0.090001	0.00500326	0	0.00149063	0	9.04115	0	0	0	0	0	5.00076	0	0	0	0	0.014118	0	0	0	0	0	0	0
1.59711	1.10388	0	0	0	0	0	0.748885	0	0.090001	0.0050033	0	0.00151141	0	9.04173	0	0	0	0	0	5.00077	0	0	0	0	0.0143148	0	0	0	0	0	0	0
1.62026	1.10399	0	0	0	0	0	0.748888	0	0.0900011	0.00500335	0	0.00153246	0	9.04231	0	0	0	0	0	5.00079	0	0	0	0	0.0145142	0	0	0	0	0	0	0
1.64375	1.1041	0	0	0	0	0	0.74889	0	0.0900011	0.00500339	0	0.0015538	0	9.0429	0	0	0	0	0	5.0008	0	0	0	0	0.0147163	0	0	0	0	0	0	0
1.66757	1.10421	0	0	0	0	0	0.748893	0	0.0900011	0.00500344	0	0.00157542	0	9.04349	0	0	0	0	0	5.00081	0	0	0	0	0.0149211	0	0	0	0	0	0	0
1.69175	1.10432	0	0	0	0	0	0.748896	0	0.0900011	0.00500349	0	0.00159733	0	9.0441	0	0	0	0	0	5.00082	0	0	0	0	0.0151286	0	0	0	0	0	0	0
1.71627	1.10444	0	0	0	0	0	0.748899	0	0.0900011	0.00500354	0	0.00161953	0	9.04471	0	0	0	0	0	5.00083	0	0	0	0	0.0153388	0	0	0	0	0	0	0
1.74115	1.10455	0	0	0	0	0	0.748902	0	0.0900011	0.00500359	0	0.00164202	0	9.04533	0	0	0	0	0	5.00084	0	0	0	0	0.0155518	0	0	0	0	0	0	0
1.76639	1.10467	0	0	0	0	0	0.748905	0	0.0900011	0.00500364	0	0.00166482	0	9.04596	0	0	0	0	0	5.00085	0	0	0	0	0.0157677	0	0	0	0	0	0	0
1.79199	1.10479	0	0	0	0	0	0.748908	0	0.0900012	0.00500369	0	0.00168791	0	9.0466	0	0	0	0	0	5.00087	0	0	0	0	0.0159864	0	0	0	0	0	0	0
1.81797	1.10491	0	0	0	0	0	0.748911	0	0.0900012	0.00500374	0	0.00171131	0	9.04725	0	0	0	0	0	5.00088	0	0	0	0	0.016208	0	0	0	0	0	0	0
1.84432	1.10503	0	0	0	0	0	0.748914	0	0.0900012	0.00500379	0	0.00173502	0	9.0479	0	0	0	0	0	5.00089	0	0	0	0	0.0164326	0	0	0	0	0	0	0
1.87106	1.10515	0	0	0	0	0	0.748917	0	0.0900012	0.00500384	0	0.00175904	0	9.04856	0	0	0	0	0	5.0009	0	0	0	0	0.01666	0	0	0	0	0	0	0
1.89818	1.10528	0	0	0	0	0	0.74892	0	0.0900012	0.0050039	0	0.00178338	0	9.04923	0	0	0	0	0	5.00091	0	0	0	0	0.0168905	0	0	0	0	0	0	0
1.9257	1.1054	0	0	0	0	0	0.748923	0	0.0900012	0.00500395	0	0.00180803	0	9.04992	0	0	0	0	0	5.00093	0	0	0	0	0.017124	0	0	0	0	0	0	0
1.95361	1.10553	0	0	0	0	0	0.748926	0	0.0900013	0.005004	0	0.00183301	0	9.0506	0	0	0	0	0	5.00094	0	0	0	0	0.0173606	0	0	0	0	0	0	0
1.98193	1.10566	0	0	0	0	0	0.748929	0	0.0900013	0.00500406	0	0.00185832	0	9.0513	0	0	0	0	0	5.00095	0	0	0	0	0.0176003	0	0	0	0	0	0	0
2.01066	1.10579	0	0	0	0	0	0.748933	0	0.0900013	0.00500412	0	0.00188396	0	9.05201	0	0	0	0	0	5.00097	0	0	0	0	0.0178431	0	0	0	0	0	0	0
2.03981	1.10593	0	0	0	0	0	0.748936	0	0.0900013	0.00500417	0	0.00190994	0	9.05273	0	0	0	0	0	5.00098	0	0	0	0	0.0180891	0	0	0	0	0	0	0
2.06938	1.10606	0	0	0	0	0	0.748939	0	0.0900013	0.00500423	0	0.00193625	0	9.05345	0	0	0	0	0	5.00099	0	0	0	0	0.0183383	0	0	0	0	0	0	0
2.09937	1.1062	0	0	0	0	0	0.748943	0	0.0900013	0.00500429	0	0.00196291	0	9.05419	0	0	0	0	0	5.00101	0	0	0	0	0.0185908	0	0	0	0	0	0	0
2.12981	1.10634	0	0	0	0	0	0.748946	0	0.0900014	0.00500435	0	0.00198991	0	9.05494	0	0	0	0	0	5.00102	0	0	0	0	0.0188465	0	0	0	0	0	0	0
2.16068	1.10648	0	0	0	0	0	0.74895	0	0.0900014	0.00500441	0	0.00201726	0	9.05569	0	0	0	0	0	5.00103	0	0	0	0	0.0191055	0	0	0	0	0	0	0
2.192	1.10662	0	0	0	0	0	0.748953	0	0.0900014	0.00500447	0	0.00204497	0	9.05646	0	0	0	0	0	5.00105	0	0	0	0	0.0193679	0	0	0	0	0	0	0
2.22378	1.10677	0	0	0	0	0	0.748957	0	0.0900014	0.00500453	0	0.00207304	0	9.05723	0	0	0	0	0	5.00106	0	0	0	0	0.0196337	0	0	0	0	0	0	0
2.25601	1.10691	0	0	0	0	0	0.74896	0	0.0900014	0.00500459	0	0.00210146	0	9.05802	0	0	0	0	0	5.00108	0	0	0	0	0.019903	0	0	0	0	0	0	0
2.28872	1.10706	0	0	0	0	0	0.748964	0	0.0900015	0.00500465	0	0.00213026	0	9.05881	0	0	0	0	0	5.00109	0	0	0	0	0.0201756	0	0	0	0	0	0	0
2.32189	1.10721	0	0	0	0	0	0.748968	0	0.0900015	0.00500472	0	0.00215942	0	9.05962	0	0	0	0	0	5.00111	0	0	0	0	0.0204519	0	0	0	0	0	0	0
2.35555	1.10736	0	0	0	0	0	0.748972	0	0.0900015	0.00500478	0	0.00218896	0	9.06043	0	0	0	0	0	5.00112	0	0	0	0	0.0207316	0	0	0	0	0	0	0
2.3897	1.10752	0	0	0	0	0	0.748975	0	0.0900015	0.00500485	0	0.00221888	0	9.06126	0	0	0	0	0	5.00114	0	0	0	0	0.0210149	0	0	0	0	0	0	0
2.42434	1.10767	0	0	0	0	0	0.748979	0	0.0900015	0.00500491	0	0.00224919	0	9.06209	0	0	0	0	0	5.00115	0	0	0	0	0.0213019	0	0	0	0	0	0	0
2.45948	1.10783	0	0	0	0	0	0.748983	0	0.0900016	0.00500498	0	0.00227987	0	9.06294	0	0	0	0	0	5.00117	0	0	0	0	0.0215925	0	0	0	0	0	0	0
2.49513	1.10799	0	0	0	0	0	0.748987	0	0.0900016	0.00500505	0	0.00231096	0	9.0638	0	0	0	0	0	5.00118	0	0	0	0	0.0218869	0	0	0	0	0	0	0
2.5313	1.10815	0	0	0	0	0	0.748991	0	0.0900016	0.00500512	0	0.00234243	0	9.06467	0	0	0	0	0	5.0012	0	0	0	0	0.022185	0	0	0	0	0	0	0
2.56799	1.10831	0	0	0	0	0	0.748995	0	0.0900016	0.00500519	0	0.00237431	0	9.06555	0	0	0	0	0	5.00122	0	0	0	0	0.0224868	0	0	0	0	0	0	0
2.60522	1.10848	0	0	0	0	0	0.748999	0	0.0900017	0.00500526	0	0.00240658	0	9.06644	0	0	0	0	0	5.00123	0	0	0	0	0.0227925	0	0	0	0	0	0	0
2.64298	1.10865	0	0	0	0	0	0.749004	0	0.0900017	0.00500533	0	0.00243927	0	9.06734	0	0	0	0	0	5.00125	0	0	0	0	0.023102	0	0	0	0	0	0	0
2.6813	1.10882	0	0	0	0	0	0.749008	0	0.0900017	0.0050054	0	0.00247237	0	9.06825	0	0	0	0	0	5.00127	0	0	0	0	0.0234155	0	0	0	0	0	0	0
2.72017	1.10899	0	0	0	0	0	0.749012	0	0.0900017	0.00500547	0	0.00250588	0	9.06918	0	0	0	0	0	5.00128	0	0	0	0	0.0237329	0	0	0	0	0	0	0
2.7596	1.10917	0	0	0	0	0	0.749016	0	0.0900017	0.00500555	0	0.00253982	0	9.07012	0	0	0	0	0	5.0013	0	0	0	0	0.0240542	0	0	0	0	0	0	0
2.7996	1.10934	0	0	0	0	0	0.749021	0	0.0900018	0.00500562	0	0.00257418	0	9.07106	0	0	0	0	0	5.00132	0	0	0	0	0.0243797	0	0	0	0	0	0	0
2.84018	1.10952	0	0	0	0	0	0.749025	0	0.0900018	0.0050057	0	0.00260898	0	9.07203	0	0	0	0	0	5.00134	0	0	0	0	0.0247091	0	0	0	0	0	0	0
2.88135	1.1097	0	0	0	0	0	0.74903	0	0.0900018	0.00500578	0	0.0026442	0	9.073	0	0	0	0	0	5.00136	0	0	0	0	0.0250427	0	0	0	0	0	0	0
2.92312	1.10989	0	0	0	0	0	0.749034	0	0.0900018	0.00500585	0	0.00267987	0	9.07398	0	0	0	0	0	5.00137	0	0	0	0	0.0253805	0	0	0	0	0	0	0
2.96549	1.11007	0	0	0	0	0	0.749039	0	0.0900019	0.00500593	0	0.00271598	0	9.07498	0	0	0	0	0	5.00139	0	0	0	0	0.0257224	0	0	0	0	0	0	0
3.00848	1.11026	0	0	0	0	0	0.749044	0	0.0900019	0.00500601	0	0.00275253	0	9.07599	0	0	0	0	0	5.00141	0	0	0	0	0.0260686	0	0	0	0	0	0	0
3.05209	1.11045	0	0	0	0	0	0.749048	0	0.0900019	0.00500609	0	0.00278954	0	9.07701	0	0	0	0	0	5.00143	0	0	0	0	0.026419	0	0	0	0	0	0	0
3.09633	1.11064	0	0	0	0	0	0.749053	0	0.0900019	0.00500618	0	0.002827	0	9.07804	0	0	0	0	0	5.00145	0	0	0	0	0.0267737	0	0	0	0	0	0	0
3.14122	1.11084	0	0	0	0	0	0.749058	0	0.090002	0.00500626	0	0.00286492	0	9.07909	0	0	0	0	0	5.00147	0	0	0	0	0.0271329	0	0	0	0	0	0	0
3.18675	1.11103	0	0	0	0	0	0.749063	0	0.090002	0.00500634	0	0.00290331	0	9.08015	0	0	0	0	0	5.00149	0	0	0	0	0.0274964	0	0	0	0	0	0	0
3.23295	1.11123	0	0	0	0	0	0.749068	0	0.090002	0.00500643	0	0.00294217	0	9.08122	0	0	0	0	0	5.00151	0	0	0	0	0.0278643	0	0	0	0	0	0	0
3.27981	1.11144	0	0	0	0	0	0.749073	0	0.090002	0.00500651	0	0.0029815	0	9.08231	0	0	0	0	0	5.00153	0	0	0	0	0.0282368	0	0	0	0	0	0	0
3.32736	1.11164	0	0	0	0	0	0.749078	0	0.0900021	0.0050066	0	0.00302131	0	9.08341	0	0	0	0	0	5.00155	0	0	0	0	0.0286138	0	0	0	0	0	0	0
3.37559	1.11185	0	0	0	0	0	0.749083	0	0.0900021	0.00500669	0	0.0030616	0	9.08452	0	0	0	0	0	5.00157	0	0	0	0	0.0289954	0	0	0	0	0	0	0
3.42452	1.11206	0	0	0	0	0	0.749088	0	0.0900021	0.00500678	0	0.00310239	0	9.08564	0	0	0	0	0	5.00159	0	0	0	0	0.0293815	0	0	0	0	0	0	0
3.47416	1.11227	0	0	0	0	0	0.749094	0	0.0900022	0.00500687	0	0.00314366	0	9.08678	0	0	0	0	0	5.00161	0	0	0	0	0.0297723	0	0	0	0	0	0	0
3.52452	1.11248	0	0	0	0	0	0.749099	0	0.0900022	0.00500696	0	0.00318542	0	9.08794	0	0	0	0	0	5.00163	0	0	0	0	0.0301679	0	0	0	0	0	0	0
3.57562	1.1127	0	0	0	0	0	0.749104	0	0.0900022	0.00500705	0	0.00322769	0	9.0891	0	0	0	0	0	5.00165	0	0	0	0	0.0305681	0	0	0	0	0	0	0
3.62745	1.11292	0	0	0	0	0	0.74911	0	0.0900022	0.00500714	0	0.00327047	0	9.09028	0	0	0	0	0	5.00168	0	0	0	0	0.0309731	0	0	0	0	0	0	0
3.68003	1.11314	0	0	0	0	0	0.749115	0	0.0900023	0.00500724	0	0.00331375	0	9.09148	0	0	0	0	0	5.0017	0	0	0	0	0.031383	0	0	0	0	0	0	0
3.73338	1.11337	0	0	0	0	0	0.749121	0	0.0900023	0.00500733	0	0.00335755	0	9.09269	0	0	0	0	0	5.00172	0	0	0	0	0.0317978	0	0	0	0	0	0	0
3.78749	1.1136	0	0	0	0	0	0.749126	0	0.0900023	0.00500743	0	0.00340187	0	9.09391	0	0	0	0	0	5.00174	0	0	0	0	0.0322174	0	0	0	0	0	0	0
3.8424	1.11383	0	0	0	0	0	0.749132	0	0.0900024	0.00500753	0	0.00344671	0	9.09515	0	0	0	0	0	5.00177	0	0	0	0	0.032642	0	0	0	0	0	0	0
3.8981	1.11406	0	0	0	0	0	0.749138	0	0.0900024	0.00500763	0	0.00349208	0	9.0964	0	0	0	0	0	5.00179	0	0	0	0	0.0330716	0	0	0	0	0	0	0
3.9546	1.1143	0	0	0	0	0	0.749144	0	0.0900024	0.00500773	0	0.00353798	0	9.09767	0	0	0	0	0	5.00181	0	0	0	0	0.0335062	0	0	0	0	0	0	0
4.01193	1.11453	0	0	0	0	0	0.74915	0	0.0900025	0.00500783	0	0.00358441	0	9.09895	0	0	0	0	0	5.00184	0	0	0	0	0.0339459	0	0	0	0	0	0	0
4.07009	1.11478	0	0	0	0	0	0.749156	0	0.0900025	0.00500793	0	0.00363139	0	9.10025	0	0	0	0	0	5.00186	0	0	0	0	0.0343907	0	0	0	0	0	0	0
4.12909	1.11502	0	0	0	0	0	0.749162	0	0.0900025	0.00500804	0	0.00367891	0	9.10156	0	0	0	0	0	5.00189	0	0	0	0	0.0348407	0	0	0	0	0	0	0
4.18894	1.11527	0	0	0	0	0	0.749168	0	0.0900026	0.00500814	0	0.00372698	0	9.10288	0	0	0	0	0	5.00191	0	0	0	0	0.0352959	0	0	0	0	0	0	0
4.24966	1.11552	0	0	0	0	0	0.749174	0	0.0900026	0.00500825	0	0.00377561	0	9.10423	0	0	0	0	0	5.00194	0	0	0	0	0.0357563	0	0	0	0	0	0	0
4.31127	1.11577	0	0	0	0	0	0.749181	0	0.0900026	0.00500836	0	0.00382479	0	9.10558	0	0	0	0	0	5.00196	0	0	0	0	0.036222	0	0	0	0	0	0	0
4.37376	1.11602	0	0	0	0	0	0.749187	0	0.0900027	0.00500846	0	0.00387454	0	9.10696	0	0	0	0	0	5.00199	0	0	0	0	0.0366931	0	0	0	0	0	0	0
4.43716	1.11628	0	0	0	0	0	0.749193	0	0.0900027	0.00500857	0	0.00392485	0	9.10835	0	0	0	0	0	5.00201	0	0	0	0	0.0371694	0	0	0	0	0	0	0
4.50148	1.11654	0	0	0	0	0	0.7492	0	0.0900027	0.00500868	0	0.00397573	0	9.10975	0	0	0	0	0	5.00204	0	0	0	0	0.0376512	0	0	0	0	0	0	0
4.56674	1.11681	0	0	0	0	0	0.749206	0	0.0900028	0.0050088	0	0.00402718	0	9.11117	0	0	0	0	0	5.00206	0	0	0	0	0.0381384	0	0	0	0	0	0	0
4.63293	1.11708	0	0	0	0	0	0.749213	0	0.0900028	0.00500891	0	0.00407922	0	9.11261	0	0	0	0	0	5.00209	0	0	0	0	0.0386311	0	0	0	0	0	0	0
4.70009	1.11735	0	0	0	0	0	0.74922	0	0.0900028	0.00500903	0	0.00413184	0	9.11406	0	0	0	0	0	5.00212	0	0	0	0	0.0391294	0	0	0	0	0	0	0
4.76823	1.11762	0	0	0	0	0	0.749227	0	0.0900029	0.00500914	0	0.00418505	0	9.11553	0	0	0	0	0	5.00215	0	0	0	0	0.0396332	0	0	0	0	0	0	0
4.83735	1.1179	0	0	0	0	0	0.749233	0	0.0900029	0.00500926	0	0.00423885	0	9.11701	0	0	0	0	0	5.00217	0	0	0	0	0.0401426	0	0	0	0	0	0	0
4.90747	1.11818	0	0	0	0	0	0.74924	0	0.0900029	0.00500938	0	0.00429324	0	9.11851	0	0	0	0	0	5.0022	0	0	0	0	0.0406576	0	0	0	0	0	0	0
4.97861	1.11846	0	0	0	0	0	0.749247	0	0.090003	0.0050095	0	0.00434823	0	9.12003	0	0	0	0	0	5.00223	0	0	0	0	0.0411782	0	0	0	0	0	0	0
5.05077	1.11874	0	0	0	0	0	0.749254	0	0.090003	0.00500962	0	0.00440382	0	9.12157	0	0	0	0	0	5.00226	0	0	0	0	0.0417046	0	0	0	0	0	0	0
5.12399	1.11903	0	0	0	0	0	0.749262	0	0.0900031	0.00500974	0	0.00446002	0	9.12312	0	0	0	0	0	5.00229	0	0	0	0	0.0422367	0	0	0	0	0	0	0
5.19827	1.11933	0	0	0	0	0	0.749269	0	0.0900031	0.00500987	0	0.00451683	0	9.12468	0	0	0	0	0	5.00232	0	0	0	0	0.0427745	0	0	0	0	0	0	0
5.27362	1.11962	0	0	0	0	0	0.749276	0	0.0900031	0.00500999	0	0.00457426	0	9.12627	0	0	0	0	0	5.00234	0	0	0	0	0.0433183	0	0	0	0	0	0	0
5.35007	1.11992	0	0	0	0	0	0.749284	0	0.0900032	0.00501012	0	0.0046323	0	9.12787	0	0	0	0	0	5.00237	0	0	0	0	0.0438678	0	0	0	0	0	0	0
5.42762	1.12022	0	0	0	0	0	0.749291	0	0.0900032	0.00501025	0	0.00469096	0	9.12949	0	0	0	0	0	5.0024	0	0	0	0	0.0444232	0	0	0	0	0	0	0
5.5063	1.12052	0	0	0	0	0	0.749299	0	0.0900033	0.00501038	0	0.00475025	0	9.13113	0	0	0	0	0	5.00244	0	0	0	0	0.0449845	0	0	0	0	0	0	0
5.58612	1.12083	0	0	0	0	0	0.749306	0	0.0900033	0.00501051	0	0.00481016	0	9.13278	0	0	0	0	0	5.00247	0	0	0	0	0.0455517	0	0	0	0	0	0	0
5.66709	1.12114	0	0	0	0	0	0.749314	0	0.0900033	0.00501064	0	0.0048707	0	9.13445	0	0	0	0	0	5.0025	0	0	0	0	0.0461249	0	0	0	0	0	0	0
5.74924	1.12146	0	0	0	0	0	0.749322	0	0.0900034	0.00501077	0	0.00493188	0	9.13614	0	0	0	0	0	5.00253	0	0	0	0	0.0467042	0	0	0	0	0	0	0
5.83258	1.12178	0	0	0	0	0	0.74933	0	0.0900034	0.00501091	0	0.0049937	0	9.13784	0	0	0	0	0	5.00256	0	0	0	0	0.0472894	0	0	0	0	0	0	0
5.91713	1.1221	0	0	0	0	0	0.749338	0	0.0900035	0.00501104	0	0.00505615	0	9.13957	0	0	0	0	0	5.00259	0	0	0	0	0.0478807	0	0	0	0	0	0	0
6.00291	1.12242	0	0	0	0	0	0.749346	0	0.0900035	0.00501118	0	0.00511925	0	9.14131	0	0	0	0	0	5.00262	0	0	0	0	0.0484781	0	0	0	0	0	0	0
6.08992	1.12275	0	0	0	0	0	0.749354	0	0.0900036	0.00501132	0	0.00518299	0	9.14307	0	0	0	0	0	5.00266	0	0	0	0	0.0490816	0	0	0	0	0	0	0
6.1782	1.12308	0	0	0	0	0	0.749362	0	0.0900036	0.00501146	0	0.00524738	0	9.14485	0	0	0	0	0	5.00269	0	0	0	0	0.0496912	0	0	0	0	0	0	0
6.26776	1.12341	0	0	0	0	0	0.749371	0	0.0900036	0.0050116	0	0.00531242	0	9.14664	0	0	0	0	0	5.00272	0	0	0	0	0.0503069	0	0	0	0	0	0	0
6.35862	1.12375	0	0	0	0	0	0.749379	0	0.0900037	0.00501175	0	0.00537812	0	9.14845	0	0	0	0	0	5.00276	0	0	0	0	0.0509289	0	0	0	0	0	0	0
6.45079	1.12409	0	0	0	0	0	0.749387	0	0.0900037	0.00501189	0	0.00544447	0	9.15028	0	0	0	0	0	5.00279	0	0	0	0	0.0515571	0	0	0	0	0	0	0
6.5443	1.12444	0	0	0	0	0	0.749396	0	0.0900038	0.00501204	0	0.00551149	0	9.15213	0	0	0	0	0	5.00283	0	0	0	0	0.0521915	0	0	0	0	0	0	0
6.63917	1.12478	0	0	0	0	0	0.749405	0	0.0900038	0.00501219	0	0.00557915	0	9.154	0	0	0	0	0	5.00286	0	0	0	0	0.0528321	0	0	0	0	0	0	0
6.73541	1.12513	0	0	0	0	0	0.749413	0	0.0900039	0.00501234	0	0.00564748	0	9.15589	0	0	0	0	0	5.0029	0	0	0	0	0.0534789	0	0	0	0	0	0	0
6.83304	1.12549	0	0	0	0	0	0.749422	0	0.0900039	0.00501249	0	0.00571647	0	9.15779	0	0	0	0	0	5.00293	0	0	0	0	0.0541321	0	0	0	0	0	0	0
6.93209	1.12585	0	0	0	0	0	0.749431	0	0.090004	0.00501264	0	0.00578614	0	9.15971	0	0	0	0	0	5.00297	0	0	0	0	0.0547915	0	0	0	0	0	0	0
7.03258	1.12621	0	0	0	0	0	0.74944	0	0.090004	0.00501279	0	0.00585646	0	9.16165	0	0	0	0	0	5.003	0	0	0	0	0.0554573	0	0	0	0	0	0	0
7.13453	1.12657	0	0	0	0	0	0.749449	0	0.0900041	0.00501295	0	0.00592746	0	9.16361	0	0	0	0	0	5.00304	0	0	0	0	0.0561294	0	0	0	0	0	0	0
7.23795	1.12694	0	0	0	0	0	0.749458	0	0.0900041	0.0050131	0	0.00599912	0	9.16559	0	0	0	0	0	5.00308	0	0	0	0	0.0568078	0	0	0	0	0	0	0
7.34287	1.12731	0	0	0	0	0	0.749468	0	0.0900042	0.00501326	0	0.00607145	0	9.16759	0	0	0	0	0	5.00311	0	0	0	0	0.0574925	0	0	0	0	0	0	0
7.44931	1.12769	0	0	0	0	0	0.749477	0	0.0900042	0.00501342	0	0.00614446	0	9.1696	0	0	0	0	0	5.00315	0	0	0	0	0.0581836	0	0	0	0	0	0	0
7.55729	1.12807	0	0	0	0	0	0.749486	0	0.0900043	0.00501358	0	0.00621814	0	9.17163	0	0	0	0	0	5.00319	0	0	0	0	0.0588811	0	0	0	0	0	0	0
7.66684	1.12845	0	0	0	0	0	0.749496	0	0.0900043	0.00501374	0	0.0062925	0	9.17369	0	0	0	0	0	5.00323	0	0	0	0	0.059585	0	0	0	0	0	0	0
7.77798	1.12883	0	0	0	0	0	0.749505	0	0.0900044	0.00501391	0	0.00636753	0	9.17576	0	0	0	0	0	5.00326	0	0	0	0	0.0602952	0	0	0	0	0	0	0
7.89073	1.12922	0	0	0	0	0	0.749515	0	0.0900044	0.00501407	0	0.00644322	0	9.17784	0	0	0	0	0	5.0033	0	0	0	0	0.0610118	0	0	0	0	0	0	0
8.00511	1.12962	0	0	0	0	0	0.749525	0	0.0900045	0.00501424	0	0.00651959	0	9.17995	0	0	0	0	0	5.00334	0	0	0	0	0.0617347	0	0	0	0	0	0	0
8.12115	1.13001	0	0	0	0	0	0.749535	0	0.0900045	0.00501441	0	0.00659663	0	9.18208	0	0	0	0	0	5.00338	0	0	0	0	0.062464	0	0	0	0	0	0	0
8.23888	1.13041	0	0	0	0	0	0.749545	0	0.0900046	0.00501458	0	0.00667435	0	9.18422	0	0	0	0	0	5.00342	0	0	0	0	0.0631996	0	0	0	0	0	0	0
8.35831	1.13081	0	0	0	0	0	0.749555	0	0.0900046	0.00501475	0	0.00675275	0	9.18638	0	0	0	0	0	5.00346	0	0	0	0	0.0639417	0	0	0	0	0	0	0
8.47947	1.13122	0	0	0	0	0	0.749565	0	0.0900047	0.00501492	0	0.00683181	0	9.18857	0	0	0	0	0	5.0035	0	0	0	0	0.0646901	0	0	0	0	0	0	0
8.60239	1.13163	0	0	0	0	0	0.749575	0	0.0900047	0.0050151	0	0.00691154	0	9.19077	0	0	0	0	0	5.00354	0	0	0	0	0.0654447	0	0	0	0	0	0	0
8.72709	1.13204	0	0	0	0	0	0.749585	0	0.0900048	0.00501527	0	0.00699193	0	9.19298	0	0	0	0	0	5.00358	0	0	0	0	0.0662057	0	0	0	0	0	0	0
8.85359	1.13246	0	0	0	0	0	0.749595	0	0.0900049	0.00501545	0	0.007073	0	9.19522	0	0	0	0	0	5.00363	0	0	0	0	0.066973	0	0	0	0	0	0	0
8.98193	1.13288	0	0	0	0	0	0.749606	0	0.0900049	0.00501563	0	0.00715474	0	9.19748	0	0	0	0	0	5.00367	0	0	0	0	0.0677467	0	0	0	0	0	0	0
9.11213	1.1333	0	0	0	0	0	0.749616	0	0.090005	0.00501581	0	0.00723714	0	9.19975	0	0	0	0	0	5.00371	0	0	0	0	0.0685266	0	0	0	0	0	0	0
9.24422	1.13373	0	0	0	0	0	0.749627	0	0.090005	0.00501599	0	0.0073202	0	9.20204	0	0	0	0	0	5.00375	0	0	0	0	0.0693128	0	0	0	0	0	0	0
9.37823	1.13416	0	0	0	0	0	0.749638	0	0.0900051	0.00501617	0	0.00740391	0	9.20435	0	0	0	0	0	5.0038	0	0	0	0	0.0701051	0	0	0	0	0	0	0
9.51417	1.13459	0	0	0	0	0	0.749649	0	0.0900051	0.00501636	0	0.00748829	0	9.20668	0	0	0	0	0	5.00384	0	0	0	0	0.0709037	0	0	0	0	0	0	0
9.65209	1.13503	0	0	0	0	0	0.749659	0	0.0900052	0.00501654	0	0.00757332	0	9.20902	0	0	0	0	0	5.00388	0	0	0	0	0.0717085	0	0	0	0	0	0	0
9.792	1.13547	0	0	0	0	0	0.74967	0	0.0900053	0.00501673	0	0.007659	0	9.21139	0	0	0	0	0	5.00393	0	0	0	0	0.0725195	0	0	0	0	0	0	0
9.93395	1.13591	0	0	0	0	0	0.749681	0	0.0900053	0.00501692	0	0.00774532	0	9.21377	0	0	0	0	0	5.00397	0	0	0	0	0.0733364	0	0	0	0	0	0	0
10.0779	1.13636	0	0	0	0	0	0.749692	0	0.0900054	0.00501711	0	0.00783228	0	9.21617	0	0	0	0	0	5.00401	0	0	0	0	0.0741595	0	0	0	0	0	0	0
10.224	1.13681	0	0	0	0	0	0.749704	0	0.0900054	0.0050173	0	0.00791989	0	9.21859	0	0	0	0	0	5.00406	0	0	0	0	0.0749887	0	0	0	0	0	0	0
10.3722	1.13726	0	0	0	0	0	0.749715	0	0.0900055	0.00501749	0	0.00800814	0	9.22102	0	0	0	0	0	5.0041	0	0	0	0	0.0758239	0	0	0	0	0	0	0
10.5226	1.13772	0	0	0	0	0	0.749726	0	0.0900056	0.00501768	0	0.00809701	0	9.22347	0	0	0	0	0	5.00415	0	0	0	0	0.076665	0	0	0	0	0	0	0
10.6751	1.13818	0	0	0	0	0	0.749738	0	0.0900056	0.00501788	0	0.0081865	0	9.22594	0	0	0	0	0	5.0042	0	0	0	0	0.0775119	0	0	0	0	0	0	0
10.8299	1.13864	0	0	0	0	0	0.749749	0	0.0900057	0.00501808	0	0.00827662	0	9.22843	0	0	0	0	0	5.00424	0	0	0	0	0.0783647	0	0	0	0	0	0	0
10.9869	1.13911	0	0	0	0	0	0.749761	0	0.0900057	0.00501827	0	0.00836736	0	9.23093	0	0	0	0	0	5.00429	0	0	0	0	0.0792234	0	0	0	0	0	0	0
11.1461	1.13958	0	0	0	0	0	0.749772	0	0.0900058	0.00501847	0	0.0084587	0	9.23345	0	0	0	0	0	5.00434	0	0	0	0	0.0800878	0	0	0	0	0	0	0
11.3077	1.14005	0	0	0	0	0	0.749784	0	0.0900059	0.00501867	0	0.00855063	0	9.23599	0	0	0	0	0	5.00438	0	0	0	0	0.0809579	0	0	0	0	0	0	0
11.4716	1.14052	0	0	0	0	0	0.749796	0	0.0900059	0.00501888	0	0.00864317	0	9.23854	0	0	0	0	0	5.00443	0	0	0	0	0.0818336	0	0	0	0	0	0	0
11.6379	1.141	0	0	0	0	0	0.749808	0	0.090006	0.00501908	0	0.0087363	0	9.24111	0	0	0	0	0	5.00448	0	0	0	0	0.0827149	0	0	0	0	0	0	0
11.8066	1.14148	0	0	0	0	0	0.74982	0	0.0900061	0.00501928	0	0.00883001	0	9.24369	0	0	0	0	0	5.00453	0	0	0	0	0.0836017	0	0	0	0	0	0	0
11.9778	1.14197	0	0	0	0	0	0.749832	0	0.0900061	0.00501949	0	0.0089243	0	9.24629	0	0	0	0	0	5.00457	0	0	0	0	0.0844939	0	0	0	0	0	0	0
12.1514	1.14246	0	0	0	0	0	0.749844	0	0.0900062	0.0050197	0	0.00901914	0	9.24891	0	0	0	0	0	5.00462	0	0	0	0	0.0853914	0	0	0	0	0	0	0
12.3275	1.14295	0	0	0	0	0	0.749856	0	0.0900063	0.00501991	0	0.00911454	0	9.25154	0	0	0	0	0	5.00467	0	0	0	0	0.0862942	0	0	0	0	0	0	0
12.5062	1.14344	0	0	0	0	0	0.749869	0	0.0900063	0.00502011	0	0.00921051	0	9.25419	0	0	0	0	0	5.00472	0	0	0	0	0.0872022	0	0	0	0	0	0	0
12.6875	1.14393	0	0	0	0	0	0.749881	0	0.0900064	0.00502033	0	0.00930701	0	9.25685	0	0	0	0	0	5.00477	0	0	0	0	0.0881154	0	0	0	0	0	0	0
12.8714	1.14443	0	0	0	0	0	0.749893	0	0.0900065	0.00502054	0	0.00940403	0	9.25953	0	0	0	0	0	5.00482	0	0	0	0	0.0890335	0	0	0	0	0	0	0
13.058	1.14493	0	0	0	0	0	0.749906	0	0.0900065	0.00502075	0	0.00950157	0	9.26222	0	0	0	0	0	5.00487	0	0	0	0	0.0899564	0	0	0	0	0	0	0
13.2473	1.14544	0	0	0	0	0	0.749918	0	0.0900066	0.00502096	0	0.00959964	0	9.26492	0	0	0	0	0	5.00492	0	0	0	0	0.0908843	0	0	0	0	0	0	0
13.4393	1.14594	0	0	0	0	0	0.749931	0	0.0900067	0.00502118	0	0.00969821	0	9.26764	0	0	0	0	0	5.00497	0	0	0	0	0.0918169	0	0	0	0	0	0	0
13.6342	1.14645	0	0	0	0	0	0.749943	0	0.0900067	0.0050214	0	0.00979726	0	9.27037	0	0	0	0	0	5.00502	0	0	0	0	0.0927542	0	0	0	0	0	0	0
13.8318	1.14696	0	0	0	0	0	0.749956	0	0.0900068	0.00502161	0	0.00989678	0	9.27312	0	0	0	0	0	5.00507	0	0	0	0	0.0936958	0	0	0	0	0	0	0
14.0323	1.14748	0	0	0	0	0	0.749969	0	0.0900069	0.00502183	0	0.00999678	0	9.27587	0	0	0	0	0	5.00512	0	0	0	0	0.0946419	0	0	0	0	0	0	0
14.2357	1.14799	0	0	0	0	0	0.749982	0	0.0900069	0.00502205	0	0.0100972	0	9.27864	0	0	0	0	0	5.00517	0	0	0	0	0.0955924	0	0	0	0	0	0	0
14.4421	1.14851	0	0	0	0	0	0.749995	0	0.090007	0.00502227	0	0.0101981	0	9.28143	0	0	0	0	0	5.00523	0	0	0	0	0.096547	0	0	0	0	0	0	0
14.6514	1.14903	0	0	0	0	0	0.750008	0	0.0900071	0.00502249	0	0.0102995	0	9.28422	0	0	0	0	0	5.00528	0	0	0	0	0.0975056	0	0	0	0	0	0	0
14.8638	1.14955	0	0	0	0	0	0.750021	0	0.0900071	0.00502271	0	0.0104012	0	9.28703	0	0	0	0	0	5.00533	0	0	0	0	0.0984682	0	0	0	0	0	0	0
15.0793	1.15008	0	0	0	0	0	0.750034	0	0.0900072	0.00502294	0	0.0105034	0	9.28984	0	0	0	0	0	5.00538	0	0	0	0	0.0994347	0	0	0	0	0	0	0
15.2979	1.1506	0	0	0	0	0	0.750047	0	0.0900073	0.00502316	0	0.0106059	0	9.29267	0	0	0	0	0	5.00544	0	0	0	0	0.100405	0	0	0	0	0	0	0
15.5196	1.15113	0	0	0	0	0	0.75006	0	0.0900073	0.00502338	0	0.0107088	0	9.29551	0	0	0	0	0	5.00549	0	0	0	0	0.101378	0	0	0	0	0	0	0
15.7446	1.15166	0	0	0	0	0	0.750073	0	0.0900074	0.00502361	0	0.0108121	0	9.29836	0	0	0	0	0	5.00554	0	0	0	0	0.102355	0	0	0	0	0	0	0
15.9728	1.15219	0	0	0	0	0	0.750086	0	0.0900075	0.00502384	0	0.0109157	0	9.30122	0	0	0	0	0	5.00559	0	0	0	0	0.103336	0	0	0	0	0	0	0
16.2044	1.15273	0	0	0	0	0	0.7501	0	0.0900076	0.00502406	0	0.0110197	0	9.30408	0	0	0	0	0	5.00565	0	0	0	0	0.104319	0	0	0	0	0	0	0
16.4393	1.15326	0	0	0	0	0	0.750113	0	0.0900076	0.00502429	0	0.0111239	0	9.30696	0	0	0	0	0	5.0057	0	0	0	0	0.105305	0	0	0	0	0	0	0
16.6776	1.1538	0	0	0	0	0	0.750126	0	0.0900077	0.00502452	0	0.0112285	0	9.30984	0	0	0	0	0	5.00575	0	0	0	0	0.106294	0	0	0	0	0	0	0
16.9193	1.15434	0	0	0	0	0	0.75014	0	0.0900078	0.00502475	0	0.0113333	0	9.31273	0	0	0	0	0	5.00581	0	0	0	0	0.107286	0	0	0	0	0	0	0
17.1646	1.15488	0	0	0	0	0	0.750153	0	0.0900078	0.00502498	0	0.0114385	0	9.31563	0	0	0	0	0	5.00586	0	0	0	0	0.10828	0	0	0	0	0	0	0
17.4134	1.15542	0	0	0	0	0	0.750167	0	0.0900079	0.00502521	0	0.0115438	0	9.31853	0	0	0	0	0	5.00592	0	0	0	0	0.109277	0	0	0	0	0	0	0
17.6658	1.15596	0	0	0	0	0	0.75018	0	0.090008	0.00502544	0	0.0116494	0	9.32145	0	0	0	0	0	5.00597	0	0	0	0	0.110276	0	0	0	0	0	0	0
17.9219	1.15651	0	0	0	0	0	0.750194	0	0.0900081	0.00502567	0	0.0117552	0	9.32436	0	0	0	0	0	5.00602	0	0	0	0	0.111276	0	0	0	0	0	0	0
18.1817	1.15705	0	0	0	0	0	0.750207	0	0.0900081	0.0050259	0	0.0118612	0	9.32728	0	0	0	0	0	5.00608	0	0	0	0	0.112279	0	0	0	0	0	0	0
18.4453	1.15759	0	0	0	0	0	0.750221	0	0.0900082	0.00502613	0	0.0119674	0	9.33021	0	0	0	0	0	5.00613	0	0	0	0	0.113283	0	0	0	0	0	0	0
18.7126	1.15814	0	0	0	0	0	0.750234	0	0.0900083	0.00502636	0	0.0120737	0	9.33314	0	0	0	0	0	5.00619	0	0	0	0	0.114289	0	0	0	0	0	0	0
18.9839	1.15869	0	0	0	0	0	0.750248	0	0.0900084	0.00502659	0	0.0121801	0	9.33608	0	0	0	0	0	5.00624	0	0	0	0	0.115295	0	0	0	0	0	0	0
19.2591	1.15923	0	0	0	0	0	0.750261	0	0.0900084	0.00502683	0	0.0122867	0	9.33901	0	0	0	0	0	5.0063	0	0	0	0	0.116303	0	0	0	0	0	0	0
19.5383	1.15978	0	0	0	0	0	0.750275	0	0.0900085	0.00502706	0	0.0123933	0	9.34195	0	0	0	0	0	5.00635	0	0	0	0	0.117312	0	0	0	0	0	0	0
19.8215	1.16033	0	0	0	0	0	0.750289	0	0.0900086	0.00502729	0	0.0125001	0	9.3449	0	0	0	0	0	5.00641	0	0	0	0	0.118321	0	0	0	0	0	0	0
20.1088	1.16088	0	0	0	0	0	0.750302	0	0.0900086	0.00502753	0	0.0126069	0	9.34784	0	0	0	0	0	5.00646	0	0	0	0	0.119331	0	0	0	0	0	0	0
20.4003	1.16143	0	0	0	0	0	0.750316	0	0.0900087	0.00502776	0	0.0127137	0	9.35079	0	0	0	0	0	5.00651	0	0	0	0	0.120341	0	0	0	0	0	0	0
20.696	1.16197	0	0	0	0	0	0.75033	0	0.0900088	0.00502799	0	0.0128205	0	9.35373	0	0	0	0	0	5.00657	0	0	0	0	0.121351	0	0	0	0	0	0	0
20.996	1.16252	0	0	0	0	0	0.750343	0	0.0900089	0.00502822	0	0.0129273	0	9.35667	0	0	0	0	0	5.00662	0	0	0	0	0.122361	0	0	0	0	0	0	0
21.3004	1.16307	0	0	0	0	0	0.750357	0	0.0900089	0.00502846	0	0.0130341	0	9.35962	0	0	0	0	0	5.00668	0	0	0	0	0.123371	0	0	0	0	0	0	0
21.6092	1.16362	0	0	0	0	0	0.750371	0	0.090009	0.00502869	0	0.0131408	0	9.36256	0	0	0	0	0	5.00673	0	0	0	0	0.12438	0	0	0	0	0	0	0
21.9224	1.16417	0	0	0	0	0	0.750384	0	0.0900091	0.00502892	0	0.0132474	0	9.3655	0	0	0	0	0	5.00679	0	0	0	0	0.125388	0	0	0	0	0	0	0
22.2402	1.16471	0	0	0	0	0	0.750398	0	0.0900092	0.00502916	0	0.0133539	0	9.36843	0	0	0	0	0	5.00684	0	0	0	0	0.126395	0	0	0	0	0	0	0
22.5626	1.16526	0	0	0	0	0	0.750411	0	0.0900092	0.00502939	0	0.0134603	0	9.37137	0	0	0	0	0	5.0069	0	0	0	0	0.127401	0	0	0	0	0	0	0
22.8896	1.1658	0	0	0	0	0	0.750425	0	0.0900093	0.00502962	0	0.0135666	0	9.37429	0	0	0	0	0	5.00695	0	0	0	0	0.128406	0	0	0	0	0	0	0
23.2214	1.16635	0	0	0	0	0	0.750439	0	0.0900094	0.00502985	0	0.0136727	0	9.37722	0	0	0	0	0	5.00701	0	0	0	0	0.129409	0	0	0	0	0	0	0
23.5581	1.16689	0	0	0	0	0	0.750452	0	0.0900095	0.00503008	0	0.0137785	0	9.38013	0	0	0	0	0	5.00706	0	0	0	0	0.13041	0	0	0	0	0	0	0
23.8996	1.16743	0	0	0	0	0	0.750466	0	0.0900095	0.00503031	0	0.0138842	0	9.38304	0	0	0	0	0	5.00711	0	0	0	0	0.131408	0	0	0	0	0	0	0
24.246	1.16797	0	0	0	0	0	0.750479	0	0.0900096	0.00503054	0	0.0139895	0	9.38595	0	0	0	0	0	5.00717	0	0	0	0	0.132405	0	0	0	0	0	0	0
24.5975	1.16851	0	0	0	0	0	0.750492	0	0.0900097	0.00503077	0	0.0140946	0	9.38885	0	0	0	0	0	5.00722	0	0	0	0	0.133398	0	0	0	0	0	0	0
24.954	1.16905	0	0	0	0	0	0.750506	0	0.0900097	0.005031	0	0.0141995	0	9.39173	0	0	0	0	0	5.00728	0	0	0	0	0.134389	0	0	0	0	0	0	0
25.3158	1.16959	0	0	0	0	0	0.750519	0	0.0900098	0.00503123	0	0.0143039	0	9.39461	0	0	0	0	0	5.00733	0	0	0	0	0.135377	0	0	0	0	0	0	0
25.6827	1.17012	0	0	0	0	0	0.750532	0	0.0900099	0.00503145	0	0.0144081	0	9.39748	0	0	0	0	0	5.00738	0	0	0	0	0.136361	0	0	0	0	0	0	0
26.055	1.17065	0	0	0	0	0	0.750546	0	0.09001	0.00503168	0	0.0145118	0	9.40034	0	0	0	0	0	5.00743	0	0	0	0	0.137342	0	0	0	0	0	0	0
26.4327	1.17118	0	0	0	0	0	0.750559	0	0.09001	0.00503191	0	0.0146152	0	9.40319	0	0	0	0	0	5.00749	0	0	0	0	0.138319	0	0	0	0	0	0	0
26.8159	1.17171	0	0	0	0	0	0.750572	0	0.0900101	0.00503213	0	0.0147181	0	9.40602	0	0	0	0	0	5.00754	0	0	0	0	0.139291	0	0	0	0	0	0	0
27.2046	1.17224	0	0	0	0	0	0.750585	0	0.0900102	0.00503235	0	0.0148206	0	9.40885	0	0	0	0	0	5.00759	0	0	0	0	0.14026	0	0	0	0	0	0	0
27.599	1.17276	0	0	0	0	0	0.750598	0	0.0900102	0.00503258	0	0.0149226	0	9.41166	0	0	0	0	0	5.00765	0	0	0	0	0.141224	0	0	0	0	0	0	0
27.999	1.17328	0	0	0	0	0	0.750611	0	0.0900103	0.0050328	0	0.015024	0	9.41445	0	0	0	0	0	5.0077	0	0	0	0	0.142183	0	0	0	0	0	0	0
28.4049	1.1738	0	0	0	0	0	0.750624	0	0.0900104	0.00503302	0	0.015125	0	9.41723	0	0	0	0	0	5.00775	0	0	0	0	0.143137	0	0	0	0	0	0	0
28.8167	1.17431	0	0	0	0	0	0.750637	0	0.0900104	0.00503324	0	0.0152254	0	9.42	0	0	0	0	0	5.0078	0	0	0	0	0.144086	0	0	0	0	0	0	0
28.8167	1.17431	0	0	0	0	0	0.750637	0	0.0900104	0.00503324	0	0.0152254	0	9.42	0	0	0	0	0	5.0078	0	0	0	0	0.144086	0	0	0	0	0	0	0
28.8167	1.17432	4.25314e-81	6.08905e-14	3.9958e-14	1.55593e-20	5.73254e-74	0.750637	2.79121e-07	0.0900104	0.00503324	1.05667e-09	0.0152254	3.35105e-09	9.42	1.54369e-13	6.34668e-08	1.58667e-09	5.07734e-10	2.53867e-10	5.0078	5.31659e-09	2.11556e-09	6.34668e-10	4.18881e-09	0.144086	9.22691e-75	6.25231e-07	3.6799e-19	1.26934e-09	1.0878e-13	3.17334e-10	6.34668e-10
28.8167	1.17432	4.7503e-78	2.4756e-13	1.62456e-13	1.27532e-19	2.79006e-72	0.750637	5.62805e-07	0.0900104	0.00503324	2.13062e-09	0.0152254	6.75688e-09	9.42	6.2761e-13	1.27971e-07	3.19928e-09	1.02377e-09	5.11885e-10	5.0078	1.07201e-08	4.26571e-09	1.27971e-09	8.4461e-09	0.144086	4.64859e-72	1.26068e-06	3.01591e-18	2.55942e-09	4.42262e-13	6.39856e-10	1.27971e-09
28.8167	1.17432	2.47592e-76	5.66173e-13	3.71539e-13	4.41079e-19	-1.07556e-71	0.750637	8.51127e-07	0.0900104	0.00503324	3.22212e-09	0.0152254	1.02184e-08	9.42	1.43536e-12	1.9353e-07	4.83825e-09	1.54824e-09	7.7412e-10	5.0078	1.62119e-08	6.451e-09	1.9353e-09	1.2773e-08	0.144086	1.3856e-70	1.90652e-06	1.04297e-17	3.8706e-09	1.01146e-12	9.6765e-10	1.9353e-09
28.8167	1.17432	1.63839e-75	1.02313e-12	6.71409e-13	1.07149e-18	-2.13901e-70	0.750637	1.14416e-06	0.0900104	0.00503324	4.33147e-09	0.0152254	1.37365e-08	9.42	2.59384e-12	2.60161e-07	6.50402e-09	2.08129e-09	1.04064e-09	5.0078	2.17936e-08	8.67203e-09	2.60161e-09	1.71706e-08	0.144086	9.90959e-71	2.56292e-06	2.53339e-17	5.20322e-09	1.82781e-12	1.3008e-09	2.60161e-09
28.8167	1.17432	-1.8365e-74	1.62509e-12	1.06643e-12	2.14487e-18	-6.30966e-70	0.750637	1.44199e-06	0.0900104	0.00503324	5.45896e-09	0.0152254	1.73121e-08	9.42	4.1199e-12	3.27881e-07	8.19702e-09	2.62305e-09	1.31152e-09	5.0078	2.74665e-08	1.09294e-08	3.27881e-09	2.16401e-08	0.144086	-1.22175e-68	3.23005e-06	5.07076e-17	6.55762e-09	2.90319e-12	1.6394e-09	3.27881e-09
28.8167	1.17432	-2.64819e-73	2.37893e-12	1.56112e-12	3.79893e-18	-1.33346e-69	0.750637	1.74468e-06	0.0900104	0.00503324	6.60488e-09	0.0152254	2.09462e-08	9.42	6.03104e-12	3.96708e-07	9.9177e-09	3.17366e-09	1.58683e-09	5.0078	3.32321e-08	1.32236e-08	3.96708e-09	2.61827e-08	0.144086	-9.68622e-68	3.90809e-06	8.98025e-17	7.93416e-09	4.24993e-12	1.98354e-09	3.96708e-09
28.8167	1.17432	-1.57586e-72	3.29182e-12	2.16019e-12	6.18366e-18	-7.59918e-69	0.750637	2.05233e-06	0.0900104	0.00503324	7.76953e-09	0.0152254	2.46397e-08	9.42	8.34542e-12	4.6666e-07	1.16665e-08	3.73328e-09	1.86664e-09	5.0078	3.9092e-08	1.55553e-08	4.6666e-09	3.07996e-08	0.144086	-4.28385e-67	4.59721e-06	1.4616e-16	9.33321e-09	5.8808e-12	2.3333e-09	4.6666e-09
28.8167	1.17432	-7.01242e-72	4.3712e-12	2.86851e-12	9.46225e-18	-3.68636e-68	0.750637	2.365e-06	0.0900104	0.00503324	8.95322e-09	0.0152254	2.83935e-08	9.42	1.10819e-11	5.37756e-07	1.34439e-08	4.30205e-09	2.15103e-09	5.0078	4.50477e-08	1.79252e-08	5.37756e-09	3.54919e-08	0.144086	-1.72588e-66	5.2976e-06	2.23632e-16	1.07551e-08	7.8091e-12	2.68878e-09	5.37756e-09
28.8167	1.17432	-3.08043e-71	5.62478e-12	3.69114e-12	1.38119e-17	-1.19702e-67	0.750637	2.68279e-06	0.0900104	0.00503324	1.01563e-08	0.0152254	3.22088e-08	9.42	1.42599e-11	6.10015e-07	1.52504e-08	4.88012e-09	2.44006e-09	5.0078	5.11007e-08	2.03338e-08	6.10015e-09	4.0261e-08	0.144086	-7.62637e-66	6.00944e-06	3.26397e-16	1.22003e-08	1.00486e-11	3.05007e-09	6.10015e-09
28.8167	1.17432	-1.37588e-70	7.06055e-12	4.63334e-12	1.94248e-17	-2.89418e-67	0.750637	3.00577e-06	0.0900104	0.00503324	1.1379e-08	0.0152254	3.60864e-08	9.42001	1.78999e-11	6.83454e-07	1.70864e-08	5.46763e-09	2.73382e-09	5.0078	5.72527e-08	2.27818e-08	6.83454e-09	4.5108e-08	0.144086	-3.2602e-65	6.73292e-06	4.58989e-16	1.36691e-08	1.26136e-11	3.41727e-09	6.83454e-09
28.8167	1.17432	-5.67286e-70	8.68683e-12	5.70056e-12	2.65089e-17	-5.64017e-67	0.750637	3.33403e-06	0.0900104	0.00503324	1.26217e-08	0.0152254	4.00274e-08	9.42001	2.20229e-11	7.58095e-07	1.89524e-08	6.06476e-09	3.03238e-09	5.0078	6.35053e-08	2.52698e-08	7.58095e-09	5.00342e-08	0.144086	-1.20775e-64	7.46822e-06	6.26314e-16	1.51619e-08	1.55189e-11	3.79047e-09	7.58095e-09
28.8167	1.17432	-2.04456e-69	1.05122e-11	6.89844e-12	3.52894e-17	-9.47398e-67	0.750637	3.66765e-06	0.0900104	0.00503324	1.38847e-08	0.0152254	4.40328e-08	9.42001	2.66507e-11	8.33955e-07	2.08489e-08	6.67164e-09	3.33582e-09	5.0078	6.98601e-08	2.77985e-08	8.33955e-09	5.5041e-08	0.144086	-3.80857e-64	8.21555e-06	8.33675e-16	1.66791e-08	1.878e-11	4.16978e-09	8.33955e-09
28.8167	1.17433	-6.42044e-69	1.25457e-11	8.23285e-12	4.60094e-17	-1.43898e-66	0.750637	4.00674e-06	0.0900104	0.00503324	1.51684e-08	0.0152254	4.81037e-08	9.42001	3.18059e-11	9.11056e-07	2.27764e-08	7.28845e-09	3.64422e-09	5.0078	7.63188e-08	3.03685e-08	9.11056e-09	6.01297e-08	0.144086	-1.04156e-63	8.97509e-06	1.0868e-15	1.82211e-08	2.24127e-11	4.55528e-09	9.11056e-09
28.8167	1.17433	-1.78347e-68	1.47964e-11	9.70987e-12	5.89311e-17	-2.04546e-66	0.750637	4.35136e-06	0.0900104	0.00503324	1.6473e-08	0.0152254	5.22412e-08	9.42001	3.75121e-11	9.89417e-07	2.47354e-08	7.91534e-09	3.95767e-09	5.0078	8.28831e-08	3.29806e-08	9.89417e-09	6.53015e-08	0.144086	-2.53074e-63	9.74705e-06	1.39187e-15	1.97883e-08	2.64337e-11	4.94708e-09	9.89417e-09
28.8167	1.17433	-4.46602e-68	1.72741e-11	1.13358e-11	7.43373e-17	-2.77839e-66	0.750637	4.70162e-06	0.0900104	0.00503324	1.7799e-08	0.0152254	5.64463e-08	9.42001	4.37936e-11	1.06906e-06	2.67265e-08	8.55247e-09	4.27624e-09	5.0078	8.95547e-08	3.56353e-08	1.06906e-08	7.05579e-08	0.144086	-5.58454e-63	1.05316e-05	1.75554e-15	2.13812e-08	3.08601e-11	5.3453e-09	1.06906e-08
28.8167	1.17433	-1.02558e-67	1.99887e-11	1.31172e-11	9.25323e-17	-3.59775e-66	0.750637	5.05761e-06	0.0900104	0.00503324	1.91467e-08	0.0152254	6.07202e-08	9.42001	5.06758e-11	1.15e-06	2.87501e-08	9.20003e-09	4.60001e-09	5.0078	9.63354e-08	3.83334e-08	1.15e-08	7.59002e-08	0.144086	-1.13932e-62	1.1329e-05	2.18498e-15	2.30001e-08	3.57097e-11	5.75002e-09	1.15e-08
28.8167	1.17433	-2.191e-67	2.29506e-11	1.50609e-11	1.13844e-16	-4.35337e-66	0.750637	5.41941e-06	0.0900104	0.00503324	2.05163e-08	0.0152254	6.50639e-08	9.42001	5.81848e-11	1.23227e-06	3.08068e-08	9.85817e-09	4.92908e-09	5.0078	1.03227e-07	4.10757e-08	1.23227e-08	8.13299e-08	0.144086	-2.17887e-62	1.21395e-05	2.6879e-15	2.46454e-08	4.10011e-11	6.16136e-09	1.23227e-08
28.8167	1.17433	-4.4033e-67	2.61704e-11	1.71739e-11	1.38624e-16	-4.77715e-66	0.750637	5.78713e-06	0.0900104	0.00503324	2.19084e-08	0.0152254	6.94787e-08	9.42001	6.63478e-11	1.31588e-06	3.28971e-08	1.05271e-08	5.26353e-09	5.0078	1.10231e-07	4.38628e-08	1.31588e-08	8.68483e-08	0.144086	-3.94533e-62	1.29632e-05	3.27257e-15	2.63177e-08	4.67533e-11	6.57942e-09	1.31588e-08
28.8167	1.17433	-8.39745e-67	2.96593e-11	1.94634e-11	1.6725e-16	-4.37813e-66	0.750637	6.16086e-06	0.0900104	0.00503324	2.33233e-08	0.0152254	7.39656e-08	9.42001	7.51929e-11	1.40086e-06	3.50216e-08	1.12069e-08	5.60345e-09	5.0078	1.1735e-07	4.66954e-08	1.40086e-08	9.2457e-08	0.144086	-6.81152e-62	1.38003e-05	3.94789e-15	2.80173e-08	5.29862e-11	7.00432e-09	1.40086e-08
28.8167	1.17433	-1.52922e-66	3.34288e-11	2.19371e-11	2.00129e-16	-2.41043e-66	0.750637	6.5407e-06	0.0900104	0.00503324	2.47612e-08	0.0152254	7.85259e-08	9.42001	8.47496e-11	1.48723e-06	3.71808e-08	1.18979e-08	5.94893e-09	5.0078	1.24585e-07	4.95744e-08	1.48723e-08	9.81573e-08	0.144086	-1.12619e-61	1.46512e-05	4.7234e-15	2.97446e-08	5.97204e-11	7.43616e-09	1.48723e-08
28.8167	1.17433	-2.67074e-66	3.74909e-11	2.46027e-11	2.37696e-16	2.04385e-66	0.750637	6.92676e-06	0.0900104	0.00503324	2.62227e-08	0.0152254	8.31607e-08	9.42001	9.50479e-11	1.57501e-06	3.93753e-08	1.26001e-08	6.30005e-09	5.0078	1.31938e-07	5.25004e-08	1.57501e-08	1.03951e-07	0.144086	-1.78701e-61	1.55159e-05	5.60933e-15	3.15003e-08	6.69772e-11	7.87506e-09	1.57501e-08
28.8167	1.17433	-4.4855e-66	4.18579e-11	2.74685e-11	2.80416e-16	1.0054e-65	0.750637	7.31912e-06	0.0900104	0.00503324	2.77081e-08	0.0152254	8.78713e-08	9.42002	1.06119e-10	1.66423e-06	4.16057e-08	1.33138e-08	6.65691e-09	5.0078	1.39412e-07	5.54743e-08	1.66423e-08	1.09839e-07	0.144086	-2.72187e-61	1.63948e-05	6.61663e-15	3.32846e-08	7.47789e-11	8.32114e-09	1.66423e-08
28.8167	1.17433	-7.25296e-66	4.65426e-11	3.05428e-11	3.28789e-16	2.2767e-65	0.750637	7.7179e-06	0.0900104	0.00503324	2.92178e-08	0.0152254	9.26589e-08	9.42002	1.17996e-10	1.7549e-06	4.38726e-08	1.40392e-08	7.01961e-09	5.0078	1.47008e-07	5.84968e-08	1.7549e-08	1.15824e-07	0.144086	-3.97193e-61	1.72881e-05	7.75703e-15	3.50981e-08	8.31482e-11	8.77452e-09	1.7549e-08
28.8167	1.17434	-1.12888e-65	5.15585e-11	3.38344e-11	3.83349e-16	4.12957e-65	0.750637	8.12319e-06	0.0900104	0.00503324	3.07521e-08	0.0152254	9.75248e-08	9.42002	1.30713e-10	1.84706e-06	4.61765e-08	1.47765e-08	7.38824e-09	5.0078	1.54728e-07	6.15687e-08	1.84706e-08	1.21906e-07	0.144086	-5.52831e-61	1.8196e-05	9.04308e-15	3.69412e-08	9.2109e-11	9.2353e-09	1.84706e-08
28.8167	1.17434	-1.6881e-65	5.69192e-11	3.73523e-11	4.44669e-16	6.66153e-65	0.750637	8.53512e-06	0.0900104	0.00503324	3.23115e-08	0.0152254	1.0247e-07	9.42002	1.44304e-10	1.94072e-06	4.85181e-08	1.55258e-08	7.76289e-09	5.00781	1.62574e-07	6.46908e-08	1.94072e-08	1.28088e-07	0.144086	-7.27747e-61	1.91187e-05	1.04882e-14	3.88145e-08	1.01686e-10	9.70362e-09	1.94072e-08
28.8167	1.17434	-2.4158e-65	6.26391e-11	4.11059e-11	5.13359e-16	9.96397e-65	0.750637	8.95377e-06	0.0900104	0.00503324	3.38964e-08	0.0152254	1.07496e-07	9.42002	1.58805e-10	2.03592e-06	5.0898e-08	1.62873e-08	8.14367e-09	5.00781	1.70548e-07	6.78639e-08	2.03592e-08	1.34371e-07	0.144086	-8.91717e-61	2.00565e-05	1.21067e-14	4.07184e-08	1.11905e-10	1.01796e-08	2.03592e-08
28.8167	1.17434	-3.2845e-65	6.87329e-11	4.51049e-11	5.90071e-16	1.41474e-64	0.750637	9.37927e-06	0.0900104	0.00503324	3.55073e-08	0.0152254	1.12605e-07	9.42002	1.74255e-10	2.13267e-06	5.33167e-08	1.70614e-08	8.53068e-09	5.00781	1.78653e-07	7.1089e-08	2.13267e-08	1.40756e-07	0.144086	-9.83382e-61	2.10096e-05	1.39139e-14	4.26534e-08	1.22791e-10	1.06633e-08	2.13267e-08
28.8167	1.17434	-4.18545e-65	7.52161e-11	4.93595e-11	6.75504e-16	1.93413e-64	0.750637	9.81173e-06	0.0900104	0.00503324	3.71444e-08	0.0152254	1.17797e-07	9.42002	1.90691e-10	2.231e-06	5.5775e-08	1.7848e-08	8.92401e-09	5.00781	1.8689e-07	7.43667e-08	2.231e-08	1.47246e-07	0.144086	-8.93009e-61	2.19783e-05	1.59262e-14	4.462e-08	1.34373e-10	1.1155e-08	2.231e-08
28.8167	1.17434	-4.8636e-65	8.21045e-11	5.38799e-11	7.704e-16	2.5652e-64	0.750637	1.02513e-05	0.0900104	0.00503324	3.88084e-08	0.0152254	1.23074e-07	9.42002	2.08155e-10	2.33094e-06	5.82736e-08	1.86475e-08	9.32377e-09	5.00781	1.95262e-07	7.76981e-08	2.33094e-08	1.53842e-07	0.144086	-4.39268e-61	2.29628e-05	1.8161e-14	4.66188e-08	1.4668e-10	1.16547e-08	2.33094e-08
28.8167	1.17434	-4.81807e-65	8.94146e-11	5.86771e-11	8.75553e-16	3.31496e-64	0.750637	1.0698e-05	0.0900104	0.00503324	4.04995e-08	0.0152254	1.28437e-07	9.42002	2.26689e-10	2.43252e-06	6.08129e-08	1.94601e-08	9.73007e-09	5.00781	2.03771e-07	8.10839e-08	2.43252e-08	1.60546e-07	0.144086	6.6217e-61	2.39635e-05	2.06369e-14	4.86503e-08	1.59739e-10	1.21626e-08	2.43252e-08
28.8167	1.17434	-3.15183e-65	9.71634e-11	6.37622e-11	9.91811e-16	4.19197e-64	0.750637	1.1152e-05	0.0900104	0.00503324	4.22183e-08	0.0152254	1.33888e-07	9.42002	2.46334e-10	2.53575e-06	6.33938e-08	2.0286e-08	1.0143e-08	5.00781	2.12419e-07	8.4525e-08	2.53575e-08	1.6736e-07	0.144086	2.84116e-60	2.49805e-05	2.33737e-14	5.0715e-08	1.73582e-10	1.26788e-08	2.53575e-08
28.8167	1.17435	1.63709e-65	1.05369e-10	6.91468e-11	1.12007e-15	5.21367e-64	0.750637	1.16134e-05	0.0900104	0.00503324	4.39651e-08	0.0152254	1.39428e-07	9.42003	2.67137e-10	2.64067e-06	6.60168e-08	2.11254e-08	1.05627e-08	5.00781	2.21208e-07	8.80225e-08	2.64067e-08	1.74284e-07	0.144086	6.72276e-60	2.60141e-05	2.63926e-14	5.28135e-08	1.88241e-10	1.32034e-08	2.64067e-08
28.8167	1.17435	1.19575e-64	1.14049e-10	7.4843e-11	1.2613e-15	6.39892e-64	0.750637	1.20824e-05	0.0900104	0.00503324	4.57406e-08	0.0152254	1.45058e-07	9.42003	2.89143e-10	2.74731e-06	6.86828e-08	2.19785e-08	1.09892e-08	5.00781	2.30141e-07	9.1577e-08	2.74731e-08	1.81323e-07	0.144086	1.31955e-59	2.70646e-05	2.97159e-14	5.49462e-08	2.03748e-10	1.37366e-08	2.74731e-08
28.8167	1.17435	3.15602e-64	1.23223e-10	8.08632e-11	1.41652e-15	7.75592e-64	0.750637	1.25591e-05	0.0900104	0.00503324	4.7545e-08	0.0152254	1.50781e-07	9.42003	3.12402e-10	2.85569e-06	7.13923e-08	2.28455e-08	1.14228e-08	5.00781	2.3922e-07	9.51898e-08	2.85569e-08	1.88476e-07	0.144086	2.34995e-59	2.81323e-05	3.33678e-14	5.71139e-08	2.20137e-10	1.42785e-08	2.85569e-08
28.8167	1.17435	6.60727e-64	1.3291e-10	8.72203e-11	1.58682e-15	9.27134e-64	0.750637	1.30435e-05	0.0900104	0.00503324	4.9379e-08	0.0152254	1.56597e-07	9.42003	3.36962e-10	2.96585e-06	7.41461e-08	2.37268e-08	1.18634e-08	5.00781	2.48448e-07	9.88615e-08	2.96585e-08	1.95746e-07	0.144086	3.93228e-59	2.92175e-05	3.73736e-14	5.93169e-08	2.37443e-10	1.48292e-08	2.96585e-08
28.8167	1.17435	1.23766e-63	1.4313e-10	9.39277e-11	1.77336e-15	1.09194e-63	0.750637	1.35359e-05	0.0900104	0.00503324	5.12429e-08	0.0152254	1.62508e-07	9.42003	3.62875e-10	3.0778e-06	7.6945e-08	2.46224e-08	1.23112e-08	5.00781	2.57826e-07	1.02593e-07	3.0778e-08	2.03135e-07	0.144086	6.29356e-59	3.03203e-05	4.17605e-14	6.1556e-08	2.55703e-10	1.5389e-08	3.0778e-08
28.8167	1.17435	2.16635e-63	1.53906e-10	1.00999e-10	1.97737e-15	1.26847e-63	0.750637	1.40363e-05	0.0900104	0.00503324	5.31374e-08	0.0152254	1.68516e-07	9.42003	3.90194e-10	3.19158e-06	7.97896e-08	2.55327e-08	1.27663e-08	5.00781	2.67358e-07	1.06386e-07	3.19158e-08	2.10645e-07	0.144086	9.7345e-59	3.14413e-05	4.65573e-14	6.38317e-08	2.74954e-10	1.59579e-08	3.19158e-08
28.8167	1.17435	3.61779e-63	1.65258e-10	1.08449e-10	2.20016e-15	1.46123e-63	0.750637	1.45449e-05	0.0900104	0.00503324	5.50628e-08	0.0152254	1.74622e-07	9.42003	4.18976e-10	3.30723e-06	8.26807e-08	2.64578e-08	1.32289e-08	5.00781	2.77045e-07	1.10241e-07	3.30723e-08	2.18277e-07	0.144087	1.46495e-58	3.25805e-05	5.17946e-14	6.61446e-08	2.95235e-10	1.65361e-08	3.30723e-08
28.8167	1.17435	5.82818e-63	1.7721e-10	1.16292e-10	2.44313e-15	1.6814e-63	0.750637	1.50618e-05	0.0900104	0.00503324	5.70196e-08	0.0152254	1.80827e-07	9.42003	4.49277e-10	3.42476e-06	8.56191e-08	2.73981e-08	1.36991e-08	5.00781	2.86891e-07	1.14159e-07	3.42476e-08	2.26034e-07	0.144087	2.15424e-58	3.37384e-05	5.7505e-14	6.84953e-08	3.16586e-10	1.71238e-08	3.42476e-08
28.8167	1.17436	9.12605e-63	1.89784e-10	1.24544e-10	2.70775e-15	1.94466e-63	0.750637	1.55871e-05	0.0900104	0.00503324	5.90085e-08	0.0152254	1.87135e-07	9.42003	4.81157e-10	3.54422e-06	8.86055e-08	2.83538e-08	1.41769e-08	5.00781	2.96898e-07	1.18141e-07	3.54422e-08	2.33919e-07	0.144087	3.10611e-58	3.49152e-05	6.3723e-14	7.08844e-08	3.3905e-10	1.77211e-08	3.54422e-08
28.8167	1.17436	1.39553e-62	2.03005e-10	1.3322e-10	2.99561e-15	2.26913e-63	0.750637	1.61211e-05	0.0900104	0.00503324	6.10298e-08	0.0152254	1.93545e-07	9.42004	5.14677e-10	3.66563e-06	9.16407e-08	2.9325e-08	1.46625e-08	5.00781	3.07068e-07	1.22188e-07	3.66563e-08	2.41932e-07	0.144087	4.40199e-58	3.61112e-05	7.04855e-14	7.33126e-08	3.6267e-10	1.83281e-08	3.66563e-08
28.8167	1.17436	2.09178e-62	2.16898e-10	1.42337e-10	3.30836e-15	2.67466e-63	0.750637	1.66638e-05	0.0900104	0.00503324	6.30843e-08	0.0152254	2.0006e-07	9.42004	5.499e-10	3.78902e-06	9.47256e-08	3.03122e-08	1.51561e-08	5.00781	3.17405e-07	1.26301e-07	3.78902e-08	2.50076e-07	0.144087	6.14503e-58	3.73268e-05	7.78313e-14	7.57805e-08	3.8749e-10	1.89451e-08	3.78902e-08
28.8167	1.17436	3.08118e-62	2.31489e-10	1.51913e-10	3.6478e-15	3.1818e-63	0.750637	1.72153e-05	0.0900104	0.00503324	6.51723e-08	0.0152254	2.06682e-07	9.42004	5.86893e-10	3.91444e-06	9.78609e-08	3.13155e-08	1.56577e-08	5.00781	3.27911e-07	1.30481e-07	3.91444e-08	2.58353e-07	0.144087	8.46393e-58	3.85623e-05	8.58018e-14	7.82887e-08	4.13557e-10	1.95722e-08	3.91444e-08
28.8167	1.17436	4.47009e-62	2.46805e-10	1.61964e-10	4.01579e-15	3.81279e-63	0.750637	1.77759e-05	0.0900104	0.00503324	6.72944e-08	0.0152254	2.13412e-07	9.42004	6.25724e-10	4.0419e-06	1.01047e-07	3.23352e-08	1.61676e-08	5.00781	3.38588e-07	1.3473e-07	4.0419e-08	2.66765e-07	0.144087	1.15209e-57	3.9818e-05	9.44411e-14	8.08379e-08	4.40919e-10	2.02095e-08	4.0419e-08
28.8167	1.17436	6.39813e-62	2.62874e-10	1.72509e-10	4.41434e-15	4.59256e-63	0.750637	1.83456e-05	0.0900104	0.00503324	6.94512e-08	0.0152254	2.20252e-07	9.42004	6.66464e-10	4.17144e-06	1.04286e-07	3.33715e-08	1.66858e-08	5.00781	3.4944e-07	1.39048e-07	4.17144e-08	2.75315e-07	0.144087	1.55191e-57	4.10942e-05	1.03796e-13	8.34289e-08	4.69626e-10	2.08572e-08	4.17144e-08
28.8167	1.17436	9.0487e-62	2.79724e-10	1.83566e-10	4.84557e-15	5.54627e-63	0.750637	1.89246e-05	0.0900104	0.00503324	7.16433e-08	0.0152254	2.27204e-07	9.42004	7.09185e-10	4.30311e-06	1.07578e-07	3.44249e-08	1.72124e-08	5.00781	3.6047e-07	1.43437e-07	4.30311e-08	2.84005e-07	0.144087	2.07132e-57	4.23912e-05	1.13915e-13	8.60621e-08	4.99729e-10	2.15155e-08	4.30311e-08
28.8167	1.17437	1.26622e-61	2.97385e-10	1.95157e-10	5.31173e-15	6.70021e-63	0.750637	1.95131e-05	0.0900104	0.00503324	7.38713e-08	0.0152254	2.3427e-07	9.42004	7.53964e-10	4.43692e-06	1.10923e-07	3.54954e-08	1.77477e-08	5.00781	3.71679e-07	1.47897e-07	4.43692e-08	2.92837e-07	0.144087	2.74241e-57	4.37095e-05	1.24851e-13	8.87384e-08	5.31282e-10	2.21846e-08	4.43692e-08
28.8167	1.17437	1.75522e-61	3.15889e-10	2.073e-10	5.81519e-15	8.10024e-63	0.750637	2.01113e-05	0.0900104	0.00503324	7.61356e-08	0.0152254	2.41451e-07	9.42004	8.00878e-10	4.57293e-06	1.14323e-07	3.65834e-08	1.82917e-08	5.00781	3.83072e-07	1.52431e-07	4.57293e-08	3.01813e-07	0.144087	3.60554e-57	4.50493e-05	1.36659e-13	9.14585e-08	5.64339e-10	2.28646e-08	4.57293e-08
28.8167	1.17437	2.41269e-61	3.35267e-10	2.20017e-10	6.3585e-15	9.80927e-63	0.750637	2.07192e-05	0.0900104	0.00503324	7.8437e-08	0.0152254	2.48749e-07	9.42005	8.50009e-10	4.71115e-06	1.17779e-07	3.76892e-08	1.88446e-08	5.00781	3.94652e-07	1.57038e-07	4.71115e-08	3.10936e-07	0.144087	4.71145e-57	4.6411e-05	1.49399e-13	9.42231e-08	5.98958e-10	2.35558e-08	4.71115e-08
28.8167	1.17437	3.29167e-61	3.55552e-10	2.33329e-10	6.94432e-15	1.19343e-62	0.750637	2.1337e-05	0.0900104	0.00503324	8.0776e-08	0.0152254	2.56167e-07	9.42005	9.0144e-10	4.85164e-06	1.21291e-07	3.88131e-08	1.94066e-08	5.00781	4.0642e-07	1.61721e-07	4.85164e-08	3.20208e-07	0.144087	6.12399e-57	4.7795e-05	1.63132e-13	9.70328e-08	6.35199e-10	2.42582e-08	4.85164e-08
28.8167	1.17437	4.46125e-61	3.7678e-10	2.47259e-10	7.57549e-15	1.45727e-62	0.750637	2.1965e-05	0.0900104	0.00503324	8.31532e-08	0.0152254	2.63706e-07	9.42005	9.55259e-10	4.99442e-06	1.24861e-07	3.99554e-08	1.99777e-08	5.00781	4.18381e-07	1.66481e-07	4.99442e-08	3.29632e-07	0.144087	7.92365e-57	4.92016e-05	1.77925e-13	9.98885e-08	6.73121e-10	2.49721e-08	4.99442e-08
28.8167	1.17437	6.01103e-61	3.98984e-10	2.61831e-10	8.25503e-15	1.77271e-62	0.750637	2.26032e-05	0.0900104	0.00503324	8.55693e-08	0.0152254	2.71368e-07	9.42005	1.01156e-09	5.13954e-06	1.28489e-07	4.11163e-08	2.05582e-08	5.00781	4.30538e-07	1.71318e-07	5.13954e-08	3.3921e-07	0.144087	1.02119e-56	5.06312e-05	1.93847e-13	1.02791e-07	7.1279e-10	2.56977e-08	5.13954e-08
28.8167	1.17438	8.05737e-61	4.22202e-10	2.77068e-10	8.98612e-15	2.13065e-62	0.750637	2.32518e-05	0.0900104	0.00503324	8.80249e-08	0.0152254	2.79155e-07	9.42005	1.07042e-09	5.28703e-06	1.32176e-07	4.22963e-08	2.11481e-08	5.00781	4.42893e-07	1.76234e-07	5.28703e-08	3.48944e-07	0.144087	1.31169e-56	5.20842e-05	2.10973e-13	1.05741e-07	7.54269e-10	2.64352e-08	5.28703e-08
28.8167	1.17438	1.07505e-60	4.46471e-10	2.92995e-10	9.77212e-15	2.51897e-62	0.750637	2.39111e-05	0.0900104	0.00503324	9.05207e-08	0.0152254	2.8707e-07	9.42005	1.13196e-09	5.43693e-06	1.35923e-07	4.34955e-08	2.17477e-08	5.00781	4.5545e-07	1.81231e-07	5.43693e-08	3.58838e-07	0.144087	1.67994e-56	5.35609e-05	2.2938e-13	1.08739e-07	7.97628e-10	2.71847e-08	5.43693e-08
28.8167	1.17438	1.42864e-60	4.71832e-10	3.09638e-10	1.06166e-14	2.92634e-62	0.750637	2.45811e-05	0.0900104	0.00503324	9.30572e-08	0.0152254	2.95114e-07	9.42006	1.19626e-09	5.58929e-06	1.39732e-07	4.47143e-08	2.23571e-08	5.00781	4.68213e-07	1.8631e-07	5.58929e-08	3.68893e-07	0.144087	2.14619e-56	5.50618e-05	2.49152e-13	1.11786e-07	8.42935e-10	2.79464e-08	5.58929e-08
28.8167	1.17438	1.89166e-60	4.98324e-10	3.27024e-10	1.15234e-14	3.34522e-62	0.750637	2.52621e-05	0.0900104	0.00503324	9.56353e-08	0.0152254	3.0329e-07	9.42006	1.26343e-09	5.74413e-06	1.43603e-07	4.5953e-08	2.29765e-08	5.00781	4.81184e-07	1.91471e-07	5.74413e-08	3.79113e-07	0.144087	2.73548e-56	5.65872e-05	2.70375e-13	1.14883e-07	8.90265e-10	2.87207e-08	5.74413e-08
28.8167	1.17438	2.49695e-60	5.25991e-10	3.4518e-10	1.24964e-14	3.76562e-62	0.750637	2.59542e-05	0.0900104	0.00503324	9.82554e-08	0.0152254	3.11599e-07	9.42006	1.33357e-09	5.90151e-06	1.47538e-07	4.7212e-08	2.3606e-08	5.00782	4.94367e-07	1.96717e-07	5.90151e-08	3.89499e-07	0.144087	3.47866e-56	5.81375e-05	2.93144e-13	1.1803e-07	9.39692e-10	2.95075e-08	5.90151e-08
28.8167	1.17438	3.28606e-60	5.54874e-10	3.64135e-10	1.354e-14	4.17178e-62	0.750637	2.66577e-05	0.0900104	0.00503324	1.00918e-07	0.0152254	3.20045e-07	9.42006	1.4068e-09	6.06145e-06	1.51536e-07	4.84916e-08	2.42458e-08	5.00782	5.07766e-07	2.02048e-07	6.06145e-08	4.00056e-07	0.144087	4.41271e-56	5.97132e-05	3.17556e-13	1.21229e-07	9.91293e-10	3.03073e-08	6.06145e-08
28.8167	1.17439	4.31224e-60	5.8502e-10	3.83919e-10	1.46585e-14	4.55407e-62	0.750637	2.73726e-05	0.0900104	0.00503324	1.03625e-07	0.0152254	3.28628e-07	9.42006	1.48324e-09	6.22401e-06	1.556e-07	4.97921e-08	2.48961e-08	5.00782	5.21383e-07	2.07467e-07	6.22401e-08	4.10785e-07	0.144087	5.58161e-56	6.13147e-05	3.43714e-13	1.2448e-07	1.04515e-09	3.11201e-08	6.22401e-08
28.8167	1.17439	5.64275e-60	6.16476e-10	4.04562e-10	1.58567e-14	4.91465e-62	0.750637	2.80992e-05	0.0900104	0.00503324	1.06376e-07	0.0152254	3.37352e-07	9.42006	1.56299e-09	6.38923e-06	1.59731e-07	5.11139e-08	2.55569e-08	5.00782	5.35224e-07	2.12974e-07	6.38923e-08	4.2169e-07	0.144087	7.03635e-56	6.29423e-05	3.71729e-13	1.27785e-07	1.10135e-09	3.19462e-08	6.38923e-08
28.8167	1.17439	7.36121e-60	6.49288e-10	4.26095e-10	1.71397e-14	5.26752e-62	0.750637	2.88377e-05	0.0900104	0.00503324	1.09171e-07	0.0152254	3.46218e-07	9.42006	1.64619e-09	6.55716e-06	1.63929e-07	5.24572e-08	2.62286e-08	5.00782	5.49291e-07	2.18572e-07	6.55716e-08	4.32772e-07	0.144087	8.83412e-56	6.45965e-05	4.01716e-13	1.31143e-07	1.15997e-09	3.27858e-08	6.55716e-08
28.8167	1.17439	9.57159e-60	6.83508e-10	4.48552e-10	1.85127e-14	5.63808e-62	0.750637	2.95883e-05	0.0900104	0.00503324	1.12013e-07	0.0152254	3.55229e-07	9.42007	1.73295e-09	6.72782e-06	1.68196e-07	5.38226e-08	2.69113e-08	5.00782	5.63587e-07	2.24261e-07	6.72782e-08	4.44036e-07	0.144087	1.10377e-55	6.62778e-05	4.33798e-13	1.34556e-07	1.2211e-09	3.36391e-08	6.72782e-08
28.8167	1.17439	1.23993e-59	7.19186e-10	4.71967e-10	1.99813e-14	6.05987e-62	0.750637	3.03511e-05	0.0900104	0.00503324	1.14901e-07	0.0152254	3.64388e-07	9.42007	1.82341e-09	6.90128e-06	1.72532e-07	5.52102e-08	2.76051e-08	5.00782	5.78118e-07	2.30043e-07	6.90128e-08	4.55484e-07	0.144087	1.37121e-55	6.79866e-05	4.68104e-13	1.38026e-07	1.28484e-09	3.45064e-08	6.90128e-08
28.8167	1.1744	1.59947e-59	7.56377e-10	4.96373e-10	2.15514e-14	6.5752e-62	0.750637	3.11264e-05	0.0900104	0.00503324	1.17836e-07	0.0152254	3.73696e-07	9.42007	1.91771e-09	7.07757e-06	1.76939e-07	5.66206e-08	2.83103e-08	5.00782	5.92886e-07	2.35919e-07	7.07757e-08	4.6712e-07	0.144088	1.69216e-55	6.97233e-05	5.04772e-13	1.41551e-07	1.35129e-09	3.53879e-08	7.07757e-08
28.8167	1.1744	2.0534e-59	7.95135e-10	5.21809e-10	2.32294e-14	7.23233e-62	0.750637	3.19144e-05	0.0900104	0.00503324	1.20819e-07	0.0152254	3.83156e-07	9.42007	2.01598e-09	7.25675e-06	1.81419e-07	5.8054e-08	2.9027e-08	5.00782	6.07895e-07	2.41892e-07	7.25675e-08	4.78945e-07	0.144088	2.07234e-55	7.14884e-05	5.43944e-13	1.45135e-07	1.42053e-09	3.62837e-08	7.25675e-08
28.8167	1.1744	2.62185e-59	8.35518e-10	5.48311e-10	2.50218e-14	8.0674e-62	0.750637	3.27153e-05	0.0900104	0.00503324	1.23851e-07	0.0152254	3.92771e-07	9.42007	2.11837e-09	7.43885e-06	1.85971e-07	5.95108e-08	2.97554e-08	5.00782	6.2315e-07	2.47962e-07	7.43885e-08	4.90964e-07	0.144088	2.51601e-55	7.32824e-05	5.85775e-13	1.48777e-07	1.49267e-09	3.71942e-08	7.43885e-08
28.8167	1.1744	3.32722e-59	8.77585e-10	5.75918e-10	2.69355e-14	9.08832e-62	0.750637	3.35293e-05	0.0900104	0.00503324	1.26932e-07	0.0152254	4.02544e-07	9.42008	2.22503e-09	7.62393e-06	1.90598e-07	6.09914e-08	3.04957e-08	5.00782	6.38654e-07	2.54131e-07	7.62393e-08	5.03179e-07	0.144088	3.02484e-55	7.51057e-05	6.30426e-13	1.52479e-07	1.56783e-09	3.81197e-08	7.62393e-08
28.8167	1.17441	4.19344e-59	9.21396e-10	6.0467e-10	2.89781e-14	1.02967e-61	0.750637	3.43565e-05	0.0900104	0.00503324	1.30064e-07	0.0152254	4.12476e-07	9.42008	2.33611e-09	7.81204e-06	1.95301e-07	6.24963e-08	3.12481e-08	5.00782	6.54411e-07	2.60401e-07	7.81204e-08	5.15594e-07	0.144088	3.5964e-55	7.69588e-05	6.78066e-13	1.56241e-07	1.6461e-09	3.90602e-08	7.81204e-08
28.8167	1.17441	5.24467e-59	9.67016e-10	6.34609e-10	3.11573e-14	1.1732e-61	0.750637	3.51973e-05	0.0900104	0.00503324	1.33247e-07	0.0152254	4.2257e-07	9.42008	2.45178e-09	8.00322e-06	2.0008e-07	6.40257e-08	3.20129e-08	5.00782	6.70427e-07	2.66774e-07	8.00322e-08	5.28212e-07	0.144088	4.22221e-55	7.88421e-05	7.28875e-13	1.60064e-07	1.7276e-09	4.00161e-08	8.00322e-08
28.8167	1.17441	6.50326e-59	1.01451e-09	6.65778e-10	3.34812e-14	1.34992e-61	0.750637	3.60519e-05	0.0900104	0.00503324	1.36482e-07	0.0152254	4.32829e-07	9.42008	2.57221e-09	8.19753e-06	2.04938e-07	6.55802e-08	3.27901e-08	5.00782	6.86704e-07	2.73251e-07	8.19753e-08	5.41037e-07	0.144088	4.88511e-55	8.07563e-05	7.83044e-13	1.63951e-07	1.81245e-09	4.09876e-08	8.19753e-08
28.8167	1.17441	7.98652e-59	1.06395e-09	6.9822e-10	3.59587e-14	1.57742e-61	0.750637	3.69204e-05	0.0900104	0.00503324	1.3977e-07	0.0152254	4.43257e-07	9.42008	2.69755e-09	8.39501e-06	2.09875e-07	6.71601e-08	3.358e-08	5.00782	7.03247e-07	2.79834e-07	8.39501e-08	5.54071e-07	0.144088	5.55591e-55	8.27018e-05	8.40772e-13	1.679e-07	1.90077e-09	4.1975e-08	8.39501e-08
28.8167	1.17441	9.70199e-59	1.11539e-09	7.31983e-10	3.85989e-14	1.8782e-61	0.750637	3.78031e-05	0.0900104	0.00503324	1.43112e-07	0.0152254	4.53854e-07	9.42009	2.828e-09	8.59572e-06	2.14893e-07	6.87658e-08	3.43829e-08	5.00782	7.2006e-07	2.86524e-07	8.59572e-08	5.67318e-07	0.144088	6.18927e-55	8.46791e-05	9.0227e-13	1.71914e-07	1.99268e-09	4.29786e-08	8.59572e-08
28.8167	1.17442	1.16408e-58	1.16892e-09	7.67114e-10	4.14115e-14	2.27043e-61	0.750637	3.87003e-05	0.0900104	0.00503324	1.46508e-07	0.0152254	4.64625e-07	9.42009	2.96373e-09	8.79972e-06	2.19993e-07	7.03977e-08	3.51989e-08	5.00782	7.37149e-07	2.93324e-07	8.79972e-08	5.80781e-07	0.144088	6.71893e-55	8.66887e-05	9.67762e-13	1.75994e-07	2.08832e-09	4.39986e-08	8.79972e-08
28.8167	1.17442	1.3768e-58	1.22461e-09	8.03661e-10	4.44068e-14	2.76171e-61	0.750637	3.96121e-05	0.0900104	0.00503324	1.4996e-07	0.0152254	4.75572e-07	9.42009	3.10493e-09	9.00704e-06	2.25176e-07	7.20564e-08	3.60282e-08	5.00782	7.54517e-07	3.00235e-07	9.00704e-08	5.94465e-07	0.144088	7.05184e-55	8.87311e-05	1.03748e-12	1.80141e-07	2.18781e-09	4.50352e-08	9.00704e-08
28.8167	1.17442	1.60115e-58	1.28254e-09	8.41676e-10	4.75955e-14	3.34722e-61	0.750637	4.05388e-05	0.0900104	0.00503324	1.53469e-07	0.0152254	4.86698e-07	9.42009	3.2518e-09	9.21776e-06	2.30444e-07	7.37421e-08	3.68711e-08	5.00782	7.72169e-07	3.07259e-07	9.21776e-08	6.08372e-07	0.144088	7.06378e-55	9.0807e-05	1.11168e-12	1.84355e-07	2.2913e-09	4.60888e-08	9.21776e-08
28.8167	1.17442	1.8247e-58	1.34278e-09	8.81212e-10	5.0989e-14	4.00794e-61	0.750637	4.14806e-05	0.0900104	0.00503324	1.57034e-07	0.0152254	4.98006e-07	9.42009	3.40455e-09	9.43193e-06	2.35798e-07	7.54554e-08	3.77277e-08	5.00782	7.90109e-07	3.14398e-07	9.43193e-08	6.22507e-07	0.144088	6.59366e-55	9.29168e-05	1.19062e-12	1.88639e-07	2.39892e-09	4.71596e-08	9.43193e-08
28.8167	1.17443	2.02771e-58	1.40542e-09	9.22322e-10	5.45995e-14	4.6918e-61	0.750637	4.24379e-05	0.0900104	0.00503324	1.60658e-07	0.0152254	5.09498e-07	9.4201	3.56339e-09	9.64959e-06	2.4124e-07	7.71967e-08	3.85984e-08	5.00783	8.08343e-07	3.21653e-07	9.64959e-08	6.36873e-07	0.144088	5.43752e-55	9.50611e-05	1.27457e-12	1.92992e-07	2.51084e-09	4.8248e-08	9.64959e-08
28.8167	1.17443	2.18102e-58	1.47055e-09	9.65063e-10	5.84396e-14	5.28584e-61	0.750637	4.34108e-05	0.0900104	0.00503324	1.64341e-07	0.0152254	5.21179e-07	9.4201	3.72852e-09	9.87081e-06	2.4677e-07	7.89665e-08	3.94833e-08	5.00783	8.26874e-07	3.29027e-07	9.87081e-08	6.51474e-07	0.144088	3.34723e-55	9.72404e-05	1.36384e-12	1.97416e-07	2.62719e-09	4.93541e-08	9.87081e-08
28.8167	1.17443	2.24382e-58	1.53825e-09	1.00949e-09	6.25226e-14	5.58684e-61	0.750637	4.43996e-05	0.0900104	0.00503324	1.68085e-07	0.0152254	5.3305e-07	9.4201	3.90018e-09	1.00957e-05	2.52391e-07	8.07652e-08	4.03826e-08	5.00783	8.45709e-07	3.36522e-07	1.00957e-07	6.66313e-07	0.144088	3.19813e-57	9.94554e-05	1.45871e-12	2.01913e-07	2.74814e-09	5.04783e-08	1.00957e-07
28.8167	1.17443	2.16045e-58	1.60861e-09	1.05567e-09	6.68628e-14	5.30708e-61	0.750637	4.54046e-05	0.0900104	0.00503324	1.71889e-07	0.0152254	5.45116e-07	9.4201	4.0786e-09	1.03242e-05	2.58104e-07	8.25933e-08	4.12967e-08	5.00783	8.64852e-07	3.44139e-07	1.03242e-07	6.81395e-07	0.144088	-4.84075e-55	0.000101707	1.55952e-12	2.06483e-07	2.87385e-09	5.16208e-08	1.03242e-07
28.8167	1.17444	1.85754e-58	1.68174e-09	1.10366e-09	7.14751e-14	4.11397e-61	0.750637	4.6426e-05	0.0900104	0.00503324	1.75756e-07	0.0152254	5.57379e-07	9.42011	4.26402e-09	1.05564e-05	2.63911e-07	8.44514e-08	4.22257e-08	5.00783	8.84307e-07	3.51881e-07	1.05564e-07	6.96724e-07	0.144088	-1.16364e-54	0.000103995	1.66661e-12	2.11128e-07	3.00449e-09	5.27821e-08	1.05564e-07
28.8167	1.17444	1.24071e-58	1.75772e-09	1.15353e-09	7.63752e-14	1.59505e-61	0.750637	4.74642e-05	0.0900104	0.00503324	1.79686e-07	0.0152254	5.69842e-07	9.42011	4.45668e-09	1.07925e-05	2.69812e-07	8.63397e-08	4.31699e-08	5.00783	9.04081e-07	3.59749e-07	1.07925e-07	7.12303e-07	0.144089	-2.07397e-54	0.00010632	1.78035e-12	2.15849e-07	3.14024e-09	5.39623e-08	1.07925e-07
28.8167	1.17444	1.95585e-59	1.83666e-09	1.20534e-09	8.15797e-14	-2.75359e-61	0.750637	4.85192e-05	0.0900104	0.00503324	1.8368e-07	0.0152254	5.82509e-07	9.42011	4.65685e-09	1.10324e-05	2.75809e-07	8.8259e-08	4.41295e-08	5.00783	9.24178e-07	3.67746e-07	1.10324e-07	7.28137e-07	0.144089	-3.25265e-54	0.000108683	1.9011e-12	2.20648e-07	3.28128e-09	5.51619e-08	1.10324e-07
28.8167	1.17445	-1.41919e-58	1.91867e-09	1.25916e-09	8.71061e-14	-9.52804e-61	0.750637	4.95916e-05	0.0900104	0.00503324	1.8774e-07	0.0152254	5.95384e-07	9.42011	4.86479e-09	1.12762e-05	2.81905e-07	9.02096e-08	4.51048e-08	5.00783	9.44604e-07	3.75873e-07	1.12762e-07	7.4423e-07	0.144089	-4.73473e-54	0.000111085	2.02927e-12	2.25524e-07	3.42779e-09	5.6381e-08	1.12762e-07
28.8167	1.17445	-3.76751e-58	2.00385e-09	1.31506e-09	9.29729e-14	-1.95023e-60	0.750637	5.06814e-05	0.0900104	0.00503324	1.91866e-07	0.0152254	6.08468e-07	9.42012	5.08078e-09	1.1524e-05	2.88101e-07	9.21922e-08	4.60961e-08	5.00783	9.65363e-07	3.84134e-07	1.1524e-07	7.60585e-07	0.144089	-6.5473e-54	0.000113527	2.16528e-12	2.3048e-07	3.57997e-09	5.76201e-08	1.1524e-07
28.8167	1.17445	-7.0342e-58	2.09231e-09	1.37312e-09	9.91995e-14	-3.37604e-60	0.750637	5.17891e-05	0.0900104	0.00503324	1.96059e-07	0.0152254	6.21767e-07	9.42012	5.30509e-09	1.17759e-05	2.94397e-07	9.42071e-08	4.71036e-08	5.00783	9.86462e-07	3.9253e-07	1.17759e-07	7.77209e-07	0.144089	-8.70429e-54	0.000116008	2.30957e-12	2.35518e-07	3.73801e-09	5.88794e-08	1.17759e-07
28.8167	1.17445	-1.14222e-57	2.18417e-09	1.4334e-09	1.05806e-13	-5.36581e-60	0.750637	5.29149e-05	0.0900104	0.00503324	2.00321e-07	0.0152254	6.35283e-07	9.42012	5.53803e-09	1.20319e-05	3.00797e-07	9.6255e-08	4.81275e-08	5.00783	1.00791e-06	4.01062e-07	1.20319e-07	7.94104e-07	0.144089	-1.1198e-53	0.00011853	2.46262e-12	2.40637e-07	3.90214e-09	6.01594e-08	1.20319e-07
28.8167	1.17446	-1.71377e-57	2.27956e-09	1.496e-09	1.12815e-13	-8.04391e-60	0.750637	5.40591e-05	0.0900104	0.00503324	2.04653e-07	0.0152254	6.4902e-07	9.42012	5.77989e-09	1.2292e-05	3.07301e-07	9.83363e-08	4.91682e-08	5.00783	1.0297e-06	4.09735e-07	1.2292e-07	8.11275e-07	0.144089	-1.3989e-53	0.000121093	2.62491e-12	2.45841e-07	4.07255e-09	6.14602e-08	1.2292e-07
28.8167	1.17446	-2.4374e-57	2.37858e-09	1.56099e-09	1.20249e-13	-1.15259e-59	0.750637	5.5222e-05	0.0900104	0.00503324	2.09055e-07	0.0152254	6.62981e-07	9.42013	6.031e-09	1.25565e-05	3.13912e-07	1.00452e-07	5.02259e-08	5.00783	1.05185e-06	4.18549e-07	1.25565e-07	8.28727e-07	0.144089	-1.6996e-53	0.000123698	2.79697e-12	2.51129e-07	4.24947e-09	6.27823e-08	1.25565e-07
28.8167	1.17446	-3.32865e-57	2.48138e-09	1.62846e-09	1.28131e-13	-1.59253e-59	0.750637	5.64039e-05	0.0900104	0.00503324	2.1353e-07	0.0152254	6.77171e-07	9.42013	6.29167e-09	1.28252e-05	3.2063e-07	1.02602e-07	5.13008e-08	5.00783	1.07436e-06	4.27507e-07	1.28252e-07	8.46464e-07	0.144089	-2.00793e-53	0.000126345	2.97933e-12	2.56504e-07	4.43313e-09	6.41261e-08	1.28252e-07
28.8167	1.17447	-4.39536e-57	2.58809e-09	1.69849e-09	1.36488e-13	-2.13606e-59	0.750637	5.76052e-05	0.0900104	0.00503324	2.18077e-07	0.0152254	6.91593e-07	9.42013	6.56224e-09	1.30984e-05	3.27459e-07	1.04787e-07	5.23934e-08	5.00783	1.09724e-06	4.36612e-07	1.30984e-07	8.64491e-07	0.144089	-2.30264e-53	0.000129036	3.17259e-12	2.61967e-07	4.62376e-09	6.54918e-08	1.30984e-07
28.8167	1.17447	-5.63258e-57	2.69883e-09	1.77117e-09	1.45346e-13	-2.79687e-59	0.750637	5.8826e-05	0.0900104	0.00503324	2.22699e-07	0.0152254	7.0625e-07	9.42013	6.84306e-09	1.3376e-05	3.34399e-07	1.07008e-07	5.35038e-08	5.00783	1.1205e-06	4.45865e-07	1.3376e-07	8.82813e-07	0.144089	-2.55356e-53	0.000131771	3.37734e-12	2.67519e-07	4.82162e-09	6.68798e-08	1.3376e-07
28.8167	1.17447	-7.01609e-57	2.81376e-09	1.8466e-09	1.54732e-13	-3.58743e-59	0.750637	6.00669e-05	0.0900104	0.00503324	2.27397e-07	0.0152254	7.21148e-07	9.42014	7.13449e-09	1.36581e-05	3.41452e-07	1.09265e-07	5.46324e-08	5.00784	1.14413e-06	4.5527e-07	1.36581e-07	9.01434e-07	0.144089	-2.71999e-53	0.00013455	3.59423e-12	2.73162e-07	5.02694e-09	6.82905e-08	1.36581e-07
28.8167	1.17448	-8.49437e-57	2.93301e-09	1.92486e-09	1.64677e-13	-4.50777e-59	0.750637	6.1328e-05	0.0900104	0.00503324	2.32171e-07	0.0152254	7.36288e-07	9.42014	7.43689e-09	1.39449e-05	3.48621e-07	1.11559e-07	5.57794e-08	5.00784	1.16816e-06	4.64828e-07	1.39449e-07	9.2036e-07	0.144089	-2.74974e-53	0.000137375	3.82393e-12	2.78897e-07	5.24e-09	6.97243e-08	1.39449e-07
28.8167	1.17448	-9.9787e-57	3.05675e-09	2.00607e-09	1.75212e-13	-5.53568e-59	0.750637	6.26097e-05	0.0900104	0.00503324	2.37023e-07	0.0152254	7.51677e-07	9.42014	7.75066e-09	1.42363e-05	3.55907e-07	1.1389e-07	5.69452e-08	5.00784	1.19257e-06	4.74543e-07	1.42363e-07	9.39596e-07	0.144089	-2.57868e-53	0.000140246	4.06713e-12	2.84726e-07	5.46107e-09	7.11815e-08	1.42363e-07
28.8167	1.17448	-1.13328e-56	3.18512e-09	2.09032e-09	1.8637e-13	-6.62904e-59	0.750637	6.39124e-05	0.0900104	0.00503324	2.41955e-07	0.0152254	7.67316e-07	9.42015	8.07618e-09	1.45325e-05	3.63313e-07	1.1626e-07	5.813e-08	5.00784	1.21738e-06	4.84417e-07	1.45325e-07	9.59145e-07	0.14409	-2.13217e-53	0.000143164	4.32461e-12	2.9065e-07	5.69042e-09	7.26625e-08	1.45325e-07
28.8167	1.17449	-1.23626e-56	3.31829e-09	2.17772e-09	1.98185e-13	-7.72872e-59	0.750637	6.52364e-05	0.0900104	0.00503324	2.46967e-07	0.0152254	7.83212e-07	9.42015	8.41387e-09	1.48336e-05	3.70839e-07	1.18668e-07	5.93342e-08	5.00784	1.2426e-06	4.94452e-07	1.48336e-07	9.79015e-07	0.14409	-1.32799e-53	0.00014613	4.59713e-12	2.96671e-07	5.92834e-09	7.41678e-08	1.48336e-07
28.8167	1.17449	-1.28064e-56	3.45642e-09	2.26838e-09	2.10695e-13	-8.75858e-59	0.750637	6.6582e-05	0.0900104	0.00503324	2.52061e-07	0.0152254	7.99367e-07	9.42015	8.76415e-09	1.51395e-05	3.78488e-07	1.21116e-07	6.05581e-08	5.00784	1.26823e-06	5.04651e-07	1.51395e-07	9.99209e-07	0.14409	-8.12563e-55	0.000149144	4.88552e-12	3.02791e-07	6.17513e-09	7.56977e-08	1.51395e-07
28.8167	1.17449	-1.23293e-56	3.59969e-09	2.36241e-09	2.23936e-13	-9.62434e-59	0.750637	6.79497e-05	0.0900104	0.00503324	2.57239e-07	0.0152254	8.15787e-07	9.42016	9.12747e-09	1.54505e-05	3.86263e-07	1.23604e-07	6.1802e-08	5.00784	1.29428e-06	5.15017e-07	1.54505e-07	1.01973e-06	0.14409	1.6885e-53	0.000152208	5.19066e-12	3.0901e-07	6.4311e-09	7.72525e-08	1.54505e-07
28.8168	1.1745	-1.05208e-56	3.74828e-09	2.45992e-09	2.37951e-13	-1.02164e-58	0.750637	6.93396e-05	0.0900104	0.00503324	2.62501e-07	0.0152254	8.32475e-07	9.42016	9.50426e-09	1.57666e-05	3.94164e-07	1.26133e-07	6.30663e-08	5.00784	1.32076e-06	5.25552e-07	1.57666e-07	1.04059e-06	0.14409	4.04759e-53	0.000155321	5.51346e-12	3.15331e-07	6.69656e-09	7.88328e-08	1.57666e-07
28.8168	1.1745	-6.90103e-57	3.90236e-09	2.56105e-09	2.52782e-13	-1.04292e-58	0.750637	7.07524e-05	0.0900104	0.00503324	2.67849e-07	0.0152254	8.49435e-07	9.42016	9.895e-09	1.60878e-05	4.02195e-07	1.28702e-07	6.43512e-08	5.00784	1.34767e-06	5.3626e-07	1.60878e-07	1.06179e-06	0.14409	7.03536e-53	0.000158486	5.85489e-12	3.21756e-07	6.97185e-09	8.0439e-08	1.60878e-07
28.8168	1.1745	-9.38284e-58	4.06214e-09	2.66592e-09	2.68473e-13	-1.01918e-58	0.750637	7.21882e-05	0.0900104	0.00503324	2.73285e-07	0.0152254	8.66673e-07	9.42017	1.03002e-08	1.64143e-05	4.10357e-07	1.31314e-07	6.56571e-08	5.00784	1.37502e-06	5.47142e-07	1.64143e-07	1.08334e-06	0.14409	1.06471e-52	0.000161702	6.21595e-12	3.28285e-07	7.25732e-09	8.20713e-08	1.64143e-07
28.8168	1.17451	7.91552e-57	4.22781e-09	2.77464e-09	2.85072e-13	-9.47673e-59	0.750637	7.36474e-05	0.0900104	0.00503324	2.78809e-07	0.0152254	8.84193e-07	9.42017	1.07203e-08	1.67461e-05	4.18652e-07	1.33969e-07	6.69843e-08	5.00784	1.40281e-06	5.58203e-07	1.67461e-07	1.10524e-06	0.14409	1.48106e-52	0.000164971	6.59772e-12	3.34922e-07	7.5533e-09	8.37304e-08	1.67461e-07
28.8168	1.17451	2.01642e-56	4.39956e-09	2.88737e-09	3.02629e-13	-8.31672e-59	0.750637	7.51306e-05	0.0900104	0.00503324	2.84424e-07	0.0152254	9.01999e-07	9.42017	1.11558e-08	1.70833e-05	4.27083e-07	1.36667e-07	6.83333e-08	5.00784	1.43106e-06	5.69444e-07	1.70833e-07	1.1275e-06	0.14409	1.93501e-52	0.000168293	7.00133e-12	3.41666e-07	7.86016e-09	8.54166e-08	1.70833e-07
28.8168	1.17452	3.61652e-56	4.57762e-09	3.00423e-09	3.21196e-13	-6.86868e-59	0.750637	7.6638e-05	0.0900104	0.00503324	2.9013e-07	0.0152254	9.20097e-07	9.42018	1.16074e-08	1.74261e-05	4.35652e-07	1.39409e-07	6.97043e-08	5.00785	1.45978e-06	5.80869e-07	1.74261e-07	1.15012e-06	0.14409	2.39316e-52	0.00017167	7.42795e-12	3.48522e-07	8.17828e-09	8.71304e-08	1.74261e-07
28.8168	1.17452	5.59551e-56	4.7622e-09	3.12538e-09	3.40829e-13	-5.48157e-59	0.750637	7.817e-05	0.0900104	0.00503324	2.9593e-07	0.0152254	9.3849e-07	9.42018	1.20755e-08	1.77744e-05	4.44361e-07	1.42195e-07	7.10977e-08	5.00785	1.48896e-06	5.92481e-07	1.77744e-07	1.17311e-06	0.14409	2.79693e-52	0.000175101	7.87882e-12	3.55489e-07	8.50806e-09	8.88722e-08	1.77744e-07
28.8168	1.17452	7.89641e-56	4.95352e-09	3.25095e-09	3.61586e-13	-4.75528e-59	0.750637	7.97271e-05	0.0900104	0.00503324	3.01825e-07	0.0152254	9.57184e-07	9.42018	1.25607e-08	1.81285e-05	4.53212e-07	1.45028e-07	7.25139e-08	5.00785	1.51862e-06	6.04283e-07	1.81285e-07	1.19648e-06	0.144091	3.04906e-52	0.000178589	8.35526e-12	3.6257e-07	8.84988e-09	9.06424e-08	1.81285e-07
28.8168	1.17453	1.03563e-55	5.15182e-09	3.38109e-09	3.83528e-13	-5.67012e-59	0.750637	8.13096e-05	0.0900104	0.00503324	3.07816e-07	0.0152254	9.76183e-07	9.42019	1.30635e-08	1.84883e-05	4.62208e-07	1.47907e-07	7.39533e-08	5.00785	1.54876e-06	6.16277e-07	1.84883e-07	1.22023e-06	0.144091	2.99294e-52	0.000182134	8.85864e-12	3.69766e-07	9.20417e-09	9.24416e-08	1.84883e-07
28.8168	1.17453	1.26284e-55	5.35734e-09	3.51598e-09	4.0672e-13	-9.86368e-59	0.750637	8.2918e-05	0.0900104	0.00503324	3.13905e-07	0.0152254	9.95494e-07	9.42019	1.35847e-08	1.8854e-05	4.71351e-07	1.50832e-07	7.54162e-08	5.00785	1.5794e-06	6.28468e-07	1.8854e-07	1.24437e-06	0.144091	2.3791e-52	0.000185737	9.39041e-12	3.77081e-07	9.57136e-09	9.42702e-08	1.8854e-07
28.8168	1.17454	1.40724e-55	5.57032e-09	3.65577e-09	4.31229e-13	-2.00241e-58	0.750637	8.45527e-05	0.0900104	0.00503324	3.20094e-07	0.0152254	1.01512e-06	9.42019	1.41249e-08	1.92257e-05	4.80644e-07	1.53806e-07	7.6903e-08	5.00785	1.61053e-06	6.40858e-07	1.92257e-07	1.2689e-06	0.144091	8.25895e-53	0.000189399	9.9521e-12	3.84515e-07	9.95188e-09	9.61287e-08	1.92257e-07
28.8168	1.17454	1.35671e-55	5.79103e-09	3.80062e-09	4.57127e-13	-4.05545e-58	0.750637	8.62141e-05	0.0900104	0.00503324	3.26383e-07	0.0152254	1.03507e-06	9.4202	1.46846e-08	1.96035e-05	4.90088e-07	1.56828e-07	7.84141e-08	5.00785	1.64218e-06	6.53451e-07	1.96035e-07	1.29383e-06	0.144091	-2.24474e-52	0.00019312	1.05453e-11	3.92071e-07	1.03462e-08	9.80176e-08	1.96035e-07
28.8168	1.17455	9.2646e-56	6.01972e-09	3.95072e-09	4.84489e-13	-7.84107e-58	0.750637	8.79027e-05	0.0900104	0.00503324	3.32776e-07	0.0152254	1.05534e-06	9.4202	1.52645e-08	1.99875e-05	4.99687e-07	1.599e-07	7.99499e-08	5.00785	1.67434e-06	6.66249e-07	1.99875e-07	1.31917e-06	0.144091	-7.67673e-52	0.000196903	1.11717e-11	3.9975e-07	1.07548e-08	9.99374e-08	1.99875e-07
28.8168	1.17455	-1.81529e-56	6.25668e-09	4.10624e-09	5.13395e-13	-1.44448e-57	0.750637	8.96189e-05	0.0900104	0.00503324	3.39273e-07	0.0152254	1.07594e-06	9.42021	1.58655e-08	2.03777e-05	5.09443e-07	1.63022e-07	8.15108e-08	5.00785	1.70703e-06	6.79257e-07	2.03777e-07	1.34493e-06	0.144091	-1.66899e-51	0.000200747	1.18331e-11	4.07554e-07	1.11781e-08	1.01889e-07	2.03777e-07
28.8168	1.17456	-2.42797e-55	6.50218e-09	4.26737e-09	5.43927e-13	-2.54902e-57	0.750637	9.13631e-05	0.0900104	0.00503324	3.45876e-07	0.0152254	1.09688e-06	9.42021	1.64881e-08	2.07743e-05	5.19358e-07	1.66195e-07	8.30973e-08	5.00785	1.74026e-06	6.92477e-07	2.07743e-07	1.37111e-06	0.144091	-3.09916e-51	0.000204654	1.25313e-11	4.15486e-07	1.16168e-08	1.03872e-07	2.07743e-07
28.8168	1.17456	-6.52072e-55	6.75651e-09	4.4343e-09	5.76174e-13	-4.3386e-57	0.750637	9.31359e-05	0.0900104	0.00503324	3.52587e-07	0.0152254	1.11817e-06	9.42021	1.71331e-08	2.11774e-05	5.29435e-07	1.69419e-07	8.47097e-08	5.00786	1.77402e-06	7.05914e-07	2.11774e-07	1.39771e-06	0.144091	-5.29727e-51	0.000208625	1.32683e-11	4.23548e-07	1.20712e-08	1.05887e-07	2.11774e-07
28.8168	1.17456	-1.35063e-54	7.01999e-09	4.60723e-09	6.10228e-13	-7.15914e-57	0.750637	9.49376e-05	0.0900104	0.00503324	3.59408e-07	0.0152254	1.1398e-06	9.42022	1.78013e-08	2.15871e-05	5.39678e-07	1.72697e-07	8.63484e-08	5.00786	1.80834e-06	7.1957e-07	2.15871e-07	1.42475e-06	0.144091	-8.58771e-51	0.000212661	1.40461e-11	4.31742e-07	1.25419e-08	1.07936e-07	2.15871e-07
28.8168	1.17457	-2.49202e-54	7.29292e-09	4.78636e-09	6.46185e-13	-1.15053e-56	0.750637	9.67688e-05	0.0900104	0.00503324	3.66341e-07	0.0152254	1.16178e-06	9.42022	1.84935e-08	2.20035e-05	5.50087e-07	1.76028e-07	8.80139e-08	5.00786	1.84322e-06	7.3345e-07	2.20035e-07	1.45223e-06	0.144092	-1.34102e-50	0.000216763	1.4867e-11	4.4007e-07	1.30296e-08	1.10017e-07	2.20035e-07
28.8168	1.17457	-4.29959e-54	7.57563e-09	4.97191e-09	6.84149e-13	-1.80793e-56	0.750637	9.863e-05	0.0900104	0.00503324	3.73387e-07	0.0152254	1.18413e-06	9.42023	1.92105e-08	2.24267e-05	5.60667e-07	1.79413e-07	8.97067e-08	5.00786	1.87867e-06	7.47556e-07	2.24267e-07	1.48016e-06	0.144092	-2.03579e-50	0.000220932	1.57331e-11	4.48534e-07	1.35347e-08	1.12133e-07	2.24267e-07
28.8168	1.17458	-7.09071e-54	7.86844e-09	5.1641e-09	7.24226e-13	-2.78572e-56	0.750637	0.000100522	0.0900104	0.00503324	3.80548e-07	0.0152254	1.20684e-06	9.42023	1.99531e-08	2.28568e-05	5.7142e-07	1.82854e-07	9.14271e-08	5.00786	1.9147e-06	7.61893e-07	2.28568e-07	1.50855e-06	0.144092	-3.0216e-50	0.000225169	1.6647e-11	4.57136e-07	1.40578e-08	1.14284e-07	2.28568e-07
28.8168	1.17458	-1.13137e-53	8.17171e-09	5.36315e-09	7.6653e-13	-4.2191e-56	0.750637	0.000102444	0.0900104	0.00503324	3.87826e-07	0.0152254	1.22992e-06	9.42024	2.07222e-08	2.32939e-05	5.82348e-07	1.86351e-07	9.31757e-08	5.00786	1.95132e-06	7.76464e-07	2.32939e-07	1.5374e-06	0.144092	-4.40196e-50	0.000229475	1.7611e-11	4.65878e-07	1.45997e-08	1.1647e-07	2.32939e-07
28.8168	1.17459	-1.75986e-53	8.48579e-09	5.5693e-09	8.1118e-13	-6.29474e-56	0.750637	0.000104398	0.0900104	0.00503324	3.95223e-07	0.0152254	1.25338e-06	9.42024	2.15188e-08	2.37382e-05	5.93455e-07	1.89906e-07	9.49528e-08	5.00786	1.98854e-06	7.91274e-07	2.37382e-07	1.56672e-06	0.144092	-6.31287e-50	0.000233852	1.86279e-11	4.74764e-07	1.51608e-08	1.18691e-07	2.37382e-07
28.8168	1.17459	-2.68167e-53	8.81105e-09	5.78278e-09	8.58301e-13	-9.26637e-56	0.750637	0.000106384	0.0900104	0.00503324	4.02741e-07	0.0152254	1.27722e-06	9.42024	2.23437e-08	2.41898e-05	6.04744e-07	1.93518e-07	9.6759e-08	5.00786	2.02637e-06	8.06325e-07	2.41898e-07	1.59652e-06	0.144092	-8.93032e-50	0.000238301	1.97004e-11	4.83795e-07	1.5742e-08	1.20949e-07	2.41898e-07
28.8168	1.1746	-4.01614e-53	9.14787e-09	6.00386e-09	9.08025e-13	-1.34752e-55	0.750637	0.000108402	0.0900104	0.00503324	4.10381e-07	0.0152254	1.30145e-06	9.42025	2.3198e-08	2.46487e-05	6.16217e-07	1.9719e-07	9.85948e-08	5.00786	2.06481e-06	8.21623e-07	2.46487e-07	1.62681e-06	0.144092	-1.24801e-49	0.000242822	2.08315e-11	4.92974e-07	1.63438e-08	1.23243e-07	2.46487e-07
28.8168	1.17461	-5.92636e-53	9.49665e-09	6.23278e-09	9.6049e-13	-1.93782e-55	0.750637	0.000110453	0.0900104	0.00503324	4.18147e-07	0.0152254	1.32608e-06	9.42025	2.40826e-08	2.51151e-05	6.27878e-07	2.00921e-07	1.00461e-07	5.00787	2.10389e-06	8.37171e-07	2.51151e-07	1.6576e-06	0.144092	-1.72515e-49	0.000247417	2.20242e-11	5.02303e-07	1.69669e-08	1.25576e-07	2.51151e-07
28.8168	1.17461	-8.63274e-53	9.85778e-09	6.46981e-09	1.01584e-12	-2.75815e-55	0.750637	0.000112538	0.0900104	0.00503324	4.2604e-07	0.0152254	1.35111e-06	9.42026	2.49985e-08	2.55892e-05	6.3973e-07	2.04714e-07	1.02357e-07	5.00787	2.1436e-06	8.52973e-07	2.55892e-07	1.68889e-06	0.144093	-2.36115e-49	0.000252087	2.32817e-11	5.11784e-07	1.76121e-08	1.27946e-07	2.55892e-07
28.8168	1.17462	-1.2431e-52	1.02317e-08	6.71523e-09	1.07424e-12	-3.88847e-55	0.750637	0.000114657	0.0900104	0.00503324	4.34062e-07	0.0152254	1.37655e-06	9.42026	2.59468e-08	2.6071e-05	6.51775e-07	2.08568e-07	1.04284e-07	5.00787	2.18396e-06	8.69033e-07	2.6071e-07	1.72069e-06	0.144093	-3.20218e-49	0.000256833	2.46075e-11	5.2142e-07	1.82802e-08	1.30355e-07	2.6071e-07
28.8168	1.17462	-1.77147e-52	1.06188e-08	6.96933e-09	1.13583e-12	-5.43352e-55	0.750637	0.000116811	0.0900104	0.00503324	4.42215e-07	0.0152254	1.4024e-06	9.42027	2.69287e-08	2.65607e-05	6.64017e-07	2.12485e-07	1.06243e-07	5.00787	2.22498e-06	8.85356e-07	2.65607e-07	1.75301e-06	0.144093	-4.30593e-49	0.000261657	2.6005e-11	5.31214e-07	1.89719e-08	1.32803e-07	2.65607e-07
28.8168	1.17463	-2.50037e-52	1.10196e-08	7.23239e-09	1.2008e-12	-7.52922e-55	0.750637	0.000119	0.0900104	0.00503324	4.50501e-07	0.0152254	1.42868e-06	9.42027	2.79453e-08	2.70584e-05	6.76459e-07	2.16467e-07	1.08234e-07	5.00787	2.26667e-06	9.01946e-07	2.70584e-07	1.78585e-06	0.144093	-5.74379e-49	0.00026656	2.74781e-11	5.41168e-07	1.9688e-08	1.35292e-07	2.70584e-07
28.8168	1.17463	-3.49877e-52	1.14345e-08	7.50473e-09	1.26931e-12	-1.03528e-54	0.750637	0.000121224	0.0900104	0.00503324	4.58922e-07	0.0152254	1.45539e-06	9.42028	2.89976e-08	2.75642e-05	6.89105e-07	2.20514e-07	1.10257e-07	5.00787	2.30904e-06	9.18807e-07	2.75642e-07	1.81924e-06	0.144093	-7.60443e-49	0.000271543	2.90307e-11	5.51284e-07	2.04293e-08	1.37821e-07	2.75642e-07
28.8168	1.17464	-4.85574e-52	1.1864e-08	7.78665e-09	1.34157e-12	-1.41293e-54	0.750637	0.000123485	0.0900104	0.00503324	4.67482e-07	0.0152254	1.48253e-06	9.42028	3.0087e-08	2.80783e-05	7.01958e-07	2.24626e-07	1.12313e-07	5.00787	2.35211e-06	9.35944e-07	2.80783e-07	1.85317e-06	0.144093	-9.995e-49	0.000276608	3.06669e-11	5.61566e-07	2.11967e-08	1.40392e-07	2.80783e-07
28.8168	1.17465	-6.68709e-52	1.23087e-08	8.07849e-09	1.41776e-12	-1.91458e-54	0.750637	0.000125783	0.0900104	0.00503324	4.76181e-07	0.0152254	1.51012e-06	9.42029	3.12148e-08	2.86008e-05	7.1502e-07	2.28806e-07	1.14403e-07	5.00787	2.39588e-06	9.5336e-07	2.86008e-07	1.88765e-06	0.144093	-1.30458e-48	0.000281755	3.23911e-11	5.72016e-07	2.19911e-08	1.43004e-07	2.86008e-07
28.8168	1.17465	-9.14194e-52	1.27689e-08	8.38057e-09	1.49809e-12	-2.57661e-54	0.750637	0.000128118	0.0900104	0.00503324	4.85023e-07	0.0152254	1.53816e-06	9.42029	3.23821e-08	2.91319e-05	7.28296e-07	2.33055e-07	1.16527e-07	5.00788	2.44036e-06	9.71062e-07	2.91319e-07	1.9227e-06	0.144093	-1.69138e-48	0.000286987	3.42078e-11	5.82637e-07	2.28134e-08	1.45659e-07	2.91319e-07
28.8168	1.17466	-1.24111e-51	1.32453e-08	8.69325e-09	1.58279e-12	-3.44476e-54	0.750637	0.000130492	0.0900104	0.00503324	4.94009e-07	0.0152254	1.56666e-06	9.4203	3.35904e-08	2.96716e-05	7.4179e-07	2.37373e-07	1.18686e-07	5.00788	2.48558e-06	9.89053e-07	2.96716e-07	1.95832e-06	0.144094	-2.1786e-48	0.000292304	3.61218e-11	5.93432e-07	2.36646e-08	1.48358e-07	2.96716e-07
28.8168	1.17466	-1.6737e-51	1.37383e-08	9.01687e-09	1.67207e-12	-4.57617e-54	0.750637	0.000132904	0.0900104	0.00503324	5.03142e-07	0.0152254	1.59562e-06	9.42031	3.4841e-08	3.02201e-05	7.55503e-07	2.41761e-07	1.20881e-07	5.00788	2.53153e-06	1.00734e-06	3.02201e-07	1.99453e-06	0.144094	-2.78835e-48	0.000297708	3.81381e-11	6.04403e-07	2.45455e-08	1.51101e-07	3.02201e-07
28.8168	1.17467	-2.24254e-51	1.42486e-08	9.35182e-09	1.76619e-12	-6.04166e-54	0.750637	0.000135356	0.0900104	0.00503324	5.12424e-07	0.0152254	1.62506e-06	9.42031	3.61353e-08	3.07777e-05	7.69441e-07	2.46221e-07	1.23111e-07	5.00788	2.57823e-06	1.02592e-06	3.07777e-07	2.03133e-06	0.144094	-3.54644e-48	0.0003032	4.02621e-11	6.15553e-07	2.54573e-08	1.53888e-07	3.07777e-07
28.8168	1.17468	-2.98612e-51	1.47767e-08	9.69847e-09	1.86539e-12	-7.9288e-54	0.750637	0.000137848	0.0900104	0.00503324	5.21858e-07	0.0152254	1.65498e-06	9.42032	3.74749e-08	3.13443e-05	7.83607e-07	2.50754e-07	1.25377e-07	5.00788	2.6257e-06	1.04481e-06	3.13443e-07	2.06872e-06	0.144094	-4.48278e-48	0.000308782	4.24993e-11	6.26886e-07	2.64009e-08	1.56721e-07	3.13443e-07
28.8168	1.17468	-3.95196e-51	1.53233e-08	1.00572e-08	1.96995e-12	-1.03438e-53	0.750637	0.000140381	0.0900104	0.00503324	5.31446e-07	0.0152254	1.68539e-06	9.42032	3.88613e-08	3.19202e-05	7.98005e-07	2.55361e-07	1.27681e-07	5.00788	2.67394e-06	1.06401e-06	3.19202e-07	2.10673e-06	0.144094	-5.63121e-48	0.000314455	4.48555e-11	6.38404e-07	2.73774e-08	1.59601e-07	3.19202e-07
28.8168	1.17469	-5.19855e-51	1.58889e-08	1.04285e-08	2.08014e-12	-1.34151e-53	0.750637	0.000142955	0.0900104	0.00503324	5.41191e-07	0.0152254	1.71629e-06	9.42033	4.0296e-08	3.25055e-05	8.12637e-07	2.60044e-07	1.30022e-07	5.00788	2.72297e-06	1.08352e-06	3.25055e-07	2.14536e-06	0.144094	-7.02971e-48	0.000320221	4.73368e-11	6.5011e-07	2.8388e-08	1.62527e-07	3.25055e-07
28.8168	1.1747	-6.79762e-51	1.64742e-08	1.08127e-08	2.19626e-12	-1.72977e-53	0.750637	0.000145571	0.0900104	0.00503324	5.51095e-07	0.0152254	1.7477e-06	9.42033	4.17806e-08	3.31004e-05	8.27509e-07	2.64803e-07	1.32402e-07	5.00789	2.77281e-06	1.10335e-06	3.31004e-07	2.18462e-06	0.144095	-8.72045e-48	0.000326082	4.99497e-11	6.62008e-07	2.94338e-08	1.65502e-07	3.31004e-07
28.8168	1.17471	-8.83604e-51	1.70798e-08	1.12102e-08	2.31862e-12	-2.21753e-53	0.750637	0.00014823	0.0900104	0.00503324	5.61162e-07	0.0152254	1.77962e-06	9.42034	4.33169e-08	3.3705e-05	8.42625e-07	2.6964e-07	1.3482e-07	5.00789	2.82345e-06	1.1235e-06	3.3705e-07	2.22453e-06	0.144095	-1.07494e-47	0.000332038	5.2701e-11	6.741e-07	3.0516e-08	1.68525e-07	3.3705e-07
28.8168	1.17471	-1.14182e-50	1.77065e-08	1.16216e-08	2.44754e-12	-2.82647e-53	0.750637	0.000150933	0.0900104	0.00503324	5.71392e-07	0.0152254	1.81207e-06	9.42035	4.49066e-08	3.43195e-05	8.57987e-07	2.74556e-07	1.37278e-07	5.00789	2.87493e-06	1.14398e-06	3.43195e-07	2.26509e-06	0.144095	-1.31661e-47	0.000338091	5.55978e-11	6.8639e-07	3.16357e-08	1.71597e-07	3.43195e-07
28.8168	1.17472	-1.46684e-50	1.8355e-08	1.20472e-08	2.58338e-12	-3.5819e-53	0.750637	0.000153679	0.0900104	0.00503324	5.8179e-07	0.0152254	1.84504e-06	9.42035	4.65515e-08	3.4944e-05	8.736e-07	2.79552e-07	1.39776e-07	5.00789	2.92725e-06	1.1648e-06	3.4944e-07	2.3063e-06	0.144095	-1.60238e-47	0.000344244	5.86474e-11	6.9888e-07	3.27943e-08	1.7472e-07	3.4944e-07
28.8168	1.17473	-1.87344e-50	1.90259e-08	1.24876e-08	2.72648e-12	-4.51332e-53	0.750637	0.000156471	0.0900104	0.00503324	5.92358e-07	0.0152254	1.87856e-06	9.42036	4.82535e-08	3.55788e-05	8.89469e-07	2.8463e-07	1.42315e-07	5.00789	2.98042e-06	1.18596e-06	3.55788e-07	2.3482e-06	0.144095	-1.93796e-47	0.000350497	6.18577e-11	7.11575e-07	3.39931e-08	1.77894e-07	3.55788e-07
28.8168	1.17473	-2.37896e-50	1.97201e-08	1.29433e-08	2.87723e-12	-5.6546e-53	0.750637	0.000159308	0.0900104	0.00503324	6.03099e-07	0.0152254	1.91262e-06	9.42037	5.00144e-08	3.62239e-05	9.05597e-07	2.89791e-07	1.44896e-07	5.00789	3.03446e-06	1.20746e-06	3.62239e-07	2.39078e-06	0.144095	-2.3295e-47	0.000356852	6.5237e-11	7.24478e-07	3.52334e-08	1.81119e-07	3.62239e-07
28.8168	1.17474	-3.00355e-50	2.04382e-08	1.34147e-08	3.03602e-12	-7.04442e-53	0.750637	0.000162192	0.0900104	0.00503324	6.14016e-07	0.0152254	1.94724e-06	9.42037	5.18362e-08	3.68796e-05	9.21989e-07	2.95036e-07	1.47518e-07	5.0079	3.08939e-06	1.22932e-06	3.68796e-07	2.43405e-06	0.144096	-2.78372e-47	0.000363311	6.87939e-11	7.37591e-07	3.65166e-08	1.84398e-07	3.68796e-07
28.8168	1.17475	-3.77105e-50	2.11812e-08	1.39024e-08	3.20328e-12	-8.72754e-53	0.750637	0.000165122	0.0900104	0.00503324	6.2511e-07	0.0152254	1.98243e-06	9.42038	5.3721e-08	3.75459e-05	9.38649e-07	3.00368e-07	1.50184e-07	5.0079	3.14521e-06	1.25153e-06	3.75459e-07	2.47803e-06	0.144096	-3.30829e-47	0.000369876	7.25374e-11	7.50919e-07	3.78442e-08	1.8773e-07	3.75459e-07
28.8168	1.17476	-4.70933e-50	2.19499e-08	1.4407e-08	3.37945e-12	-1.07553e-52	0.750637	0.000168101	0.0900104	0.00503324	6.36387e-07	0.0152254	2.01819e-06	9.42039	5.56709e-08	3.82232e-05	9.55581e-07	3.05786e-07	1.52893e-07	5.0079	3.20195e-06	1.27411e-06	3.82232e-07	2.52273e-06	0.144096	-3.91223e-47	0.000376548	7.6477e-11	7.64465e-07	3.92177e-08	1.91116e-07	3.82232e-07
28.8169	1.17477	-5.85107e-50	2.27451e-08	1.4929e-08	3.56498e-12	-1.3187e-52	0.750637	0.000171128	0.0900104	0.00503324	6.47847e-07	0.0152254	2.05453e-06	9.42039	5.76882e-08	3.89116e-05	9.7279e-07	3.11293e-07	1.55646e-07	5.0079	3.25961e-06	1.29705e-06	3.89116e-07	2.56816e-06	0.144096	-4.60654e-47	0.00038333	8.06228e-11	7.78232e-07	4.06385e-08	1.94558e-07	3.89116e-07
28.8169	1.17477	-7.23494e-50	2.35676e-08	1.54689e-08	3.76037e-12	-1.60916e-52	0.750637	0.000174205	0.0900104	0.00503324	6.59495e-07	0.0152254	2.09147e-06	9.4204	5.97749e-08	3.96112e-05	9.9028e-07	3.1689e-07	1.58445e-07	5.0079	3.31822e-06	1.32037e-06	3.96112e-07	2.61434e-06	0.144096	-5.4052e-47	0.000390222	8.49851e-11	7.92224e-07	4.21082e-08	1.98056e-07	3.96112e-07
28.8169	1.17478	-8.90747e-50	2.44185e-08	1.60275e-08	3.96612e-12	-1.9551e-52	0.750637	0.000177332	0.0900104	0.00503324	6.71334e-07	0.0152254	2.12901e-06	9.42041	6.19335e-08	4.03222e-05	1.00806e-06	3.22578e-07	1.61289e-07	5.00791	3.37778e-06	1.34407e-06	4.03222e-07	2.66127e-06	0.144097	-6.32671e-47	0.000397226	8.9575e-11	8.06445e-07	4.36286e-08	2.01611e-07	4.03222e-07
28.8169	1.17479	-1.09253e-49	2.52987e-08	1.66052e-08	4.18278e-12	-2.36637e-52	0.750637	0.00018051	0.0900104	0.00503324	6.83366e-07	0.0152254	2.16717e-06	9.42042	6.41665e-08	4.10449e-05	1.02612e-06	3.28359e-07	1.6418e-07	5.00791	3.43832e-06	1.36816e-06	4.10449e-07	2.70896e-06	0.144097	-7.39631e-47	0.000404346	9.44041e-11	8.20898e-07	4.52013e-08	2.05225e-07	4.10449e-07
28.8169	1.1748	-1.33586e-49	2.62091e-08	1.72029e-08	4.4109e-12	-2.85509e-52	0.750637	0.00018374	0.0900104	0.00503324	6.95594e-07	0.0152254	2.20595e-06	9.42042	6.64761e-08	4.17794e-05	1.04449e-06	3.34235e-07	1.67118e-07	5.00791	3.49985e-06	1.39265e-06	4.17794e-07	2.75744e-06	0.144097	-8.64921e-47	0.000411581	9.94844e-11	8.35588e-07	4.6828e-08	2.08897e-07	4.17794e-07
28.8169	1.17481	-1.62966e-49	2.71508e-08	1.7821e-08	4.65108e-12	-3.43651e-52	0.750637	0.000187023	0.0900104	0.00503324	7.08023e-07	0.0152254	2.24537e-06	9.42043	6.88651e-08	4.25259e-05	1.06315e-06	3.40207e-07	1.70104e-07	5.00791	3.56238e-06	1.41753e-06	4.25259e-07	2.80671e-06	0.144097	-1.01354e-46	0.000418935	1.04829e-10	8.50518e-07	4.85106e-08	2.12629e-07	4.25259e-07
28.8169	1.17482	-1.98553e-49	2.81247e-08	1.84604e-08	4.90395e-12	-4.13038e-52	0.750637	0.00019036	0.0900104	0.00503324	7.20655e-07	0.0152254	2.28543e-06	9.42044	7.13361e-08	4.32846e-05	1.08211e-06	3.46277e-07	1.73138e-07	5.00791	3.62593e-06	1.44282e-06	4.32846e-07	2.85678e-06	0.144097	-1.19259e-46	0.000426409	1.1045e-10	8.65692e-07	5.0251e-08	2.16423e-07	4.32846e-07
28.8169	1.17483	-2.41886e-49	2.91321e-08	1.91217e-08	5.17016e-12	-4.9628e-52	0.750637	0.000193751	0.0900104	0.00503324	7.33493e-07	0.0152254	2.32614e-06	9.42045	7.38919e-08	4.40557e-05	1.10139e-06	3.52446e-07	1.76223e-07	5.00791	3.69053e-06	1.46852e-06	4.40557e-07	2.90768e-06	0.144098	-1.41218e-46	0.000434006	1.16363e-10	8.81114e-07	5.20509e-08	2.20278e-07	4.40557e-07
28.8169	1.17483	-2.9505e-49	3.0174e-08	1.98056e-08	5.45039e-12	-5.96889e-52	0.750637	0.000197198	0.0900104	0.00503324	7.46541e-07	0.0152254	2.36752e-06	9.42045	7.65351e-08	4.48394e-05	1.12099e-06	3.58715e-07	1.79358e-07	5.00792	3.75618e-06	1.49465e-06	4.48394e-07	2.9594e-06	0.144098	-1.6865e-46	0.000441726	1.22582e-10	8.96788e-07	5.39126e-08	2.24197e-07	4.48394e-07
28.8169	1.17484	-3.60906e-49	3.12515e-08	2.05129e-08	5.74538e-12	-7.1965e-52	0.750637	0.000200701	0.0900104	0.00503324	7.59802e-07	0.0152254	2.40958e-06	9.42046	7.92689e-08	4.56359e-05	1.1409e-06	3.65087e-07	1.82544e-07	5.00792	3.8229e-06	1.5212e-06	4.56359e-07	3.01197e-06	0.144098	-2.03526e-46	0.000449573	1.29123e-10	9.12718e-07	5.58379e-08	2.2818e-07	4.56359e-07
28.8169	1.17485	-4.43409e-49	3.23658e-08	2.12445e-08	6.05588e-12	-8.71129e-52	0.750637	0.000204261	0.0900104	0.00503324	7.73281e-07	0.0152254	2.45232e-06	9.42047	8.20962e-08	4.64455e-05	1.16114e-06	3.71564e-07	1.85782e-07	5.00792	3.89072e-06	1.54818e-06	4.64455e-07	3.0654e-06	0.144098	-2.48547e-46	0.000457548	1.36001e-10	9.28909e-07	5.78291e-08	2.32227e-07	4.64455e-07
28.8169	1.17486	-5.4805e-49	3.35182e-08	2.2001e-08	6.38269e-12	-1.06035e-51	0.750637	0.000207879	0.0900104	0.00503324	7.86979e-07	0.0152254	2.49576e-06	9.42048	8.502e-08	4.72682e-05	1.18171e-06	3.78146e-07	1.89073e-07	5.00792	3.95964e-06	1.57561e-06	4.72682e-07	3.1197e-06	0.144098	-3.07361e-46	0.000465653	1.43234e-10	9.45365e-07	5.98883e-08	2.36341e-07	4.72682e-07
28.8169	1.17487	-6.82434e-49	3.471e-08	2.27833e-08	6.72666e-12	-1.29966e-51	0.750637	0.000211557	0.0900104	0.00503324	8.00902e-07	0.0152254	2.53992e-06	9.42049	8.80438e-08	4.81045e-05	1.20261e-06	3.84836e-07	1.92418e-07	5.00793	4.02969e-06	1.60348e-06	4.81045e-07	3.1749e-06	0.144099	-3.84808e-46	0.000473891	1.50839e-10	9.62089e-07	6.20178e-08	2.40522e-07	4.81045e-07
28.8169	1.17488	-8.57106e-49	3.59424e-08	2.35924e-08	7.08866e-12	-1.60596e-51	0.750637	0.000215295	0.0900104	0.00503324	8.15052e-07	0.0152254	2.58479e-06	9.4205	9.11707e-08	4.89544e-05	1.22386e-06	3.91635e-07	1.95817e-07	5.00793	4.10089e-06	1.63181e-06	4.89544e-07	3.23099e-06	0.144099	-4.87245e-46	0.000482264	1.58835e-10	9.79087e-07	6.42199e-08	2.44772e-07	4.89544e-07
28.8169	1.17489	-1.08656e-48	3.72167e-08	2.4429e-08	7.46962e-12	-2.00218e-51	0.750637	0.000219093	0.0900104	0.00503324	8.29433e-07	0.0152254	2.6304e-06	9.4205	9.44042e-08	4.98182e-05	1.24545e-06	3.98545e-07	1.99273e-07	5.00793	4.17325e-06	1.66061e-06	4.98182e-07	3.288e-06	0.144099	-6.22878e-46	0.000490773	1.67242e-10	9.96363e-07	6.64971e-08	2.49091e-07	4.98182e-07
28.8169	1.1749	-1.39052e-48	3.85345e-08	2.52941e-08	7.87052e-12	-2.51901e-51	0.750637	0.000222954	0.0900104	0.00503324	8.4405e-07	0.0152254	2.67675e-06	9.42051	9.77478e-08	5.06961e-05	1.2674e-06	4.05569e-07	2.02784e-07	5.00793	4.24679e-06	1.68987e-06	5.06961e-07	3.34594e-06	0.144099	-8.02135e-46	0.000499422	1.76081e-10	1.01392e-06	6.88518e-08	2.5348e-07	5.06961e-07
28.8169	1.17491	-1.79562e-48	3.98971e-08	2.61886e-08	8.29238e-12	-3.19723e-51	0.750637	0.000226878	0.0900104	0.00503324	8.58905e-07	0.0152254	2.72386e-06	9.42052	1.01205e-07	5.15883e-05	1.28971e-06	4.12707e-07	2.06353e-07	5.00793	4.32154e-06	1.71961e-06	5.15883e-07	3.40483e-06	0.1441	-1.03807e-45	0.000508212	1.85372e-10	1.03177e-06	7.12867e-08	2.57942e-07	5.15883e-07
28.8169	1.17492	-2.33749e-48	4.13061e-08	2.71136e-08	8.73628e-12	-4.09048e-51	0.750637	0.000230866	0.0900104	0.00503324	8.74004e-07	0.0152254	2.77175e-06	9.42053	1.0478e-07	5.24952e-05	1.31238e-06	4.19962e-07	2.09981e-07	5.00794	4.3975e-06	1.74984e-06	5.24952e-07	3.46468e-06	0.1441	-1.34686e-45	0.000517146	1.95139e-10	1.0499e-06	7.38043e-08	2.62476e-07	5.24952e-07
28.8169	1.17493	-3.06335e-48	4.27629e-08	2.807e-08	9.20334e-12	-5.26864e-51	0.750637	0.00023492	0.0900104	0.00503324	8.89349e-07	0.0152254	2.82041e-06	9.42054	1.08477e-07	5.34169e-05	1.33542e-06	4.27335e-07	2.13668e-07	5.00794	4.47471e-06	1.78056e-06	5.34169e-07	3.52551e-06	0.1441	-1.74822e-45	0.000526225	2.05405e-10	1.06834e-06	7.64075e-08	2.67084e-07	5.34169e-07
28.8169	1.17494	-4.03512e-48	4.42692e-08	2.90589e-08	9.69475e-12	-6.82167e-51	0.750637	0.000239039	0.0900104	0.00503324	9.04945e-07	0.0152254	2.86987e-06	9.42055	1.12299e-07	5.43536e-05	1.35884e-06	4.34829e-07	2.17415e-07	5.00794	4.55318e-06	1.81179e-06	5.43536e-07	3.58734e-06	0.1441	-2.26585e-45	0.000535454	2.16196e-10	1.08707e-06	7.90991e-08	2.71768e-07	5.43536e-07
28.8169	1.17496	-5.33311e-48	4.58266e-08	3.00813e-08	1.02118e-11	-8.86418e-51	0.750637	0.000243226	0.0900104	0.00503324	9.20796e-07	0.0152254	2.92014e-06	9.42056	1.16251e-07	5.53057e-05	1.38264e-06	4.42446e-07	2.21223e-07	5.00794	4.63294e-06	1.84352e-06	5.53057e-07	3.65018e-06	0.144101	-2.92778e-45	0.000544833	2.27537e-10	1.10611e-06	8.1882e-08	2.76528e-07	5.53057e-07
28.8169	1.17497	-7.06037e-48	4.74367e-08	3.11384e-08	1.07557e-11	-1.15403e-50	0.750637	0.000247482	0.0900104	0.00503324	9.36907e-07	0.0152254	2.97123e-06	9.42057	1.20337e-07	5.62733e-05	1.40683e-06	4.50187e-07	2.25093e-07	5.00795	4.71399e-06	1.87578e-06	5.62733e-07	3.71404e-06	0.144101	-3.76666e-45	0.000554365	2.39455e-10	1.12547e-06	8.47593e-08	2.81367e-07	5.62733e-07
28.8169	1.17498	-9.34837e-48	4.91014e-08	3.22313e-08	1.13279e-11	-1.50307e-50	0.750637	0.000251807	0.0900104	0.00503324	9.5328e-07	0.0152254	3.02316e-06	9.42058	1.24561e-07	5.72568e-05	1.43142e-06	4.58054e-07	2.29027e-07	5.00795	4.79638e-06	1.90856e-06	5.72568e-07	3.77895e-06	0.144101	-4.82023e-45	0.000564053	2.5198e-10	1.14514e-06	8.7734e-08	2.86284e-07	5.72568e-07
28.8169	1.17499	-1.23614e-47	5.08225e-08	3.33612e-08	1.19298e-11	-1.95563e-50	0.750637	0.000256203	0.0900104	0.00503324	9.69921e-07	0.0152254	3.07593e-06	9.42059	1.28929e-07	5.82563e-05	1.45641e-06	4.6605e-07	2.33025e-07	5.00795	4.88011e-06	1.94188e-06	5.82563e-07	3.84491e-06	0.144101	-6.13114e-45	0.0005739	2.65142e-10	1.16513e-06	9.08095e-08	2.91281e-07	5.82563e-07
28.8169	1.175	-1.63033e-47	5.26018e-08	3.45294e-08	1.2563e-11	-2.53857e-50	0.750637	0.00026067	0.0900104	0.00503324	9.86835e-07	0.0152254	3.12957e-06	9.4206	1.33444e-07	5.92721e-05	1.4818e-06	4.74177e-07	2.37089e-07	5.00795	4.96521e-06	1.97574e-06	5.92721e-07	3.91196e-06	0.144102	-7.74742e-45	0.000583907	2.78972e-10	1.18544e-06	9.3989e-08	2.96361e-07	5.92721e-07
28.8169	1.17501	-2.14265e-47	5.44412e-08	3.5737e-08	1.32291e-11	-3.28454e-50	0.750637	0.000265211	0.0900104	0.00503324	1.00402e-06	0.0152254	3.18408e-06	9.42061	1.38112e-07	6.03046e-05	1.50762e-06	4.82437e-07	2.41218e-07	5.00796	5.0517e-06	2.01015e-06	6.03046e-07	3.9801e-06	0.144102	-9.7233e-45	0.000594078	2.93503e-10	1.20609e-06	9.7276e-08	3.01523e-07	6.03046e-07
28.8169	1.17503	-2.80401e-47	5.63428e-08	3.69855e-08	1.39297e-11	-4.23265e-50	0.750637	0.000269826	0.0900104	0.00503324	1.0215e-06	0.0152254	3.23949e-06	9.42062	1.42938e-07	6.1354e-05	1.53385e-06	4.90832e-07	2.45416e-07	5.00796	5.1396e-06	2.04513e-06	6.1354e-07	4.04936e-06	0.144102	-1.21197e-44	0.000604416	3.0877e-10	1.22708e-06	1.00674e-07	3.0677e-07	6.1354e-07
28.817	1.17504	-3.65203e-47	5.83086e-08	3.82761e-08	1.46665e-11	-5.42953e-50	0.750637	0.000274516	0.0900104	0.00503324	1.03925e-06	0.0152254	3.2958e-06	9.42063	1.47927e-07	6.24205e-05	1.56051e-06	4.99364e-07	2.49682e-07	5.00796	5.22894e-06	2.08068e-06	6.24205e-07	4.11975e-06	0.144102	-1.50057e-44	0.000614922	3.2481e-10	1.24841e-06	1.04187e-07	3.12102e-07	6.24205e-07
28.817	1.17505	-4.7323e-47	6.03407e-08	3.96103e-08	1.54415e-11	-6.9306e-50	0.750637	0.000279283	0.0900104	0.00503324	1.0573e-06	0.0152254	3.35303e-06	9.42064	1.53084e-07	6.35044e-05	1.58761e-06	5.08035e-07	2.54018e-07	5.00797	5.31974e-06	2.11681e-06	6.35044e-07	4.19129e-06	0.144103	-1.84601e-44	0.000625601	3.4166e-10	1.27009e-06	1.07818e-07	3.17522e-07	6.35044e-07
28.817	1.17506	-6.09999e-47	6.24413e-08	4.09895e-08	1.62566e-11	-8.80155e-50	0.750637	0.000284128	0.0900104	0.00503324	1.07564e-06	0.0152254	3.4112e-06	9.42065	1.58415e-07	6.46061e-05	1.61515e-06	5.16849e-07	2.58424e-07	5.00797	5.41203e-06	2.15354e-06	6.46061e-07	4.264e-06	0.144103	-2.25747e-44	0.000636453	3.59361e-10	1.29212e-06	1.11572e-07	3.2303e-07	6.46061e-07
28.817	1.17508	-7.82195e-47	6.46127e-08	4.24151e-08	1.71138e-11	-1.11205e-49	0.750637	0.000289052	0.0900104	0.00503324	1.09428e-06	0.0152254	3.47032e-06	9.42067	1.63926e-07	6.57258e-05	1.64314e-06	5.25806e-07	2.62903e-07	5.00797	5.50582e-06	2.19086e-06	6.57258e-07	4.3379e-06	0.144103	-2.7459e-44	0.000647484	3.77955e-10	1.31452e-06	1.15452e-07	3.28629e-07	6.57258e-07
28.817	1.17509	-9.9796e-47	6.68571e-08	4.38888e-08	1.80152e-11	-1.39809e-49	0.750637	0.000294056	0.0900104	0.00503324	1.11323e-06	0.0152254	3.5304e-06	9.42068	1.69623e-07	6.68637e-05	1.67159e-06	5.3491e-07	2.67455e-07	5.00797	5.60115e-06	2.22879e-06	6.68637e-07	4.41301e-06	0.144104	-3.32467e-44	0.000658694	3.97485e-10	1.33727e-06	1.19463e-07	3.34319e-07	6.68637e-07
28.817	1.1751	-1.2671e-46	6.91772e-08	4.5412e-08	1.89632e-11	-1.74932e-49	0.750637	0.000299143	0.0900104	0.00503324	1.13248e-06	0.0152254	3.59147e-06	9.42069	1.75511e-07	6.80203e-05	1.70051e-06	5.44162e-07	2.72081e-07	5.00798	5.69804e-06	2.26734e-06	6.80203e-07	4.48934e-06	0.144104	-4.01026e-44	0.000670088	4.17998e-10	1.36041e-06	1.23609e-07	3.40102e-07	6.80203e-07
28.817	1.17512	-1.60178e-46	7.15752e-08	4.69865e-08	1.996e-11	-2.17925e-49	0.750637	0.000304312	0.0900104	0.00503324	1.15206e-06	0.0152254	3.65354e-06	9.4207	1.81597e-07	6.91958e-05	1.72989e-06	5.53566e-07	2.76783e-07	5.00798	5.79651e-06	2.30653e-06	6.91958e-07	4.56692e-06	0.144104	-4.8239e-44	0.000681668	4.39542e-10	1.38392e-06	1.27894e-07	3.45979e-07	6.91958e-07
28.817	1.17513	-2.01711e-46	7.40538e-08	4.86139e-08	2.10082e-11	-2.70442e-49	0.750637	0.000309566	0.0900104	0.00503324	1.17195e-06	0.0152254	3.71662e-06	9.42071	1.87889e-07	7.03905e-05	1.75976e-06	5.63124e-07	2.81562e-07	5.00798	5.89659e-06	2.34635e-06	7.03905e-07	4.64577e-06	0.144105	-5.79312e-44	0.000693437	4.62168e-10	1.40781e-06	1.32324e-07	3.51953e-07	7.03905e-07
28.817	1.17515	-2.53203e-46	7.66157e-08	5.0296e-08	2.21104e-11	-3.34526e-49	0.750637	0.000314906	0.0900104	0.00503324	1.19216e-06	0.0152254	3.78073e-06	9.42073	1.94391e-07	7.16047e-05	1.79012e-06	5.72838e-07	2.86419e-07	5.00799	5.9983e-06	2.38682e-06	7.16047e-07	4.72591e-06	0.144105	-6.95386e-44	0.000705399	4.85928e-10	1.43209e-06	1.36902e-07	3.58024e-07	7.16047e-07
28.817	1.17516	-3.17041e-46	7.92636e-08	5.20346e-08	2.32692e-11	-4.12724e-49	0.750637	0.000320334	0.0900104	0.00503324	1.21271e-06	0.0152254	3.84589e-06	9.42074	2.01112e-07	7.28388e-05	1.82097e-06	5.82711e-07	2.91355e-07	5.00799	6.10168e-06	2.42796e-06	7.28388e-07	4.80736e-06	0.144105	-8.35267e-44	0.000717556	5.10879e-10	1.45678e-06	1.41634e-07	3.64194e-07	7.28388e-07
28.817	1.17517	-3.96289e-46	8.20003e-08	5.38315e-08	2.44877e-11	-5.08262e-49	0.750637	0.00032585	0.0900104	0.00503324	1.23359e-06	0.0152254	3.91212e-06	9.42075	2.08059e-07	7.40931e-05	1.85233e-06	5.92745e-07	2.96372e-07	5.00799	6.20675e-06	2.46977e-06	7.40931e-07	4.89014e-06	0.144106	-1.00497e-43	0.000729912	5.37078e-10	1.48186e-06	1.46525e-07	3.70465e-07	7.40931e-07
28.817	1.17519	-4.94878e-46	8.48287e-08	5.56887e-08	2.57688e-11	-6.25232e-49	0.750637	0.000331456	0.0900104	0.00503324	1.25482e-06	0.0152254	3.97942e-06	9.42076	2.15238e-07	7.53679e-05	1.8842e-06	6.02943e-07	3.01471e-07	5.008	6.31354e-06	2.51226e-06	7.53679e-07	4.97428e-06	0.144106	-1.21212e-43	0.000742471	5.64587e-10	1.50736e-06	1.51579e-07	3.76839e-07	7.53679e-07
28.817	1.1752	-6.17865e-46	8.77519e-08	5.76082e-08	2.71156e-11	-7.68827e-49	0.750637	0.000337153	0.0900104	0.00503324	1.27639e-06	0.0152255	4.04783e-06	9.42078	2.22659e-07	7.66635e-05	1.91659e-06	6.13308e-07	3.06654e-07	5.008	6.42207e-06	2.55545e-06	7.66635e-07	5.05979e-06	0.144106	-1.46617e-43	0.000755234	5.9347e-10	1.53327e-06	1.56803e-07	3.83317e-07	7.66635e-07
28.817	1.17522	-7.71789e-46	9.0773e-08	5.95919e-08	2.85316e-11	-9.45676e-49	0.750637	0.000342944	0.0900104	0.00503324	1.29831e-06	0.0152255	4.11736e-06	9.42079	2.30328e-07	7.79803e-05	1.94951e-06	6.23842e-07	3.11921e-07	5.008	6.53238e-06	2.59934e-06	7.79803e-07	5.1467e-06	0.144107	-1.77876e-43	0.000768206	6.23793e-10	1.55961e-06	1.62202e-07	3.89901e-07	7.79803e-07
28.817	1.17523	-9.6494e-46	9.38952e-08	6.1642e-08	3.00201e-11	-1.16404e-48	0.750637	0.00034883	0.0900104	0.00503324	1.32059e-06	0.0152255	4.18802e-06	9.4208	2.38254e-07	7.93186e-05	1.98296e-06	6.34549e-07	3.17274e-07	5.00801	6.64449e-06	2.64395e-06	7.93186e-07	5.23503e-06	0.144107	-2.16367e-43	0.00078139	6.55627e-10	1.58637e-06	1.67782e-07	3.96593e-07	7.93186e-07
28.817	1.17525	-1.20783e-45	9.71218e-08	6.37607e-08	3.1585e-11	-1.43425e-48	0.750637	0.000354812	0.0900104	0.00503324	1.34324e-06	0.0152255	4.25984e-06	9.42082	2.46445e-07	8.06788e-05	2.01697e-06	6.4543e-07	3.22715e-07	5.00801	6.75843e-06	2.68929e-06	8.06788e-07	5.3248e-06	0.144107	-2.63714e-43	0.00079479	6.89045e-10	1.61358e-06	1.73548e-07	4.03394e-07	8.06788e-07
28.817	1.17527	-1.51387e-45	1.00456e-07	6.59503e-08	3.323e-11	-1.76925e-48	0.750637	0.000360891	0.0900104	0.00503324	1.36625e-06	0.0152255	4.33283e-06	9.42083	2.5491e-07	8.20612e-05	2.05153e-06	6.5649e-07	3.28245e-07	5.00801	6.87424e-06	2.73537e-06	8.20612e-07	5.41604e-06	0.144108	-3.21826e-43	0.000808408	7.24124e-10	1.64122e-06	1.79508e-07	4.10306e-07	8.20612e-07
28.817	1.17528	-1.89979e-45	1.03902e-07	6.8213e-08	3.49592e-11	-2.18488e-48	0.750637	0.00036707	0.0900104	0.00503324	1.38965e-06	0.0152255	4.40702e-06	9.42085	2.63658e-07	8.34662e-05	2.08666e-06	6.6773e-07	3.33865e-07	5.00802	6.99194e-06	2.78221e-06	8.34662e-07	5.50877e-06	0.144108	-3.92898e-43	0.00082225	7.60946e-10	1.66932e-06	1.85666e-07	4.17331e-07	8.34662e-07
28.817	1.1753	-2.38631e-45	1.07463e-07	7.05514e-08	3.67768e-11	-2.70043e-48	0.750637	0.00037335	0.0900104	0.00503324	1.41342e-06	0.0152255	4.48242e-06	9.42086	2.72698e-07	8.48942e-05	2.12236e-06	6.79154e-07	3.39577e-07	5.00802	7.11156e-06	2.82981e-06	8.48942e-07	5.60302e-06	0.144109	-4.79445e-43	0.000836317	7.99594e-10	1.69788e-06	1.9203e-07	4.24471e-07	8.48942e-07
28.8171	1.17532	-2.99924e-45	1.11143e-07	7.29677e-08	3.86873e-11	-3.33946e-48	0.750637	0.000379733	0.0900104	0.00503324	1.43759e-06	0.0152255	4.55905e-06	9.42088	2.82041e-07	8.63456e-05	2.15864e-06	6.90765e-07	3.45382e-07	5.00803	7.23314e-06	2.87819e-06	8.63456e-07	5.69881e-06	0.144109	-5.84399e-43	0.000850615	8.40157e-10	1.72691e-06	1.98606e-07	4.31728e-07	8.63456e-07
28.8171	1.17533	-3.77042e-45	1.14945e-07	7.54647e-08	4.06955e-11	-4.1305e-48	0.750637	0.00038622	0.0900104	0.00503324	1.46214e-06	0.0152255	4.63693e-06	9.42089	2.91695e-07	8.78207e-05	2.19552e-06	7.02565e-07	3.51283e-07	5.00803	7.3567e-06	2.92736e-06	8.78207e-07	5.79616e-06	0.144109	-7.11172e-43	0.000865146	8.82727e-10	1.75641e-06	2.05402e-07	4.39103e-07	8.78207e-07
28.8171	1.17535	-4.739e-45	1.18875e-07	7.8045e-08	4.28062e-11	-5.10795e-48	0.750637	0.000392813	0.0900104	0.00503324	1.48711e-06	0.0152255	4.71609e-06	9.42091	3.01671e-07	8.93198e-05	2.233e-06	7.14559e-07	3.57279e-07	5.00803	7.48229e-06	2.97733e-06	8.93198e-07	5.89511e-06	0.14411	-8.6379e-43	0.000879915	9.27403e-10	1.7864e-06	2.12424e-07	4.46599e-07	8.93198e-07
28.8171	1.17537	-5.95315e-45	1.22935e-07	8.07112e-08	4.50246e-11	-6.31336e-48	0.750637	0.000399514	0.0900104	0.00503324	1.51247e-06	0.0152255	4.79654e-06	9.42092	3.1198e-07	9.08435e-05	2.27109e-06	7.26748e-07	3.63374e-07	5.00804	7.60993e-06	3.02812e-06	9.08435e-07	5.99567e-06	0.14411	-1.04708e-42	0.000894926	9.74284e-10	1.81687e-06	2.19681e-07	4.54218e-07	9.08435e-07
28.8171	1.17539	-7.4721e-45	1.2713e-07	8.34663e-08	4.73561e-11	-7.79693e-48	0.750637	0.000406324	0.0900104	0.00503324	1.53826e-06	0.0152255	4.87831e-06	9.42094	3.22632e-07	9.23922e-05	2.3098e-06	7.39137e-07	3.69569e-07	5.00804	7.73966e-06	3.07974e-06	9.23922e-07	6.09788e-06	0.144111	-1.26691e-42	0.000910181	1.02348e-09	1.84784e-06	2.27179e-07	4.61961e-07	9.23922e-07
28.8171	1.17541	-9.36948e-45	1.31465e-07	8.6313e-08	4.98064e-11	-9.62001e-48	0.750637	0.000413246	0.0900104	0.00503324	1.56446e-06	0.0152255	4.96141e-06	9.42095	3.33639e-07	9.39661e-05	2.34915e-06	7.51729e-07	3.75864e-07	5.00805	7.8715e-06	3.1322e-06	9.39661e-07	6.20176e-06	0.144111	-1.53063e-42	0.000925687	1.0751e-09	1.87932e-06	2.34926e-07	4.6983e-07	9.39661e-07
28.8171	1.17542	-1.17366e-44	1.35944e-07	8.92545e-08	5.23816e-11	-1.18574e-47	0.750637	0.000420281	0.0900104	0.00503324	1.59109e-06	0.0152255	5.04587e-06	9.42097	3.45013e-07	9.55657e-05	2.38914e-06	7.64526e-07	3.82263e-07	5.00805	8.00551e-06	3.18552e-06	9.55657e-07	6.30734e-06	0.144111	-1.84744e-42	0.000941445	1.12926e-09	1.91131e-06	2.42931e-07	4.77829e-07	9.55657e-07
28.8171	1.17544	-1.46886e-44	1.40572e-07	9.22938e-08	5.50879e-11	-1.4602e-47	0.750637	0.000427431	0.0900104	0.00503324	1.61816e-06	0.0152255	5.13171e-06	9.42099	3.56765e-07	9.71915e-05	2.42979e-06	7.77532e-07	3.88766e-07	5.00805	8.1417e-06	3.23972e-06	9.71915e-07	6.41464e-06	0.144112	-2.22908e-42	0.000957461	1.18608e-09	1.94383e-06	2.51203e-07	4.85958e-07	9.71915e-07
28.8171	1.17546	-1.83682e-44	1.45354e-07	9.54342e-08	5.79319e-11	-1.79674e-47	0.750637	0.000434698	0.0900104	0.00503324	1.64567e-06	0.0152255	5.21896e-06	9.421	3.68907e-07	9.88439e-05	2.4711e-06	7.90751e-07	3.95376e-07	5.00806	8.28012e-06	3.2948e-06	9.88439e-07	6.5237e-06	0.144112	-2.69031e-42	0.00097374	1.24569e-09	1.97688e-06	2.59749e-07	4.9422e-07	9.88439e-07
28.8171	1.17548	-2.29593e-44	1.50294e-07	9.86788e-08	6.09205e-11	-2.20975e-47	0.750637	0.000442083	0.0900104	0.00503324	1.67363e-06	0.0152255	5.30763e-06	9.42102	3.81454e-07	0.000100523	2.51308e-06	8.04187e-07	4.02093e-07	5.00806	8.4208e-06	3.35078e-06	1.00523e-06	6.63454e-06	0.144113	-3.25e-42	0.000990284	1.30823e-09	2.01047e-06	2.68579e-07	5.02617e-07	1.00523e-06
28.8171	1.1755	-2.86956e-44	1.55399e-07	1.02031e-07	6.4061e-11	-2.71729e-47	0.750637	0.000449589	0.0900104	0.00503324	1.70205e-06	0.0152255	5.39775e-06	9.42104	3.94417e-07	0.00010223	2.55575e-06	8.17841e-07	4.08921e-07	5.00807	8.56379e-06	3.40767e-06	1.0223e-06	6.74719e-06	0.144113	-3.93172e-42	0.0010071	1.37383e-09	2.0446e-06	2.77703e-07	5.11151e-07	1.0223e-06
28.8171	1.17552	-3.58715e-44	1.60673e-07	1.05495e-07	6.7361e-11	-3.34177e-47	0.750636	0.000457218	0.0900104	0.00503324	1.73093e-06	0.0152255	5.48935e-06	9.42105	4.0781e-07	0.000103965	2.59912e-06	8.3172e-07	4.1586e-07	5.00807	8.70911e-06	3.4655e-06	1.03965e-06	6.86169e-06	0.144114	-4.76393e-42	0.00102419	1.44264e-09	2.0793e-06	2.87128e-07	5.19825e-07	1.03965e-06
28.8171	1.17554	-4.48634e-44	1.66122e-07	1.09073e-07	7.08286e-11	-4.11137e-47	0.750636	0.000464972	0.0900104	0.00503324	1.76029e-06	0.0152255	5.58244e-06	9.42107	4.21648e-07	0.000105728	2.6432e-06	8.45824e-07	4.22912e-07	5.00808	8.8568e-06	3.52427e-06	1.05728e-06	6.97805e-06	0.144114	-5.78085e-42	0.00104156	1.51481e-09	2.11456e-06	2.96867e-07	5.2864e-07	1.05728e-06
28.8171	1.17556	-5.61464e-44	1.71751e-07	1.1277e-07	7.44721e-11	-5.0611e-47	0.750636	0.000472853	0.0900104	0.00503324	1.79012e-06	0.0152255	5.67706e-06	9.42109	4.35944e-07	0.00010752	2.688e-06	8.6016e-07	4.3008e-07	5.00808	9.00691e-06	3.584e-06	1.0752e-06	7.09632e-06	0.144115	-7.02223e-42	0.00105921	1.59051e-09	2.1504e-06	3.06928e-07	5.376e-07	1.0752e-06
28.8172	1.17558	-7.03176e-44	1.77566e-07	1.1659e-07	7.83005e-11	-6.23414e-47	0.750636	0.000480862	0.0900104	0.00503324	1.82045e-06	0.0152255	5.77322e-06	9.42111	4.50715e-07	0.000109341	2.73353e-06	8.7473e-07	4.37365e-07	5.00809	9.15948e-06	3.64471e-06	1.09341e-06	7.21652e-06	0.144115	-8.53323e-42	0.00107715	1.6699e-09	2.18682e-06	3.17323e-07	5.46706e-07	1.09341e-06
28.8172	1.17561	-8.81111e-44	1.83575e-07	1.20536e-07	8.23229e-11	-7.68258e-47	0.750636	0.000489002	0.0900104	0.00503324	1.85126e-06	0.0152255	5.87095e-06	9.42113	4.65975e-07	0.000111192	2.77981e-06	8.89538e-07	4.44769e-07	5.00809	9.31453e-06	3.70641e-06	1.11192e-06	7.33869e-06	0.144116	-1.03634e-41	0.00109539	1.75316e-09	2.22385e-06	3.28062e-07	5.55961e-07	1.11192e-06
28.8172	1.17563	-1.10427e-43	1.89782e-07	1.24613e-07	8.65491e-11	-9.46897e-47	0.750636	0.000497275	0.0900104	0.00503324	1.88259e-06	0.0152255	5.97028e-06	9.42115	4.8174e-07	0.000113074	2.82684e-06	9.04588e-07	4.52294e-07	5.0081	9.47213e-06	3.76912e-06	1.13074e-06	7.46285e-06	0.144116	-1.25665e-41	0.00111392	1.84047e-09	2.26147e-06	3.39156e-07	5.65368e-07	1.13074e-06
28.8172	1.17565	-1.38366e-43	1.96194e-07	1.28824e-07	9.09893e-11	-1.16683e-46	0.750636	0.000505684	0.0900104	0.00503324	1.91442e-06	0.0152255	6.07124e-06	9.42117	4.98028e-07	0.000114986	2.87464e-06	9.19884e-07	4.59942e-07	5.0081	9.6323e-06	3.83285e-06	1.14986e-06	7.58905e-06	0.144117	-1.52002e-41	0.00113275	1.93203e-09	2.29971e-06	3.50617e-07	5.74928e-07	1.14986e-06
28.8172	1.17567	-1.73228e-43	2.02818e-07	1.33175e-07	9.56542e-11	-1.43668e-46	0.750636	0.00051423	0.0900104	0.00503324	1.94677e-06	0.0152255	6.17384e-06	9.42119	5.14854e-07	0.000116929	2.92322e-06	9.35431e-07	4.67715e-07	5.00811	9.79509e-06	3.89763e-06	1.16929e-06	7.7173e-06	0.144117	-1.83233e-41	0.0011519	2.02802e-09	2.33858e-06	3.62457e-07	5.84644e-07	1.16929e-06
28.8172	1.1757	-2.16576e-43	2.09661e-07	1.3767e-07	1.00555e-10	-1.76663e-46	0.750636	0.000522915	0.0900104	0.00503324	1.97966e-06	0.0152255	6.27813e-06	9.42121	5.32236e-07	0.000118904	2.9726e-06	9.51231e-07	4.75616e-07	5.00811	9.96054e-06	3.96346e-06	1.18904e-06	7.84766e-06	0.144118	-2.19968e-41	0.00117136	2.12867e-09	2.37808e-06	3.74688e-07	5.94519e-07	1.18904e-06
28.8172	1.17572	-2.70239e-43	2.16729e-07	1.42313e-07	1.05704e-10	-2.16825e-46	0.750636	0.000531743	0.0900104	0.00503324	2.01308e-06	0.0152255	6.38411e-06	9.42123	5.50193e-07	0.000120911	3.02278e-06	9.6729e-07	4.83645e-07	5.00812	1.01287e-05	4.03037e-06	1.20911e-06	7.98014e-06	0.144118	-2.62796e-41	0.00119113	2.2342e-09	2.41822e-06	3.87323e-07	6.04556e-07	1.20911e-06
28.8172	1.17574	-3.36314e-43	2.24031e-07	1.47109e-07	1.11113e-10	-2.65453e-46	0.750636	0.000540715	0.0900104	0.00503324	2.04704e-06	0.0152255	6.49183e-06	9.42125	5.68743e-07	0.000122951	3.07378e-06	9.83611e-07	4.91806e-07	5.00812	1.02996e-05	4.09838e-06	1.22951e-06	8.11479e-06	0.144119	-3.12272e-41	0.00121123	2.34483e-09	2.45903e-06	4.00375e-07	6.14757e-07	1.22951e-06
28.8172	1.17577	-4.17229e-43	2.31574e-07	1.52064e-07	1.16795e-10	-3.24006e-46	0.750636	0.000549834	0.0900104	0.00503324	2.08157e-06	0.0152255	6.60131e-06	9.42127	5.87905e-07	0.000125025	3.12562e-06	1.0002e-06	5.001e-07	5.00813	1.04733e-05	4.1675e-06	1.25025e-06	8.25164e-06	0.144119	-3.68887e-41	0.00123165	2.4608e-09	2.5005e-06	4.13858e-07	6.25125e-07	1.25025e-06
28.8172	1.17579	-5.15736e-43	2.39366e-07	1.57182e-07	1.22764e-10	-3.94093e-46	0.750636	0.000559102	0.0900104	0.00503324	2.11665e-06	0.0152255	6.71259e-06	9.42129	6.077e-07	0.000127132	3.17831e-06	1.01706e-06	5.08529e-07	5.00813	1.06498e-05	4.23774e-06	1.27132e-06	8.39073e-06	0.14412	-4.33044e-41	0.00125242	2.58237e-09	2.54265e-06	4.27785e-07	6.35662e-07	1.27132e-06
28.8172	1.17582	-6.34858e-43	2.47414e-07	1.62469e-07	1.29034e-10	-4.77429e-46	0.750636	0.000568521	0.0900104	0.00503324	2.15231e-06	0.0152255	6.82568e-06	9.42131	6.28147e-07	0.000129274	3.23185e-06	1.03419e-06	5.17097e-07	5.00814	1.08293e-05	4.30914e-06	1.29274e-06	8.5321e-06	0.144121	-5.05036e-41	0.00127352	2.70979e-09	2.58548e-06	4.42171e-07	6.46371e-07	1.29274e-06
28.8172	1.17584	-7.77992e-43	2.55727e-07	1.67929e-07	1.35621e-10	-5.75881e-46	0.750636	0.000578094	0.0900104	0.00503324	2.18856e-06	0.0152255	6.94062e-06	9.42133	6.49269e-07	0.000131451	3.28628e-06	1.05161e-06	5.25804e-07	5.00814	1.10116e-05	4.3817e-06	1.31451e-06	8.67577e-06	0.144121	-5.85042e-41	0.00129496	2.84335e-09	2.62902e-06	4.57031e-07	6.57255e-07	1.31451e-06
28.8173	1.17587	-9.48782e-43	2.64314e-07	1.7357e-07	1.4254e-10	-6.91389e-46	0.750636	0.000587824	0.0900104	0.00503324	2.22539e-06	0.0152255	7.05743e-06	9.42136	6.71087e-07	0.000133664	3.34159e-06	1.06931e-06	5.34654e-07	5.00815	1.11969e-05	4.45545e-06	1.33664e-06	8.82179e-06	0.144122	-6.73129e-41	0.00131676	2.98333e-09	2.67327e-06	4.72381e-07	6.68318e-07	1.33664e-06
28.8173	1.17589	-1.15122e-42	2.73183e-07	1.79397e-07	1.49807e-10	-8.26e-46	0.750636	0.000597712	0.0900104	0.00503324	2.26283e-06	0.0152255	7.17616e-06	9.42138	6.93623e-07	0.000135912	3.3978e-06	1.0873e-06	5.43649e-07	5.00815	1.13853e-05	4.5304e-06	1.35912e-06	8.9702e-06	0.144122	-7.69255e-41	0.00133891	3.13003e-09	2.71824e-06	4.88235e-07	6.79561e-07	1.35912e-06
28.8173	1.17592	-1.38958e-42	2.82344e-07	1.85415e-07	1.5744e-10	-9.81831e-46	0.750636	0.000607763	0.0900104	0.00503324	2.30088e-06	0.0152255	7.29683e-06	9.4214	7.16901e-07	0.000138198	3.45494e-06	1.10558e-06	5.5279e-07	5.00816	1.15768e-05	4.60658e-06	1.38198e-06	9.12104e-06	0.144123	-8.73259e-41	0.00136142	3.28376e-09	2.76395e-06	5.04611e-07	6.90988e-07	1.38198e-06
28.8173	1.17595	-1.66836e-42	2.91806e-07	1.9163e-07	1.65458e-10	-1.16103e-45	0.750636	0.000617977	0.0900104	0.00503324	2.33955e-06	0.0152255	7.41947e-06	9.42143	7.40945e-07	0.00014052	3.51301e-06	1.12416e-06	5.62081e-07	5.00817	1.17713e-05	4.68401e-06	1.4052e-06	9.27434e-06	0.144124	-9.84857e-41	0.0013843	3.44485e-09	2.81041e-06	5.21525e-07	7.02602e-07	1.4052e-06
28.8173	1.17597	-1.99236e-42	3.01579e-07	1.98051e-07	1.73879e-10	-1.36577e-45	0.750636	0.000628359	0.0900104	0.00503324	2.37886e-06	0.0152255	7.54412e-06	9.42145	7.65779e-07	0.000142881	3.57203e-06	1.14305e-06	5.71524e-07	5.00817	1.19691e-05	4.7627e-06	1.42881e-06	9.43015e-06	0.144124	-1.10359e-40	0.00140756	3.61364e-09	2.85762e-06	5.38995e-07	7.14405e-07	1.42881e-06
28.8173	1.176	-2.36649e-42	3.11672e-07	2.04682e-07	1.82724e-10	-1.59823e-45	0.750636	0.00063891	0.0900104	0.00503324	2.4188e-06	0.0152255	7.6708e-06	9.42147	7.9143e-07	0.00014528	3.63201e-06	1.16224e-06	5.81121e-07	5.00818	1.21701e-05	4.84268e-06	1.4528e-06	9.5885e-06	0.144125	-1.22882e-40	0.0014312	3.7905e-09	2.90561e-06	5.57038e-07	7.26402e-07	1.4528e-06
28.8173	1.17603	-2.79582e-42	3.22097e-07	2.1153e-07	1.92013e-10	-1.86047e-45	0.750636	0.000649634	0.0900104	0.00503324	2.4594e-06	0.0152255	7.79956e-06	9.4215	8.17923e-07	0.000147719	3.69297e-06	1.18175e-06	5.90876e-07	5.00819	1.23744e-05	4.92396e-06	1.47719e-06	9.74945e-06	0.144125	-1.35964e-40	0.00145522	3.97579e-09	2.95438e-06	5.75674e-07	7.38594e-07	1.47719e-06
28.8173	1.17606	-3.28538e-42	3.32864e-07	2.18604e-07	2.01769e-10	-2.15445e-45	0.750636	0.000660534	0.0900104	0.00503324	2.50067e-06	0.0152255	7.93042e-06	9.42152	8.45287e-07	0.000150197	3.75493e-06	1.20158e-06	6.00789e-07	5.00819	1.2582e-05	5.00658e-06	1.50197e-06	9.91302e-06	0.144126	-1.49477e-40	0.00147963	4.16991e-09	3.00395e-06	5.94921e-07	7.50987e-07	1.50197e-06
28.8173	1.17609	-3.84e-42	3.43983e-07	2.25909e-07	2.12015e-10	-2.48188e-45	0.750636	0.000671611	0.0900104	0.00503324	2.54261e-06	0.0152255	8.06342e-06	9.42155	8.73548e-07	0.000152716	3.81791e-06	1.22173e-06	6.10865e-07	5.0082	1.2793e-05	5.09054e-06	1.52716e-06	1.00793e-05	0.144127	-1.63254e-40	0.00150445	4.37326e-09	3.05432e-06	6.14799e-07	7.63581e-07	1.52716e-06
28.8173	1.17612	-4.46411e-42	3.55467e-07	2.33454e-07	2.22776e-10	-2.84411e-45	0.750636	0.000682869	0.0900104	0.00503324	2.58523e-06	0.0152255	8.19859e-06	9.42158	9.02736e-07	0.000155276	3.88191e-06	1.24221e-06	6.21105e-07	5.00821	1.30074e-05	5.17588e-06	1.55276e-06	1.02482e-05	0.144128	-1.77056e-40	0.00152967	4.58627e-09	3.10553e-06	6.35328e-07	7.76382e-07	1.55276e-06
28.8174	1.17615	-5.1613e-42	3.67326e-07	2.41246e-07	2.34077e-10	-3.24194e-45	0.750636	0.000694312	0.0900104	0.00503324	2.62855e-06	0.0152255	8.33597e-06	9.4216	9.32882e-07	0.000157878	3.94696e-06	1.26303e-06	6.31513e-07	5.00821	1.32254e-05	5.26261e-06	1.57878e-06	1.042e-05	0.144128	-1.90567e-40	0.0015553	4.80939e-09	3.15757e-06	6.5653e-07	7.89392e-07	1.57878e-06
28.8174	1.17618	-5.93385e-42	3.79574e-07	2.49293e-07	2.45944e-10	-3.67532e-45	0.750636	0.000705941	0.0900104	0.00503324	2.67258e-06	0.0152255	8.4756e-06	9.42163	9.64015e-07	0.000160523	4.01307e-06	1.28418e-06	6.42091e-07	5.00822	1.34469e-05	5.35076e-06	1.60523e-06	1.05945e-05	0.144129	-2.03345e-40	0.00158135	5.04308e-09	3.21046e-06	6.78426e-07	8.02614e-07	1.60523e-06
28.8174	1.17621	-6.782e-42	3.92222e-07	2.57604e-07	2.58407e-10	-4.14312e-45	0.750636	0.000717761	0.0900104	0.00503324	2.71733e-06	0.0152255	8.61752e-06	9.42166	9.96167e-07	0.000163211	4.08026e-06	1.30568e-06	6.52842e-07	5.00823	1.36721e-05	5.44035e-06	1.63211e-06	1.07719e-05	0.14413	-2.1481e-40	0.00160783	5.28782e-09	3.26421e-06	7.01038e-07	8.16053e-07	1.63211e-06
28.8174	1.17624	-7.70281e-42	4.05284e-07	2.66186e-07	2.71494e-10	-4.64246e-45	0.750636	0.000729774	0.0900104	0.00503324	2.76281e-06	0.0152255	8.76175e-06	9.42168	1.02937e-06	0.000165942	4.14855e-06	1.32754e-06	6.63769e-07	5.00823	1.39009e-05	5.53141e-06	1.65942e-06	1.09522e-05	0.14413	-2.24182e-40	0.00163474	5.54413e-09	3.31884e-06	7.2439e-07	8.29711e-07	1.65942e-06
28.8174	1.17628	-8.68922e-42	4.18773e-07	2.75049e-07	2.85237e-10	-5.16846e-45	0.750636	0.000741983	0.0900104	0.00503324	2.80903e-06	0.0152255	8.90834e-06	9.42171	1.06366e-06	0.000168719	4.21796e-06	1.34975e-06	6.74874e-07	5.00824	1.41335e-05	5.62395e-06	1.68719e-06	1.11354e-05	0.144131	-2.30491e-40	0.00166209	5.81253e-09	3.37437e-06	7.48505e-07	8.43593e-07	1.68719e-06
28.8174	1.17631	-9.72777e-42	4.32702e-07	2.84202e-07	2.99668e-10	-5.71309e-45	0.750636	0.000754392	0.0900104	0.00503324	2.85601e-06	0.0152255	9.05732e-06	9.42174	1.09908e-06	0.00017154	4.28851e-06	1.37232e-06	6.86161e-07	5.00825	1.43699e-05	5.71801e-06	1.7154e-06	1.13217e-05	0.144132	-2.32503e-40	0.00168989	6.09358e-09	3.4308e-06	7.73407e-07	8.57701e-07	1.7154e-06
28.8174	1.17634	-1.07982e-41	4.47085e-07	2.93654e-07	3.14822e-10	-6.26526e-45	0.750636	0.000767003	0.0900104	0.00503324	2.90376e-06	0.0152255	9.20875e-06	9.42177	1.13565e-06	0.000174408	4.3602e-06	1.39526e-06	6.97632e-07	5.00826	1.46101e-05	5.8136e-06	1.74408e-06	1.15109e-05	0.144133	-2.28799e-40	0.00171814	6.38785e-09	3.48816e-06	7.99123e-07	8.7204e-07	1.74408e-06
28.8174	1.17638	-1.18689e-41	4.61938e-07	3.03414e-07	3.30733e-10	-6.80886e-45	0.750636	0.000779821	0.0900104	0.00503324	2.95229e-06	0.0152255	9.36264e-06	9.4218	1.17341e-06	0.000177323	4.43307e-06	1.41858e-06	7.09291e-07	5.00826	1.48543e-05	5.91076e-06	1.77323e-06	1.17033e-05	0.144133	-2.17649e-40	0.00174685	6.69595e-09	3.54646e-06	8.25678e-07	8.86614e-07	1.77323e-06
28.8175	1.17641	-1.28978e-41	4.77275e-07	3.13492e-07	3.47441e-10	-7.32324e-45	0.750636	0.000792848	0.0900104	0.00503324	3.00161e-06	0.0152255	9.51906e-06	9.42183	1.21241e-06	0.000180285	4.50713e-06	1.44228e-06	7.21141e-07	5.00827	1.51024e-05	6.00951e-06	1.80285e-06	1.18988e-05	0.144134	-1.97168e-40	0.00177604	7.0185e-09	3.6057e-06	8.53099e-07	9.01426e-07	1.80285e-06
28.8175	1.17645	-1.38265e-41	4.93112e-07	3.23899e-07	3.64983e-10	-7.7812e-45	0.750636	0.000806089	0.0900104	0.00503324	3.05173e-06	0.0152255	9.67803e-06	9.42186	1.25268e-06	0.000183296	4.5824e-06	1.46637e-06	7.33184e-07	5.00828	1.53546e-05	6.10987e-06	1.83296e-06	1.20975e-05	0.144135	-1.65363e-40	0.0018057	7.35617e-09	3.66592e-06	8.81414e-07	9.1648e-07	1.83296e-06
28.8175	1.17648	-1.45824e-41	5.09464e-07	3.34646e-07	3.83402e-10	-8.14999e-45	0.750636	0.000819545	0.0900104	0.00503324	3.10268e-06	0.0152255	9.8396e-06	9.42189	1.29427e-06	0.000186356	4.6589e-06	1.49085e-06	7.45424e-07	5.00829	1.5611e-05	6.21187e-06	1.86356e-06	1.22995e-05	0.144136	-1.20542e-40	0.00183584	7.70963e-09	3.72712e-06	9.10651e-07	9.3178e-07	1.86356e-06
28.8175	1.17652	-1.50771e-41	5.26349e-07	3.45742e-07	4.02741e-10	-8.39145e-45	0.750636	0.000833222	0.0900104	0.00503324	3.15446e-06	0.0152256	1.00038e-05	9.42192	1.33721e-06	0.000189466	4.73665e-06	1.51573e-06	7.57864e-07	5.00829	1.58715e-05	6.31553e-06	1.89466e-06	1.25048e-05	0.144137	-6.17986e-41	0.00186648	8.07961e-09	3.78932e-06	9.4084e-07	9.4733e-07	1.89466e-06
28.8175	1.17655	-1.52133e-41	5.43783e-07	3.57199e-07	4.23045e-10	-8.46522e-45	0.750636	0.000847122	0.0900104	0.00503324	3.20709e-06	0.0152256	1.01707e-05	9.42196	1.38155e-06	0.000192627	4.81567e-06	1.54102e-06	7.70508e-07	5.0083	1.61363e-05	6.4209e-06	1.92627e-06	1.27134e-05	0.144138	1.04253e-41	0.00189762	8.46684e-09	3.85254e-06	9.72012e-07	9.63135e-07	1.92627e-06
28.8175	1.17659	-1.48915e-41	5.61784e-07	3.6903e-07	4.44363e-10	-8.33234e-45	0.750636	0.00086125	0.0900104	0.00503324	3.26057e-06	0.0152256	1.03403e-05	9.42199	1.42733e-06	0.00019584	4.89599e-06	1.56672e-06	7.83358e-07	5.00831	1.64054e-05	6.52798e-06	1.9584e-06	1.29254e-05	0.144138	9.37567e-41	0.00192927	8.87211e-09	3.91679e-06	1.0042e-06	9.79198e-07	1.9584e-06
28.8175	1.17663	-1.40253e-41	5.80369e-07	3.81245e-07	4.66744e-10	-7.96169e-45	0.750635	0.000875608	0.0900104	0.00503324	3.31493e-06	0.0152256	1.05127e-05	9.42202	1.4746e-06	0.000199105	4.97761e-06	1.59284e-06	7.96418e-07	5.00832	1.66789e-05	6.63682e-06	1.99105e-06	1.31409e-05	0.144139	1.8367e-40	0.00196143	9.29623e-09	3.98209e-06	1.03743e-06	9.95523e-07	1.99105e-06
28.8176	1.17667	-1.25575e-41	5.99559e-07	3.93857e-07	4.90241e-10	-7.33665e-45	0.750635	0.000890201	0.0900104	0.00503324	3.37018e-06	0.0152256	1.06879e-05	9.42206	1.52342e-06	0.000202423	5.06058e-06	1.61938e-06	8.09692e-07	5.00833	1.69569e-05	6.74743e-06	2.02423e-06	1.33599e-05	0.14414	2.73125e-40	0.00199412	9.74005e-09	4.04846e-06	1.07174e-06	1.01212e-06	2.02423e-06
28.8176	1.17671	-1.04818e-41	6.19371e-07	4.06879e-07	5.14909e-10	-6.46332e-45	0.750635	0.000905033	0.0900104	0.00503324	3.42634e-06	0.0152256	1.0866e-05	9.42209	1.57381e-06	0.000205796	5.14489e-06	1.64637e-06	8.23183e-07	5.00834	1.72394e-05	6.85986e-06	2.05796e-06	1.35825e-05	0.144141	3.52531e-40	0.00202735	1.02044e-08	4.11592e-06	1.10717e-06	1.02898e-06	2.05796e-06
28.8176	1.17675	-7.86434e-42	6.39825e-07	4.20323e-07	5.40805e-10	-5.37778e-45	0.750635	0.000920107	0.0900104	0.00503324	3.48341e-06	0.0152256	1.1047e-05	9.42212	1.62585e-06	0.000209224	5.23059e-06	1.67379e-06	8.36894e-07	5.00835	1.75266e-05	6.97412e-06	2.09224e-06	1.38088e-05	0.144142	4.09781e-40	0.00206112	1.06903e-08	4.18447e-06	1.14374e-06	1.04612e-06	2.09224e-06
28.8176	1.17679	-4.88467e-42	6.60943e-07	4.34204e-07	5.67992e-10	-4.16133e-45	0.750635	0.000935427	0.0900104	0.00503324	3.54141e-06	0.0152256	1.1231e-05	9.42216	1.67958e-06	0.000212707	5.31769e-06	1.70166e-06	8.5083e-07	5.00836	1.78184e-05	7.09025e-06	2.12707e-06	1.40387e-05	0.144143	4.29062e-40	0.00209544	1.11987e-08	4.25415e-06	1.1815e-06	1.06354e-06	2.12707e-06
28.8176	1.17683	-1.86061e-42	6.82745e-07	4.48534e-07	5.96531e-10	-2.94687e-45	0.750635	0.000950998	0.0900104	0.00503324	3.60036e-06	0.0152256	1.14179e-05	9.4222	1.73505e-06	0.000216248	5.40621e-06	1.72999e-06	8.64993e-07	5.00836	1.8115e-05	7.20828e-06	2.16248e-06	1.42724e-05	0.144144	3.9136e-40	0.00213032	1.17305e-08	4.32497e-06	1.22049e-06	1.08124e-06	2.16248e-06
28.8176	1.17687	6.90525e-43	7.05253e-07	4.6333e-07	6.2649e-10	-1.9392e-45	0.750635	0.000966824	0.0900104	0.00503324	3.66028e-06	0.0152256	1.16079e-05	9.42223	1.79232e-06	0.000219847	5.49618e-06	1.75878e-06	8.79388e-07	5.00837	1.84165e-05	7.32823e-06	2.19847e-06	1.45099e-05	0.144145	2.73197e-40	0.00216577	1.22869e-08	4.39694e-06	1.26074e-06	1.09924e-06	2.19847e-06
28.8176	1.17692	1.99156e-42	7.2849e-07	4.78604e-07	6.57939e-10	-1.4337e-45	0.750635	0.000982908	0.0900104	0.00503324	3.72118e-06	0.0152256	1.1801e-05	9.42227	1.85144e-06	0.000223505	5.58761e-06	1.78804e-06	8.94018e-07	5.00838	1.87229e-05	7.45015e-06	2.23505e-06	1.47513e-05	0.144146	4.60662e-41	0.0022018	1.28689e-08	4.47009e-06	1.30229e-06	1.11752e-06	2.23505e-06
28.8177	1.17696	9.51831e-43	7.52478e-07	4.94373e-07	6.90952e-10	-1.82947e-45	0.750635	0.000999255	0.0900104	0.00503324	3.78307e-06	0.0152256	1.19973e-05	9.42231	1.91249e-06	0.000227222	5.68055e-06	1.81778e-06	9.08888e-07	5.00839	1.90343e-05	7.57406e-06	2.27222e-06	1.49966e-05	0.144147	-3.23729e-40	0.00223842	1.34776e-08	4.54444e-06	1.34519e-06	1.13611e-06	2.27222e-06
28.8177	1.177	-3.96911e-42	7.77241e-07	5.10652e-07	7.25605e-10	-3.67265e-45	0.750635	0.00101587	0.0900104	0.00503324	3.84597e-06	0.0152256	1.21968e-05	9.42235	1.97551e-06	0.000231	5.775e-06	1.848e-06	9.24e-07	5.0084	1.93508e-05	7.7e-06	2.31e-06	1.5246e-05	0.144148	-8.775e-40	0.00227564	1.41142e-08	4.62e-06	1.38947e-06	1.155e-06	2.31e-06
28.8177	1.17705	-1.48226e-41	8.02805e-07	5.27458e-07	7.61978e-10	-7.66769e-45	0.750635	0.00103276	0.0900104	0.00503324	3.9099e-06	0.0152256	1.23995e-05	9.42239	2.04057e-06	0.00023484	5.871e-06	1.87872e-06	9.3936e-07	5.00841	1.96725e-05	7.828e-06	2.3484e-06	1.54994e-05	0.144149	-1.66412e-39	0.00231347	1.478e-08	4.6968e-06	1.43519e-06	1.1742e-06	2.3484e-06
28.8177	1.17709	-3.43623e-41	8.29194e-07	5.44806e-07	8.00158e-10	-1.47345e-44	0.750635	0.00104992	0.0900104	0.00503324	3.97488e-06	0.0152256	1.26056e-05	9.42242	2.10773e-06	0.000238743	5.96856e-06	1.90994e-06	9.5497e-07	5.00842	1.99994e-05	7.95809e-06	2.38743e-06	1.5757e-05	0.14415	-2.74278e-39	0.00235191	1.54762e-08	4.77485e-06	1.48238e-06	1.19371e-06	2.38743e-06
28.8177	1.17714	-6.62306e-41	8.56434e-07	5.62715e-07	8.40232e-10	-2.60556e-44	0.750635	0.00106736	0.0900104	0.00503324	4.04091e-06	0.0152256	1.2815e-05	9.42247	2.17707e-06	0.000242709	6.06773e-06	1.94167e-06	9.70836e-07	5.00843	2.03316e-05	8.0903e-06	2.42709e-06	1.60188e-05	0.144151	-4.18445e-39	0.00239099	1.62043e-08	4.85418e-06	1.5311e-06	1.21355e-06	2.42709e-06
28.8177	1.17719	-1.15085e-40	8.84552e-07	5.81202e-07	8.82294e-10	-4.31047e-44	0.750635	0.00108509	0.0900104	0.00503324	4.10803e-06	0.0152256	1.30279e-05	9.42251	2.24864e-06	0.00024674	6.16851e-06	1.97392e-06	9.86961e-07	5.00844	2.06693e-05	8.22468e-06	2.4674e-06	1.62849e-05	0.144152	-6.07215e-39	0.0024307	1.69655e-08	4.93481e-06	1.58138e-06	1.2337e-06	2.4674e-06
28.8178	1.17724	-1.87044e-40	9.13577e-07	6.00285e-07	9.26441e-10	-6.77683e-44	0.750635	0.0011031	0.0900104	0.00503324	4.17625e-06	0.0152256	1.32442e-05	9.42255	2.32253e-06	0.000250838	6.27094e-06	2.0067e-06	1.00335e-06	5.00845	2.10126e-05	8.36125e-06	2.50838e-06	1.65553e-05	0.144153	-8.50537e-39	0.00247106	1.77614e-08	5.01675e-06	1.63329e-06	1.25419e-06	2.50838e-06
28.8178	1.17728	-2.89846e-40	9.43536e-07	6.19984e-07	9.72776e-10	-1.02373e-43	0.750635	0.00112142	0.0900104	0.00503324	4.24558e-06	0.0152256	1.34641e-05	9.42259	2.3988e-06	0.000255002	6.37504e-06	2.04001e-06	1.02001e-06	5.00847	2.13614e-05	8.50006e-06	2.55002e-06	1.68301e-05	0.144154	-1.15993e-38	0.00251208	1.85935e-08	5.10003e-06	1.68687e-06	1.27501e-06	2.55002e-06
28.8178	1.17733	-4.33361e-40	9.7446e-07	6.40317e-07	1.02141e-09	-1.49812e-43	0.750635	0.00114003	0.0900104	0.00503324	4.31604e-06	0.0152256	1.36876e-05	9.42263	2.47753e-06	0.000259234	6.48085e-06	2.07387e-06	1.03694e-06	5.00848	2.17159e-05	8.64113e-06	2.59234e-06	1.71094e-05	0.144156	-1.54882e-38	0.00255378	1.94633e-08	5.18468e-06	1.74218e-06	1.29617e-06	2.59234e-06
28.8178	1.17738	-6.29687e-40	1.00638e-06	6.61304e-07	1.07245e-09	-2.13546e-43	0.750635	0.00115894	0.0900104	0.00503324	4.38766e-06	0.0152256	1.39147e-05	9.42268	2.5588e-06	0.000263535	6.58838e-06	2.10828e-06	1.05414e-06	5.00849	2.20763e-05	8.78451e-06	2.63535e-06	1.73933e-05	0.144157	-2.03225e-38	0.00259615	2.03725e-08	5.27071e-06	1.79927e-06	1.31768e-06	2.63535e-06
28.8178	1.17743	-8.94418e-40	1.03932e-06	6.82967e-07	1.12601e-09	-2.97925e-43	0.750634	0.00117817	0.0900104	0.00503324	4.46044e-06	0.0152256	1.41455e-05	9.42272	2.64269e-06	0.000267907	6.69768e-06	2.14326e-06	1.07163e-06	5.0085	2.24425e-05	8.93024e-06	2.67907e-06	1.76819e-05	0.144158	-2.62761e-38	0.00263922	2.13229e-08	5.35814e-06	1.85819e-06	1.33954e-06	2.67907e-06
28.8179	1.17749	-1.24608e-39	1.07332e-06	7.05327e-07	1.18222e-09	-4.07992e-43	0.750634	0.00119771	0.0900104	0.00503324	4.53442e-06	0.0152256	1.43801e-05	9.42277	2.72928e-06	0.00027235	6.80876e-06	2.1788e-06	1.0894e-06	5.00851	2.28147e-05	9.07834e-06	2.7235e-06	1.79751e-05	0.144159	-3.35313e-38	0.00268299	2.23162e-08	5.44701e-06	1.91901e-06	1.36175e-06	2.7235e-06
28.8179	1.17754	-1.70794e-39	1.10842e-06	7.28405e-07	1.24122e-09	-5.49915e-43	0.750634	0.00121756	0.0900104	0.00503324	4.6096e-06	0.0152256	1.46185e-05	9.42281	2.81866e-06	0.000276866	6.92166e-06	2.21493e-06	1.10746e-06	5.00852	2.3193e-05	9.22887e-06	2.76866e-06	1.82732e-05	0.14416	-4.22818e-38	0.00272748	2.33543e-08	5.53732e-06	1.98178e-06	1.38433e-06	2.76866e-06
28.8179	1.17759	-2.30704e-39	1.14464e-06	7.52224e-07	1.30313e-09	-7.30676e-43	0.750634	0.00123775	0.0900104	0.00503324	4.68602e-06	0.0152256	1.48609e-05	9.42286	2.91091e-06	0.000281456	7.0364e-06	2.25165e-06	1.12582e-06	5.00853	2.35775e-05	9.38186e-06	2.81456e-06	1.85761e-05	0.144162	-5.27138e-38	0.00277269	2.44391e-08	5.62912e-06	2.04656e-06	1.40728e-06	2.81456e-06
28.8179	1.17765	-3.07621e-39	1.18202e-06	7.76808e-07	1.3681e-09	-9.58506e-43	0.750634	0.00125826	0.0900104	0.00503324	4.76368e-06	0.0152256	1.51072e-05	9.42291	3.00612e-06	0.000286121	7.15301e-06	2.28896e-06	1.14448e-06	5.00855	2.39682e-05	9.53735e-06	2.86121e-06	1.8884e-05	0.144163	-6.50073e-38	0.00281864	2.55727e-08	5.72241e-06	2.11342e-06	1.4306e-06	2.86121e-06
28.8179	1.1777	-4.05254e-39	1.2206e-06	8.0218e-07	1.43628e-09	-1.24244e-42	0.750634	0.00127911	0.0900104	0.00503324	4.84262e-06	0.0152256	1.53575e-05	9.42295	3.10439e-06	0.000290862	7.27154e-06	2.32689e-06	1.16345e-06	5.00856	2.43654e-05	9.69539e-06	2.90862e-06	1.91969e-05	0.144164	-7.93246e-38	0.00286535	2.67572e-08	5.81723e-06	2.18243e-06	1.45431e-06	2.90862e-06
28.818	1.17776	-5.28019e-39	1.26041e-06	8.28365e-07	1.50782e-09	-1.59291e-42	0.750634	0.0013003	0.0900104	0.00503324	4.92284e-06	0.0152256	1.56119e-05	9.423	3.20581e-06	0.00029568	7.392e-06	2.36544e-06	1.18272e-06	5.00857	2.4769e-05	9.856e-06	2.9568e-06	1.95149e-05	0.144165	-9.58137e-38	0.00291281	2.79947e-08	5.9136e-06	2.25365e-06	1.4784e-06	2.9568e-06
28.818	1.17782	-6.80744e-39	1.3015e-06	8.55389e-07	1.58289e-09	-2.02096e-42	0.750634	0.00132183	0.0900104	0.00503324	5.00438e-06	0.0152256	1.58705e-05	9.42305	3.31049e-06	0.000300577	7.51443e-06	2.40462e-06	1.20231e-06	5.00858	2.51792e-05	1.00192e-05	3.00577e-06	1.98381e-05	0.144167	-1.14609e-37	0.00296106	2.92876e-08	6.01155e-06	2.32714e-06	1.50289e-06	3.00577e-06
28.818	1.17788	-8.6899e-39	1.3439e-06	8.83277e-07	1.66167e-09	-2.53892e-42	0.750634	0.00134372	0.0900104	0.00503324	5.08724e-06	0.0152256	1.61333e-05	9.4231	3.41852e-06	0.000305555	7.63886e-06	2.44444e-06	1.22222e-06	5.0086	2.55962e-05	1.01852e-05	3.05555e-06	2.01666e-05	0.144168	-1.35843e-37	0.00301009	3.06382e-08	6.11109e-06	2.40299e-06	1.52777e-06	3.05555e-06
28.818	1.17794	-1.09906e-38	1.38765e-06	9.12058e-07	1.74432e-09	-3.16034e-42	0.750634	0.00136596	0.0900104	0.00503324	5.17147e-06	0.0152256	1.64004e-05	9.42316	3.53002e-06	0.000310613	7.76533e-06	2.48491e-06	1.24245e-06	5.00861	2.602e-05	1.03538e-05	3.10613e-06	2.05005e-05	0.144169	-1.59662e-37	0.00305992	3.2049e-08	6.21226e-06	2.48126e-06	1.55307e-06	3.10613e-06
28.818	1.178	-1.37789e-38	1.4328e-06	9.41758e-07	1.83105e-09	-3.8997e-42	0.750634	0.00138857	0.0900104	0.00503324	5.25707e-06	0.0152256	1.66718e-05	9.42321	3.64508e-06	0.000315755	7.89386e-06	2.52604e-06	1.26302e-06	5.00862	2.64506e-05	1.05252e-05	3.15755e-06	2.08398e-05	0.144171	-1.86222e-37	0.00311057	3.35227e-08	6.31509e-06	2.56203e-06	1.57877e-06	3.15755e-06
28.8181	1.17806	-1.7135e-38	1.47939e-06	9.72408e-07	1.92206e-09	-4.77323e-42	0.750633	0.00141155	0.0900104	0.00503324	5.34406e-06	0.0152257	1.69477e-05	9.42326	3.76382e-06	0.00032098	8.0245e-06	2.56784e-06	1.28392e-06	5.00864	2.68884e-05	1.06993e-05	3.2098e-06	2.11847e-05	0.144172	-2.15679e-37	0.00316205	3.50618e-08	6.4196e-06	2.64539e-06	1.6049e-06	3.2098e-06
28.8181	1.17812	-2.11463e-38	1.52747e-06	1.00403e-06	2.01754e-09	-5.79813e-42	0.750633	0.0014349	0.0900104	0.00503324	5.43249e-06	0.0152257	1.72282e-05	9.42331	3.88635e-06	0.000326291	8.15727e-06	2.61033e-06	1.30516e-06	5.00865	2.73333e-05	1.08764e-05	3.26291e-06	2.15352e-05	0.144174	-2.48165e-37	0.00321437	3.66692e-08	6.52582e-06	2.73139e-06	1.63145e-06	3.26291e-06
28.8181	1.17818	-2.59111e-38	1.57708e-06	1.03667e-06	2.11772e-09	-6.99314e-42	0.750633	0.00145864	0.0900104	0.00503324	5.52235e-06	0.0152257	1.75132e-05	9.42337	4.0128e-06	0.000331688	8.29221e-06	2.65351e-06	1.32675e-06	5.00867	2.77854e-05	1.10563e-05	3.31688e-06	2.18914e-05	0.144175	-2.8376e-37	0.00326754	3.83479e-08	6.63377e-06	2.82015e-06	1.65844e-06	3.31688e-06
28.8181	1.17825	-3.15355e-38	1.62826e-06	1.07035e-06	2.22282e-09	-8.37779e-42	0.750633	0.00148276	0.0900104	0.00503324	5.61369e-06	0.0152257	1.78028e-05	9.42343	4.14329e-06	0.000337174	8.42936e-06	2.69739e-06	1.3487e-06	5.00868	2.8245e-05	1.12391e-05	3.37174e-06	2.22535e-05	0.144177	-3.22473e-37	0.00332158	4.01007e-08	6.74349e-06	2.91172e-06	1.68587e-06	3.37174e-06
28.8182	1.17831	-3.81351e-38	1.68108e-06	1.1051e-06	2.3331e-09	-9.9725e-42	0.750633	0.00150728	0.0900104	0.00503324	5.70652e-06	0.0152257	1.80972e-05	9.42348	4.27794e-06	0.00034275	8.56875e-06	2.742e-06	1.371e-06	5.00869	2.8712e-05	1.1425e-05	3.4275e-06	2.26215e-05	0.144178	-3.64225e-37	0.00337651	4.1931e-08	6.855e-06	3.00622e-06	1.71375e-06	3.4275e-06
28.8182	1.17838	-4.58307e-38	1.73557e-06	1.14095e-06	2.44879e-09	-1.17978e-41	0.750633	0.0015322	0.0900104	0.00503324	5.80086e-06	0.0152257	1.83964e-05	9.42354	4.41688e-06	0.000348417	8.71042e-06	2.78733e-06	1.39367e-06	5.00871	2.91867e-05	1.16139e-05	3.48417e-06	2.29955e-05	0.14418	-4.08875e-37	0.00343233	4.38419e-08	6.96833e-06	3.10371e-06	1.74208e-06	3.48417e-06
28.8182	1.17845	-5.47515e-38	1.79179e-06	1.17794e-06	2.57016e-09	-1.38746e-41	0.750633	0.00155752	0.0900104	0.00503324	5.89675e-06	0.0152257	1.87005e-05	9.4236	4.56024e-06	0.000354176	8.8544e-06	2.83341e-06	1.4167e-06	5.00872	2.96692e-05	1.18059e-05	3.54176e-06	2.33756e-05	0.144181	-4.56246e-37	0.00348907	4.58369e-08	7.08352e-06	3.20431e-06	1.77088e-06	3.54176e-06
28.8182	1.17852	-6.50307e-38	1.8498e-06	1.21611e-06	2.69749e-09	-1.62236e-41	0.750633	0.00158326	0.0900104	0.00503324	5.99421e-06	0.0152257	1.90096e-05	9.42366	4.70817e-06	0.000360029	9.00074e-06	2.88024e-06	1.44012e-06	5.00874	3.01595e-05	1.2001e-05	3.60029e-06	2.37619e-05	0.144183	-5.06188e-37	0.00354673	4.79196e-08	7.20059e-06	3.3081e-06	1.80015e-06	3.60029e-06
28.8183	1.17859	-7.6811e-38	1.90965e-06	1.25549e-06	2.83106e-09	-1.88659e-41	0.750633	0.00160942	0.0900104	0.00503324	6.09326e-06	0.0152257	1.93237e-05	9.42372	4.8608e-06	0.000365979	9.14947e-06	2.92783e-06	1.46391e-06	5.00875	3.06579e-05	1.21993e-05	3.65979e-06	2.41546e-05	0.144184	-5.58605e-37	0.00360534	5.00937e-08	7.31957e-06	3.41518e-06	1.82989e-06	3.65979e-06
28.8183	1.17866	-9.02437e-38	1.97139e-06	1.29613e-06	2.97119e-09	-2.18231e-41	0.750632	0.00163601	0.0900104	0.00503324	6.19393e-06	0.0152257	1.96429e-05	9.42378	5.01828e-06	0.000372025	9.30063e-06	2.9762e-06	1.4881e-06	5.00877	3.11644e-05	1.24008e-05	3.72025e-06	2.45537e-05	0.144186	-6.13508e-37	0.0036649	5.23629e-08	7.4405e-06	3.52566e-06	1.86013e-06	3.72025e-06
28.8183	1.17873	-1.05492e-37	2.03509e-06	1.33804e-06	3.11818e-09	-2.51181e-41	0.750632	0.00166303	0.0900104	0.00503324	6.29624e-06	0.0152257	1.99674e-05	9.42384	5.18076e-06	0.00037817	9.45426e-06	3.02536e-06	1.51268e-06	5.00879	3.16792e-05	1.26057e-05	3.7817e-06	2.49592e-05	0.144188	-6.71013e-37	0.00372544	5.47314e-08	7.56341e-06	3.63964e-06	1.89085e-06	3.7817e-06
28.8183	1.1788	-1.22736e-37	2.1008e-06	1.38129e-06	3.27238e-09	-2.87755e-41	0.750632	0.0016905	0.0900104	0.00503324	6.40023e-06	0.0152257	2.02972e-05	9.42391	5.34839e-06	0.000384416	9.6104e-06	3.07533e-06	1.53766e-06	5.0088	3.22024e-05	1.28139e-05	3.84416e-06	2.53715e-05	0.144189	-7.31344e-37	0.00378697	5.72032e-08	7.68832e-06	3.75722e-06	1.92208e-06	3.84416e-06
28.8184	1.17888	-1.42178e-37	2.16858e-06	1.4259e-06	3.43412e-09	-3.28223e-41	0.750632	0.00171841	0.0900104	0.00503324	6.50591e-06	0.0152257	2.06323e-05	9.42397	5.52134e-06	0.000390764	9.7691e-06	3.12611e-06	1.56306e-06	5.00882	3.27342e-05	1.30255e-05	3.90764e-06	2.57904e-05	0.144191	-7.94802e-37	0.0038495	5.97828e-08	7.81528e-06	3.87852e-06	1.95382e-06	3.90764e-06
28.8184	1.17895	-1.64038e-37	2.23851e-06	1.47193e-06	3.60378e-09	-3.72883e-41	0.750632	0.00174678	0.0900104	0.00503324	6.61333e-06	0.0152257	2.0973e-05	9.42404	5.69977e-06	0.000397216	9.93039e-06	3.17772e-06	1.58886e-06	5.00884	3.32746e-05	1.32405e-05	3.97216e-06	2.62162e-05	0.144193	-8.6175e-37	0.00391305	6.24747e-08	7.94431e-06	4.00366e-06	1.98608e-06	3.97216e-06
28.8184	1.17903	-1.8857e-37	2.31064e-06	1.51941e-06	3.78174e-09	-4.22068e-41	0.750632	0.00177561	0.0900104	0.00503324	6.7225e-06	0.0152257	2.13192e-05	9.4241	5.88384e-06	0.000403773	1.00943e-05	3.23018e-06	1.61509e-06	5.00885	3.38239e-05	1.34591e-05	4.03773e-06	2.6649e-05	0.144195	-9.32638e-37	0.00397765	6.52835e-08	8.07545e-06	4.13275e-06	2.01886e-06	4.03773e-06
28.8184	1.17911	-2.16058e-37	2.38505e-06	1.56839e-06	3.96839e-09	-4.76153e-41	0.750632	0.00180492	0.0900104	0.00503324	6.83345e-06	0.0152257	2.16711e-05	9.42417	6.07374e-06	0.000410437	1.02609e-05	3.2835e-06	1.64175e-06	5.00887	3.43821e-05	1.36812e-05	4.10437e-06	2.70888e-05	0.144196	-1.00806e-36	0.0040433	6.8214e-08	8.20874e-06	4.2659e-06	2.05218e-06	4.10437e-06
28.8185	1.17919	-2.46831e-37	2.46179e-06	1.61891e-06	4.16417e-09	-5.35566e-41	0.750631	0.0018347	0.0900104	0.00503324	6.94622e-06	0.0152257	2.20287e-05	9.42424	6.26964e-06	0.00041721	1.04303e-05	3.33768e-06	1.66884e-06	5.00889	3.49495e-05	1.3907e-05	4.1721e-06	2.75359e-05	0.144198	-1.08879e-36	0.00411002	7.12715e-08	8.3442e-06	4.40326e-06	2.08605e-06	4.1721e-06
28.8185	1.17927	-2.81266e-37	2.54096e-06	1.67102e-06	4.36951e-09	-6.00801e-41	0.750631	0.00186497	0.0900104	0.00503324	7.06083e-06	0.0152257	2.23922e-05	9.42431	6.47172e-06	0.000424094	1.06024e-05	3.39275e-06	1.69638e-06	5.00891	3.55262e-05	1.41365e-05	4.24094e-06	2.79902e-05	0.1442	-1.17572e-36	0.00417784	7.44612e-08	8.48188e-06	4.54494e-06	2.12047e-06	4.24094e-06
28.8185	1.17935	-3.198e-37	2.62261e-06	1.72478e-06	4.58487e-09	-6.72428e-41	0.750631	0.00189573	0.0900104	0.00503324	7.17732e-06	0.0152257	2.27616e-05	9.42438	6.68017e-06	0.00043109	1.07773e-05	3.44872e-06	1.72436e-06	5.00892	3.61123e-05	1.43697e-05	4.3109e-06	2.8452e-05	0.144202	-1.26987e-36	0.00424676	7.77886e-08	8.62181e-06	4.69108e-06	2.15545e-06	4.3109e-06
28.8186	1.17944	-3.62946e-37	2.70682e-06	1.78023e-06	4.81074e-09	-7.51106e-41	0.750631	0.001927	0.0900104	0.00503324	7.29571e-06	0.0152257	2.3137e-05	9.42445	6.8952e-06	0.000438201	1.0955e-05	3.50561e-06	1.75281e-06	5.00894	3.6708e-05	1.46067e-05	4.38201e-06	2.89213e-05	0.144204	-1.37235e-36	0.00431681	8.12594e-08	8.76403e-06	4.84181e-06	2.19101e-06	4.38201e-06
28.8186	1.17952	-4.11286e-37	2.79368e-06	1.83742e-06	5.04762e-09	-8.3758e-41	0.750631	0.00195878	0.0900104	0.00503324	7.41603e-06	0.0152257	2.35186e-05	9.42453	7.11699e-06	0.000445428	1.11357e-05	3.56343e-06	1.78171e-06	5.00896	3.73134e-05	1.48476e-05	4.45428e-06	2.93983e-05	0.144206	-1.48416e-36	0.004388	8.48795e-08	8.90857e-06	4.99727e-06	2.22714e-06	4.45428e-06
28.8186	1.17961	-4.65489e-37	2.88326e-06	1.8964e-06	5.29604e-09	-9.3269e-41	0.750631	0.00199108	0.0900104	0.00503324	7.53832e-06	0.0152257	2.39064e-05	9.4246	7.34577e-06	0.000452774	1.13193e-05	3.62219e-06	1.81109e-06	5.00898	3.79287e-05	1.50925e-05	4.52774e-06	2.98831e-05	0.144208	-1.60608e-36	0.00446036	8.86551e-08	9.05547e-06	5.15761e-06	2.26387e-06	4.52774e-06
28.8187	1.1797	-5.26301e-37	2.97564e-06	1.95723e-06	5.55656e-09	-1.03735e-40	0.75063	0.0020239	0.0900104	0.00503324	7.66262e-06	0.0152257	2.43006e-05	9.42468	7.58173e-06	0.000460239	1.1506e-05	3.68191e-06	1.84096e-06	5.009	3.8554e-05	1.53413e-05	4.60239e-06	3.03758e-05	0.14421	-1.73851e-36	0.0045339	9.25926e-08	9.20478e-06	5.32298e-06	2.30119e-06	4.60239e-06
28.8187	1.17979	-5.94529e-37	3.07092e-06	2.01997e-06	5.82977e-09	-1.15252e-40	0.75063	0.00205727	0.0900104	0.00503324	7.78894e-06	0.0152258	2.47012e-05	9.42475	7.82511e-06	0.000467826	1.16957e-05	3.74261e-06	1.8713e-06	5.00902	3.91896e-05	1.55942e-05	4.67826e-06	3.08765e-05	0.144212	-1.88154e-36	0.00460865	9.66988e-08	9.35652e-06	5.49353e-06	2.33913e-06	4.67826e-06
28.8187	1.17988	-6.7105e-37	3.16917e-06	2.08468e-06	6.11626e-09	-1.27919e-40	0.75063	0.00209117	0.0900104	0.00503324	7.91733e-06	0.0152258	2.51084e-05	9.42483	8.07612e-06	0.000475537	1.18884e-05	3.8043e-06	1.90215e-06	5.00904	3.98356e-05	1.58512e-05	4.75537e-06	3.13855e-05	0.144214	-2.03497e-36	0.00468461	1.00981e-07	9.51075e-06	5.66941e-06	2.37769e-06	4.75537e-06
28.8188	1.17997	-7.568e-37	3.27049e-06	2.15141e-06	6.41669e-09	-1.41841e-40	0.75063	0.00212563	0.0900104	0.00503324	8.04781e-06	0.0152258	2.55222e-05	9.42491	8.33499e-06	0.000483375	1.20844e-05	3.867e-06	1.9335e-06	5.00906	4.04921e-05	1.61125e-05	4.83375e-06	3.19027e-05	0.144216	-2.19827e-36	0.00476182	1.05445e-07	9.6675e-06	5.85078e-06	2.41687e-06	4.83375e-06
28.8188	1.18006	-8.52749e-37	3.37497e-06	2.22022e-06	6.73171e-09	-1.57117e-40	0.75063	0.00216066	0.0900104	0.00503324	8.18043e-06	0.0152258	2.59428e-05	9.42499	8.60198e-06	0.00049134	1.22835e-05	3.93072e-06	1.96536e-06	5.00908	4.11594e-05	1.6378e-05	4.9134e-06	3.24285e-05	0.144218	-2.37074e-36	0.00484029	1.101e-07	9.82681e-06	6.03782e-06	2.4567e-06	4.9134e-06
28.8188	1.18016	-9.59915e-37	3.4827e-06	2.29119e-06	7.06203e-09	-1.73851e-40	0.750629	0.00219626	0.0900104	0.00503324	8.31522e-06	0.0152258	2.63702e-05	9.42507	8.87732e-06	0.000499436	1.24859e-05	3.99549e-06	1.99774e-06	5.0091	4.18376e-05	1.66479e-05	4.99436e-06	3.29628e-05	0.14422	-2.55153e-36	0.00492004	1.14953e-07	9.98872e-06	6.2307e-06	2.49718e-06	4.99436e-06
28.8189	1.18026	-1.07934e-36	3.59379e-06	2.36436e-06	7.40838e-09	-1.92138e-40	0.750629	0.00223244	0.0900104	0.00503324	8.45221e-06	0.0152258	2.68047e-05	9.42516	9.16126e-06	0.000507664	1.26916e-05	4.06131e-06	2.03066e-06	5.00912	4.25268e-05	1.69221e-05	5.07664e-06	3.35058e-05	0.144223	-2.73924e-36	0.00500109	1.20012e-07	1.01533e-05	6.42958e-06	2.53832e-06	5.07664e-06
28.8189	1.18035	-1.21204e-36	3.70833e-06	2.43981e-06	7.77154e-09	-2.12068e-40	0.750629	0.00226921	0.0900104	0.00503324	8.59144e-06	0.0152258	2.72462e-05	9.42524	9.45407e-06	0.000516027	1.29007e-05	4.12821e-06	2.06411e-06	5.00915	4.32274e-05	1.72009e-05	5.16027e-06	3.40578e-05	0.144225	-2.931e-36	0.00508347	1.25286e-07	1.03205e-05	6.63465e-06	2.58013e-06	5.16027e-06
28.8189	1.18046	-1.3589e-36	3.82642e-06	2.51762e-06	8.1523e-09	-2.33702e-40	0.750629	0.00230658	0.0900104	0.00503324	8.73295e-06	0.0152258	2.7695e-05	9.42533	9.75601e-06	0.000524526	1.31132e-05	4.19621e-06	2.0981e-06	5.00917	4.39394e-05	1.74842e-05	5.24526e-06	3.46187e-05	0.144227	-3.1216e-36	0.0051672	1.30783e-07	1.04905e-05	6.8461e-06	2.62263e-06	5.24526e-06
28.819	1.18056	-1.52054e-36	3.94818e-06	2.59784e-06	8.55151e-09	-2.5706e-40	0.750628	0.00234456	0.0900104	0.00503324	8.87677e-06	0.0152258	2.81511e-05	9.42542	1.00674e-05	0.000533164	1.33291e-05	4.26531e-06	2.13266e-06	5.00919	4.4663e-05	1.77721e-05	5.33164e-06	3.51888e-05	0.144229	-3.30386e-36	0.0052523	1.36513e-07	1.06633e-05	7.06412e-06	2.66582e-06	5.33164e-06
28.819	1.18066	-1.69717e-36	4.07372e-06	2.68055e-06	8.97004e-09	-2.82102e-40	0.750628	0.00238316	0.0900104	0.00503324	9.02294e-06	0.0152258	2.86146e-05	9.42551	1.03884e-05	0.000541944	1.35486e-05	4.33555e-06	2.16777e-06	5.00921	4.53984e-05	1.80648e-05	5.41944e-06	3.57683e-05	0.144232	-3.46893e-36	0.00533878	1.42485e-07	1.08389e-05	7.2889e-06	2.70972e-06	5.41944e-06
28.819	1.18077	-1.88842e-36	4.20314e-06	2.76583e-06	9.40883e-09	-3.08715e-40	0.750628	0.0024224	0.0900104	0.00503324	9.1715e-06	0.0152258	2.90858e-05	9.4256	1.07194e-05	0.000550867	1.37717e-05	4.40693e-06	2.20347e-06	5.00924	4.61459e-05	1.83622e-05	5.50867e-06	3.63572e-05	0.144234	-3.60684e-36	0.00542668	1.48709e-07	1.10173e-05	7.52064e-06	2.75433e-06	5.50867e-06
28.8191	1.18087	-2.09329e-36	4.33656e-06	2.85375e-06	9.86884e-09	-3.36703e-40	0.750628	0.00246227	0.0900104	0.00503324	9.32248e-06	0.0152258	2.95646e-05	9.42569	1.10607e-05	0.000559935	1.39984e-05	4.47948e-06	2.23974e-06	5.00926	4.69056e-05	1.86645e-05	5.59935e-06	3.69557e-05	0.144237	-3.70641e-36	0.00551602	1.55194e-07	1.11987e-05	7.75956e-06	2.79968e-06	5.59935e-06
28.8191	1.18098	-2.30985e-36	4.4741e-06	2.94439e-06	1.03511e-08	-3.65763e-40	0.750627	0.0025028	0.0900104	0.00503324	9.47594e-06	0.0152258	3.00512e-05	9.42578	1.14126e-05	0.000569152	1.42288e-05	4.55322e-06	2.27661e-06	5.00929	4.76777e-05	1.89717e-05	5.69152e-06	3.75641e-05	0.144239	-3.75491e-36	0.00560682	1.61953e-07	1.1383e-05	8.00587e-06	2.84576e-06	5.69152e-06
28.8192	1.18109	-2.53508e-36	4.61589e-06	3.03783e-06	1.08566e-08	-3.95471e-40	0.750627	0.00254399	0.0900104	0.00503324	9.6319e-06	0.0152258	3.05459e-05	9.42588	1.17754e-05	0.00057852	1.4463e-05	4.62816e-06	2.31408e-06	5.00931	4.84624e-05	1.9284e-05	5.7852e-06	3.81823e-05	0.144242	-3.73818e-36	0.0056991	1.68995e-07	1.15704e-05	8.25979e-06	2.8926e-06	5.7852e-06
28.8192	1.18121	-2.76466e-36	4.76204e-06	3.13416e-06	1.13865e-08	-4.25266e-40	0.750627	0.00258585	0.0900104	0.00503324	9.79042e-06	0.0152258	3.10486e-05	9.42597	1.21495e-05	0.000588041	1.4701e-05	4.70433e-06	2.35216e-06	5.00933	4.926e-05	1.96014e-05	5.88041e-06	3.88107e-05	0.144244	-3.64068e-36	0.00579289	1.76333e-07	1.17608e-05	8.52154e-06	2.9402e-06	5.88041e-06
28.8192	1.18132	-2.99272e-36	4.91269e-06	3.23346e-06	1.1942e-08	-4.5443e-40	0.750627	0.0026284	0.0900104	0.00503324	9.95152e-06	0.0152258	3.15595e-05	9.42607	1.25351e-05	0.000597717	1.49429e-05	4.78174e-06	2.39087e-06	5.00936	5.00706e-05	1.99239e-05	5.97717e-06	3.94493e-05	0.144247	-3.44555e-36	0.00588821	1.83977e-07	1.19543e-05	8.79135e-06	2.98859e-06	5.97717e-06
28.8193	1.18144	-3.21148e-36	5.06797e-06	3.33582e-06	1.25243e-08	-4.82061e-40	0.750626	0.00267164	0.0900104	0.00503324	1.01153e-05	0.0152258	3.20787e-05	9.42617	1.29326e-05	0.000607552	1.51888e-05	4.86042e-06	2.43021e-06	5.00939	5.08944e-05	2.02517e-05	6.07552e-06	4.00984e-05	0.14425	-3.13469e-36	0.00598509	1.91942e-07	1.2151e-05	9.06947e-06	3.03776e-06	6.07552e-06
28.8193	1.18156	-3.411e-36	5.22802e-06	3.44133e-06	1.31346e-08	-5.07059e-40	0.750626	0.00271559	0.0900104	0.00503324	1.02817e-05	0.0152258	3.26065e-05	9.42627	1.33424e-05	0.000617547	1.54387e-05	4.94038e-06	2.47019e-06	5.00941	5.17317e-05	2.05849e-05	6.17547e-06	4.07581e-05	0.144252	-2.68904e-36	0.00608356	2.00238e-07	1.23509e-05	9.35614e-06	3.08774e-06	6.17547e-06
28.8194	1.18168	-3.57885e-36	5.39298e-06	3.55009e-06	1.37743e-08	-5.28108e-40	0.750626	0.00276025	0.0900104	0.00503324	1.04508e-05	0.0152258	3.31429e-05	9.42638	1.37648e-05	0.000627706	1.56927e-05	5.02165e-06	2.51082e-06	5.00944	5.25827e-05	2.09235e-05	6.27706e-06	4.14286e-05	0.144255	-2.08918e-36	0.00618363	2.08881e-07	1.25541e-05	9.6516e-06	3.13853e-06	6.27706e-06
28.8194	1.1818	-3.69983e-36	5.56299e-06	3.66218e-06	1.44448e-08	-5.4366e-40	0.750625	0.00280565	0.0900104	0.00503324	1.06227e-05	0.0152259	3.3688e-05	9.42648	1.42002e-05	0.000638031	1.59508e-05	5.10425e-06	2.55212e-06	5.00946	5.34476e-05	2.12677e-05	6.38031e-06	4.211e-05	0.144258	-1.3158e-36	0.00628534	2.17883e-07	1.27606e-05	9.95613e-06	3.19015e-06	6.38031e-06
28.8195	1.18192	-3.75565e-36	5.73819e-06	3.7777e-06	1.51475e-08	-5.51926e-40	0.750625	0.00285179	0.0900104	0.00503324	1.07974e-05	0.0152259	3.42421e-05	9.42659	1.4649e-05	0.000648525	1.62131e-05	5.1882e-06	2.5941e-06	5.00949	5.43267e-05	2.16175e-05	6.48525e-06	4.28026e-05	0.144261	-3.49986e-37	0.00638871	2.2726e-07	1.29705e-05	1.027e-05	3.24262e-06	6.48525e-06
28.8195	1.18205	-3.72466e-36	5.91875e-06	3.89677e-06	1.58839e-08	-5.50865e-40	0.750625	0.00289868	0.0900104	0.00503324	1.0975e-05	0.0152259	3.48052e-05	9.4267	1.51116e-05	0.00065919	1.64797e-05	5.27352e-06	2.63676e-06	5.00952	5.52201e-05	2.1973e-05	6.5919e-06	4.35065e-05	0.144263	8.2639e-37	0.00649378	2.37026e-07	1.31838e-05	1.05934e-05	3.29595e-06	6.5919e-06
28.8196	1.18218	-3.58156e-36	6.10481e-06	4.01947e-06	1.66557e-08	-5.38184e-40	0.750624	0.00294634	0.0900104	0.00503324	1.11555e-05	0.0152259	3.53775e-05	9.42681	1.55884e-05	0.000670029	1.67507e-05	5.36023e-06	2.68012e-06	5.00955	5.61281e-05	2.23343e-05	6.70029e-06	4.42219e-05	0.144266	2.22988e-36	0.00660056	2.47196e-07	1.34006e-05	1.09268e-05	3.35015e-06	6.70029e-06
28.8196	1.18231	-3.29723e-36	6.29654e-06	4.14593e-06	1.74646e-08	-5.11335e-40	0.750624	0.00299478	0.0900104	0.00503324	1.13389e-05	0.0152259	3.59592e-05	9.42692	1.60798e-05	0.000681046	1.70261e-05	5.44837e-06	2.72418e-06	5.00958	5.7051e-05	2.27015e-05	6.81046e-06	4.4949e-05	0.144269	3.87515e-36	0.00670908	2.57788e-07	1.36209e-05	1.12703e-05	3.40523e-06	6.81046e-06
28.8197	1.18244	-2.83835e-36	6.49411e-06	4.27623e-06	1.83122e-08	-4.67515e-40	0.750624	0.00304401	0.0900104	0.00503324	1.15253e-05	0.0152259	3.65504e-05	9.42703	1.65862e-05	0.000692243	1.73061e-05	5.53794e-06	2.76897e-06	5.00961	5.79889e-05	2.30748e-05	6.92243e-06	4.5688e-05	0.144272	5.77573e-36	0.00681938	2.68818e-07	1.38449e-05	1.16242e-05	3.46121e-06	6.92243e-06
28.8197	1.18258	-2.16729e-36	6.69767e-06	4.41051e-06	1.92004e-08	-4.03671e-40	0.750623	0.00309404	0.0900104	0.00503324	1.17148e-05	0.0152259	3.71513e-05	9.42715	1.7108e-05	0.000703622	1.75906e-05	5.62898e-06	2.81449e-06	5.00964	5.89422e-05	2.34541e-05	7.03622e-06	4.64391e-05	0.144275	7.94443e-36	0.00693148	2.80302e-07	1.40724e-05	1.1989e-05	3.51811e-06	7.03622e-06
28.8198	1.18272	-1.24188e-36	6.90741e-06	4.54887e-06	2.01311e-08	-3.16505e-40	0.750623	0.00314489	0.0900104	0.00503324	1.19073e-05	0.0152259	3.77619e-05	9.42727	1.76458e-05	0.000715188	1.78797e-05	5.7215e-06	2.86075e-06	5.00967	5.9911e-05	2.38396e-05	7.15188e-06	4.72024e-05	0.144279	1.03913e-35	0.00704542	2.92261e-07	1.43038e-05	1.23648e-05	3.57594e-06	7.15188e-06
28.8198	1.18286	-1.52342e-38	7.12351e-06	4.69144e-06	2.11063e-08	-2.02489e-40	0.750622	0.00319658	0.0900104	0.00503324	1.2103e-05	0.0152259	3.83826e-05	9.42739	1.82e-05	0.000726943	1.81736e-05	5.81554e-06	2.90777e-06	5.0097	6.08957e-05	2.42314e-05	7.26943e-06	4.79782e-05	0.144282	1.31205e-35	0.00716121	3.04711e-07	1.45389e-05	1.2752e-05	3.63471e-06	7.26943e-06
28.8199	1.183	1.56396e-36	7.34614e-06	4.83833e-06	2.21281e-08	-5.79109e-41	0.750622	0.0032491	0.0900104	0.00503324	1.23019e-05	0.0152259	3.90134e-05	9.42751	1.87711e-05	0.00073889	1.84722e-05	5.91112e-06	2.95556e-06	5.00973	6.18965e-05	2.46297e-05	7.3889e-06	4.87667e-05	0.144285	1.61311e-35	0.0072789	3.17674e-07	1.47778e-05	1.31509e-05	3.69445e-06	7.3889e-06
28.8199	1.18314	3.55127e-36	7.57549e-06	4.98967e-06	2.31987e-08	1.21081e-40	0.750622	0.00330249	0.0900104	0.00503324	1.25041e-05	0.0152259	3.96545e-05	9.42763	1.93595e-05	0.000751032	1.87758e-05	6.00826e-06	3.00413e-06	5.00976	6.29137e-05	2.50344e-05	7.51032e-06	4.95681e-05	0.144288	1.94205e-35	0.00739851	3.31168e-07	1.50206e-05	1.3562e-05	3.75516e-06	7.51032e-06
28.82	1.18329	6.00693e-36	7.81176e-06	5.14558e-06	2.43205e-08	3.38498e-40	0.750621	0.00335675	0.0900104	0.00503324	1.27096e-05	0.0152259	4.03061e-05	9.42776	1.99658e-05	0.000763373	1.90843e-05	6.10698e-06	3.05349e-06	5.00979	6.39475e-05	2.54458e-05	7.63373e-06	5.03826e-05	0.144292	2.29893e-35	0.00752008	3.45216e-07	1.52675e-05	1.39854e-05	3.81686e-06	7.63373e-06
28.82	1.18344	8.99667e-36	8.05515e-06	5.30621e-06	2.54957e-08	5.98561e-40	0.750621	0.00341189	0.0900104	0.00503324	1.29184e-05	0.0152259	4.09683e-05	9.42788	2.05904e-05	0.000775915	1.93979e-05	6.20732e-06	3.10366e-06	5.00982	6.49981e-05	2.58638e-05	7.75915e-06	5.12104e-05	0.144295	2.68421e-35	0.00764364	3.59839e-07	1.55183e-05	1.44216e-05	3.87958e-06	7.75915e-06
28.8201	1.18359	-4.87329e-28	8.30585e-06	5.47167e-06	2.67268e-08	-5.43034e-35	0.75062	0.00346794	0.0900104	0.00503324	1.31306e-05	0.0152259	4.16414e-05	9.42801	2.1234e-05	0.000788663	1.97166e-05	6.3093e-06	3.15465e-06	5.00986	6.6066e-05	2.62888e-05	7.88663e-06	5.20517e-05	0.144298	-1.47186e-29	0.00776921	3.75061e-07	1.57733e-05	1.48709e-05	3.94331e-06	7.88663e-06
28.8201	1.18375	-1.1306e-27	8.56408e-06	5.64212e-06	2.80166e-08	-3.06283e-33	0.75062	0.0035249	0.0900104	0.00503324	1.33463e-05	0.0152259	4.23255e-05	9.42814	2.18969e-05	0.000801619	2.00405e-05	6.41295e-06	3.20647e-06	5.00989	6.71513e-05	2.67206e-05	8.01619e-06	5.29068e-05	0.144302	-6.91542e-28	0.00789684	3.90903e-07	1.60324e-05	1.53338e-05	4.00809e-06	8.01619e-06
28.8202	1.1839	-2.07635e-27	8.83005e-06	5.8177e-06	2.93678e-08	-2.2823e-32	0.750619	0.00358279	0.0900104	0.00503324	1.35656e-05	0.0152259	4.30207e-05	9.42828	2.25799e-05	0.000814786	2.03697e-05	6.51829e-06	3.25915e-06	5.00993	6.82543e-05	2.71595e-05	8.14786e-06	5.37759e-05	0.144305	-3.1531e-27	0.00802655	4.07393e-07	1.62957e-05	1.58105e-05	4.07393e-06	8.14786e-06
28.8202	1.18406	-3.49137e-27	9.10397e-06	5.99854e-06	3.07831e-08	-8.17847e-32	0.750619	0.00364163	0.0900104	0.00503324	1.37884e-05	0.0152259	4.37273e-05	9.42841	2.32835e-05	0.000828169	2.07042e-05	6.62535e-06	3.31268e-06	5.00996	6.93754e-05	2.76056e-05	8.28169e-06	5.46592e-05	0.144309	-7.67722e-27	0.00815838	4.24553e-07	1.65634e-05	1.63015e-05	4.14085e-06	8.28169e-06
28.8203	1.18423	-5.75275e-27	9.38608e-06	6.18481e-06	3.22657e-08	-2.06592e-31	0.750618	0.00370143	0.0900104	0.00503324	1.40148e-05	0.0152259	4.44455e-05	9.42855	2.40082e-05	0.000841771	2.10443e-05	6.73417e-06	3.36708e-06	5.01	7.05148e-05	2.8059e-05	8.41771e-06	5.55569e-05	0.144313	-1.46168e-26	0.00829237	4.42412e-07	1.68354e-05	1.68073e-05	4.20885e-06	8.41771e-06
28.8204	1.18439	-9.35613e-27	9.67661e-06	6.37664e-06	3.38185e-08	-4.27836e-31	0.750618	0.00376221	0.0900104	0.00503324	1.4245e-05	0.015226	4.51754e-05	9.42869	2.47547e-05	0.000855595	2.13899e-05	6.84476e-06	3.42238e-06	5.01003	7.16728e-05	2.85198e-05	8.55595e-06	5.64692e-05	0.144316	-2.40438e-26	0.00842855	4.60997e-07	1.71119e-05	1.73281e-05	4.27797e-06	8.55595e-06
28.8204	1.18456	-1.48323e-26	9.97578e-06	6.57421e-06	3.5445e-08	-7.76686e-31	0.750617	0.00382398	0.0900104	0.00503324	1.44789e-05	0.015226	4.59172e-05	9.42884	2.55236e-05	0.000869644	2.17411e-05	6.95716e-06	3.47858e-06	5.01007	7.28498e-05	2.89881e-05	8.69644e-06	5.73965e-05	0.14432	-3.56863e-26	0.00856695	4.80335e-07	1.73929e-05	1.78645e-05	4.34822e-06	8.69644e-06
28.8205	1.18473	-2.25501e-26	1.02839e-05	6.77767e-06	3.71486e-08	-1.28258e-30	0.750617	0.00388676	0.0900104	0.00503324	1.47166e-05	0.015226	4.66712e-05	9.42898	2.63155e-05	0.000883924	2.20981e-05	7.07139e-06	3.5357e-06	5.01011	7.4046e-05	2.94641e-05	8.83924e-06	5.8339e-05	0.144324	-4.95e-26	0.00870762	5.00457e-07	1.76785e-05	1.84168e-05	4.41962e-06	8.83924e-06
28.8205	1.1849	-3.33125e-26	1.06011e-05	6.98719e-06	3.89327e-08	-1.98309e-30	0.750616	0.00395056	0.0900104	0.00503324	1.49583e-05	0.015226	4.74375e-05	9.42913	2.71311e-05	0.000898437	2.24609e-05	7.1875e-06	3.59375e-06	5.01014	7.52617e-05	2.99479e-05	8.98437e-06	5.92968e-05	0.144328	-6.65936e-26	0.00885059	5.21394e-07	1.79687e-05	1.89856e-05	4.49218e-06	8.98437e-06
28.8206	1.18508	-4.7884e-26	1.09277e-05	7.20294e-06	4.08012e-08	-2.93419e-30	0.750616	0.00401541	0.0900104	0.00503324	1.52038e-05	0.015226	4.82163e-05	9.42928	2.7971e-05	0.000913187	2.28297e-05	7.3055e-06	3.65275e-06	5.01018	7.64974e-05	3.04396e-05	9.13187e-06	6.02704e-05	0.144332	-8.83308e-26	0.00899589	5.43176e-07	1.82637e-05	1.95713e-05	4.56594e-06	9.13187e-06
28.8207	1.18526	-6.77622e-26	1.12639e-05	7.42509e-06	4.2758e-08	-4.20925e-30	0.750615	0.00408132	0.0900104	0.00503324	1.54534e-05	0.015226	4.90078e-05	9.42943	2.88359e-05	0.000928178	2.32045e-05	7.42543e-06	3.71271e-06	5.01022	7.77532e-05	3.09393e-05	9.28178e-06	6.12598e-05	0.144336	-1.15917e-25	0.00914356	5.65839e-07	1.85636e-05	2.01743e-05	4.64089e-06	9.28178e-06
28.8207	1.18544	-9.41283e-26	1.16101e-05	7.65382e-06	4.4807e-08	-5.90172e-30	0.750615	0.00414831	0.0900104	0.00503324	1.57071e-05	0.015226	4.98123e-05	9.42959	2.97266e-05	0.000943415	2.35854e-05	7.54732e-06	3.77366e-06	5.01026	7.90295e-05	3.14472e-05	9.43415e-06	6.22654e-05	0.14434	-1.50668e-25	0.00929365	5.89414e-07	1.88683e-05	2.07951e-05	4.71707e-06	9.43415e-06
28.8208	1.18563	-1.28838e-25	1.19665e-05	7.88931e-06	4.69527e-08	-8.12018e-30	0.750614	0.00421638	0.0900104	0.00503324	1.59649e-05	0.015226	5.06299e-05	9.42974	3.06437e-05	0.0009589	2.39725e-05	7.6712e-06	3.8356e-06	5.0103	8.03267e-05	3.19633e-05	9.589e-06	6.32874e-05	0.144344	-1.92456e-25	0.0094462	6.13939e-07	1.9178e-05	2.14343e-05	4.7945e-06	9.589e-06
28.8209	1.18582	-1.74306e-25	1.23334e-05	8.13175e-06	4.91995e-08	-1.09658e-29	0.750613	0.00428558	0.0900104	0.00503324	1.6227e-05	0.015226	5.14609e-05	9.4299	3.15879e-05	0.000974638	2.4366e-05	7.79711e-06	3.89855e-06	5.01034	8.16451e-05	3.24879e-05	9.74638e-06	6.43261e-05	0.144349	-2.40075e-25	0.00960124	6.3945e-07	1.94928e-05	2.20923e-05	4.87319e-06	9.74638e-06
28.8209	1.18601	-2.31926e-25	1.2711e-05	8.38134e-06	5.1552e-08	-1.45311e-29	0.750613	0.0043559	0.0900104	0.00503324	1.64933e-05	0.015226	5.23055e-05	9.43006	3.25602e-05	0.000990634	2.47659e-05	7.92507e-06	3.96254e-06	5.01038	8.29851e-05	3.30211e-05	9.90634e-06	6.53819e-05	0.144353	-2.92598e-25	0.00975881	6.65986e-07	1.98127e-05	2.27696e-05	4.95317e-06	9.90634e-06
28.821	1.1862	-3.0368e-25	1.30997e-05	8.63826e-06	5.40151e-08	-1.89097e-29	0.750612	0.00442737	0.0900104	0.00503324	1.67639e-05	0.015226	5.31639e-05	9.43023	3.35611e-05	0.00100689	2.51723e-05	8.05513e-06	4.02757e-06	5.01043	8.43469e-05	3.3563e-05	1.00689e-05	6.64548e-05	0.144357	-3.5065e-25	0.00991895	6.93586e-07	2.01378e-05	2.34669e-05	5.03446e-06	1.00689e-05
28.8211	1.1864	-3.91893e-25	1.34998e-05	8.90273e-06	5.65938e-08	-2.42096e-29	0.750611	0.00450001	0.0900104	0.00503324	1.7039e-05	0.015226	5.40363e-05	9.4304	3.45916e-05	0.00102341	2.55854e-05	8.18731e-06	4.09366e-06	5.01047	8.5731e-05	3.41138e-05	1.02341e-05	6.75453e-05	0.144362	-4.14541e-25	0.0100817	7.22291e-07	2.04683e-05	2.41846e-05	5.11707e-06	1.02341e-05
28.8211	1.1866	-4.8929e-25	1.39115e-05	9.17495e-06	5.92936e-08	-3.0532e-29	0.750611	0.00457384	0.0900104	0.00503324	1.73186e-05	0.015226	5.49229e-05	9.43057	3.56523e-05	0.00104021	2.60052e-05	8.32166e-06	4.16083e-06	5.01051	8.71378e-05	3.46736e-05	1.04021e-05	6.86537e-05	0.144366	-4.82394e-25	0.0102471	7.52145e-07	2.08041e-05	2.49232e-05	5.20104e-06	1.04021e-05
28.8212	1.18681	-6.08974e-25	1.43353e-05	9.45512e-06	6.21199e-08	-3.79213e-29	0.75061	0.00464887	0.0900104	0.00503324	1.76028e-05	0.015226	5.58241e-05	9.43074	3.67443e-05	0.00105727	2.64319e-05	8.4582e-06	4.2291e-06	5.01056	8.85675e-05	3.52425e-05	1.05727e-05	6.97801e-05	0.144371	-5.46724e-25	0.0104153	7.83191e-07	2.11455e-05	2.56834e-05	5.28637e-06	1.05727e-05
28.8213	1.18702	-7.45369e-25	1.47713e-05	9.74347e-06	6.50785e-08	-4.62762e-29	0.750609	0.00472513	0.0900104	0.00503324	1.78916e-05	0.015226	5.674e-05	9.43092	3.78682e-05	0.00107462	2.68655e-05	8.59697e-06	4.29848e-06	5.0106	9.00206e-05	3.58207e-05	1.07462e-05	7.0925e-05	0.144376	-5.95414e-25	0.0105861	8.15476e-07	2.14924e-05	2.64658e-05	5.3731e-06	1.07462e-05
28.8214	1.18723	-8.97941e-25	1.522e-05	1.00402e-05	6.81756e-08	-5.53273e-29	0.750608	0.00480263	0.0900104	0.00503324	1.81851e-05	0.015226	5.76708e-05	9.4311	3.90251e-05	0.00109225	2.73063e-05	8.73801e-06	4.369e-06	5.01065	9.14974e-05	3.64084e-05	1.09225e-05	7.20885e-05	0.14438	-6.19143e-25	0.0107598	8.49048e-07	2.1845e-05	2.72709e-05	5.46125e-06	1.09225e-05
28.8215	1.18745	-1.05718e-24	1.56817e-05	1.03456e-05	7.14174e-08	-6.4676e-29	0.750608	0.0048814	0.0900104	0.00503324	1.84834e-05	0.0152261	5.86169e-05	9.43128	4.02157e-05	0.00111017	2.77542e-05	8.88135e-06	4.44068e-06	5.0107	9.29984e-05	3.70056e-05	1.11017e-05	7.32711e-05	0.144385	-6.12024e-25	0.0109363	8.83956e-07	2.22034e-05	2.80994e-05	5.55084e-06	1.11017e-05
28.8215	1.18766	-1.21505e-24	1.61568e-05	1.06598e-05	7.48104e-08	-7.38498e-29	0.750607	0.00496146	0.0900104	0.00503324	1.87866e-05	0.0152261	5.95784e-05	9.43146	4.1441e-05	0.00112838	2.82095e-05	9.02704e-06	4.51352e-06	5.01074	9.4524e-05	3.76127e-05	1.12838e-05	7.44731e-05	0.14439	-5.72137e-25	0.0111157	9.2025e-07	2.25676e-05	2.89518e-05	5.6419e-06	1.12838e-05
28.8216	1.18789	-1.36284e-24	1.66455e-05	1.09832e-05	7.83618e-08	-8.23404e-29	0.750606	0.00504282	0.0900104	0.00503324	1.90948e-05	0.0152261	6.05557e-05	9.43165	4.2702e-05	0.00114689	2.86722e-05	9.17511e-06	4.58755e-06	5.01079	9.60744e-05	3.82296e-05	1.14689e-05	7.56946e-05	0.144395	-5.01151e-25	0.011298	9.57986e-07	2.29378e-05	2.98289e-05	5.73444e-06	1.14689e-05
28.8217	1.18811	-1.49696e-24	1.71483e-05	1.13158e-05	8.20785e-08	-8.96486e-29	0.750605	0.00512552	0.0900104	0.00503324	1.9408e-05	0.0152261	6.15489e-05	9.43184	4.39996e-05	0.0011657	2.91425e-05	9.32559e-06	4.6628e-06	5.01084	9.76502e-05	3.88566e-05	1.1657e-05	7.69362e-05	0.1444	-4.00088e-25	0.0114833	9.97217e-07	2.3314e-05	3.07313e-05	5.8285e-06	1.1657e-05
28.8218	1.18835	-1.60539e-24	1.76655e-05	1.16581e-05	8.59682e-08	-9.52614e-29	0.750604	0.00520957	0.0900104	0.00503324	1.97263e-05	0.0152261	6.25584e-05	9.43204	4.53347e-05	0.00118482	2.96204e-05	9.47854e-06	4.73927e-06	5.01089	9.92518e-05	3.94939e-05	1.18482e-05	7.8198e-05	0.144405	-2.71055e-25	0.0116717	1.038e-06	2.36964e-05	3.16596e-05	5.92409e-06	1.18482e-05
28.8219	1.18858	-1.67336e-24	1.81975e-05	1.20102e-05	9.00386e-08	-9.87332e-29	0.750604	0.00529499	0.0900104	0.00503324	2.00498e-05	0.0152261	6.35843e-05	9.43224	4.67085e-05	0.00120425	3.01062e-05	9.63399e-06	4.817e-06	5.01094	0.000100879	4.01416e-05	1.20425e-05	7.94804e-05	0.144411	-1.22677e-25	0.0118631	1.0804e-06	2.4085e-05	3.26146e-05	6.02124e-06	1.20425e-05
28.8219	1.18882	-1.68684e-24	1.87447e-05	1.23724e-05	9.4298e-08	-9.97451e-29	0.750603	0.0053818	0.0900104	0.00503324	2.03786e-05	0.0152261	6.46271e-05	9.43244	4.81219e-05	0.001224	3.05999e-05	9.79198e-06	4.89599e-06	5.01099	0.000102534	4.07999e-05	1.224e-05	8.07838e-05	0.144416	3.56545e-26	0.0120576	1.12447e-06	2.448e-05	3.35969e-05	6.11999e-06	1.224e-05
28.822	1.18906	-1.64493e-24	1.93075e-05	1.2745e-05	9.8755e-08	-9.81082e-29	0.750602	0.00547003	0.0900104	0.00503324	2.07128e-05	0.0152261	6.56868e-05	9.43264	4.9576e-05	0.00124407	3.11017e-05	9.95255e-06	4.97628e-06	5.01105	0.000104215	4.1469e-05	1.24407e-05	8.21085e-05	0.144421	1.95792e-25	0.0122553	1.17027e-06	2.48814e-05	3.46073e-05	6.22034e-06	1.24407e-05
28.8221	1.18931	-1.53984e-24	1.98863e-05	1.31282e-05	1.03418e-07	-9.37858e-29	0.750601	0.00555971	0.0900104	0.00503324	2.10524e-05	0.0152261	6.67639e-05	9.43285	5.10718e-05	0.00126447	3.16117e-05	1.01157e-05	5.05787e-06	5.0111	0.000105924	4.21489e-05	1.26447e-05	8.34549e-05	0.144427	3.4723e-25	0.0124563	1.21788e-06	2.52894e-05	3.56465e-05	6.32234e-06	1.26447e-05
28.8222	1.18956	-1.37701e-24	2.04816e-05	1.35223e-05	1.08298e-07	-8.68815e-29	0.7506	0.00565085	0.0900104	0.00503324	2.13976e-05	0.0152261	6.78586e-05	9.43306	5.26105e-05	0.0012852	3.213e-05	1.02816e-05	5.1408e-06	5.01115	0.000107661	4.284e-05	1.2852e-05	8.48233e-05	0.144432	4.85329e-25	0.0126605	1.26737e-06	2.5704e-05	3.67153e-05	6.42601e-06	1.2852e-05
28.8223	1.18981	-1.1514e-24	2.10937e-05	1.39277e-05	1.13402e-07	-7.75086e-29	0.750599	0.00574348	0.0900104	0.00503324	2.17484e-05	0.0152261	6.89712e-05	9.43327	5.41933e-05	0.00130627	3.26568e-05	1.04502e-05	5.22509e-06	5.01121	0.000109426	4.35424e-05	1.30627e-05	8.6214e-05	0.144438	6.13417e-25	0.0128681	1.31879e-06	2.61255e-05	3.78143e-05	6.53136e-06	1.30627e-05
28.8224	1.19007	-8.6915e-25	2.1723e-05	1.43445e-05	1.18742e-07	-6.57627e-29	0.750598	0.00583762	0.0900104	0.00503324	2.2105e-05	0.0152261	7.0102e-05	9.43349	5.58211e-05	0.00132769	3.31922e-05	1.06215e-05	5.31076e-06	5.01126	0.00011122	4.42563e-05	1.32769e-05	8.76275e-05	0.144444	7.30387e-25	0.0130791	1.37223e-06	2.65538e-05	3.89445e-05	6.63844e-06	1.32769e-05
28.8225	1.19034	-6.51493e-25	2.23701e-05	1.47732e-05	1.24329e-07	-5.17719e-29	0.750597	0.0059333	0.0900104	0.00503324	2.24674e-05	0.0152261	7.12512e-05	9.43371	5.74953e-05	0.00134946	3.37364e-05	1.07956e-05	5.39782e-06	5.01132	0.000113043	4.49818e-05	1.34946e-05	8.9064e-05	0.14445	8.36751e-25	0.0132935	1.42776e-06	2.69891e-05	4.01066e-05	6.74728e-06	1.34946e-05
28.8226	1.1906	-4.42164e-25	2.30354e-05	1.52139e-05	1.30172e-07	-3.5639e-29	0.750596	0.00603054	0.0900104	0.00503324	2.28357e-05	0.0152261	7.24193e-05	9.43394	5.92171e-05	0.00137158	3.42894e-05	1.09726e-05	5.48631e-06	5.01138	0.000114896	4.57192e-05	1.37158e-05	9.05241e-05	0.144456	9.34049e-25	0.0135114	1.48546e-06	2.74315e-05	4.13015e-05	6.85788e-06	1.37158e-05
28.8227	1.19088	-1.47534e-25	2.37193e-05	1.56671e-05	1.36285e-07	-1.75304e-29	0.750595	0.00612938	0.0900104	0.00503324	2.321e-05	0.0152261	7.36064e-05	9.43416	6.09876e-05	0.00139406	3.48515e-05	1.11525e-05	5.57624e-06	5.01144	0.00011678	4.64687e-05	1.39406e-05	9.2008e-05	0.144462	1.01422e-24	0.0137329	1.54542e-06	2.78812e-05	4.25299e-05	6.9703e-06	1.39406e-05
28.8228	1.19115	1.90189e-25	2.44224e-05	1.6133e-05	1.42678e-07	2.28511e-30	0.750594	0.00622982	0.0900104	0.00503324	2.35905e-05	0.0152261	7.48129e-05	9.4344	6.28082e-05	0.00141691	3.54228e-05	1.13353e-05	5.66764e-06	5.0115	0.000118694	4.72304e-05	1.41691e-05	9.35161e-05	0.144468	1.07434e-24	0.0139579	1.60771e-06	2.83382e-05	4.37928e-05	7.08456e-06	1.41691e-05
28.8229	1.19143	5.42007e-25	2.5145e-05	1.66119e-05	1.49364e-07	2.34374e-29	0.750593	0.00633191	0.0900104	0.00503324	2.39771e-05	0.0152262	7.60392e-05	9.43463	6.468e-05	0.00144014	3.60034e-05	1.15211e-05	5.76054e-06	5.01156	0.00012064	4.80045e-05	1.44014e-05	9.50489e-05	0.144474	1.10836e-24	0.0141867	1.67242e-06	2.88027e-05	4.50909e-05	7.20068e-06	1.44014e-05
28.823	1.19172	9.62938e-25	2.58877e-05	1.71043e-05	1.56357e-07	4.54849e-29	0.750592	0.00643567	0.0900104	0.00503324	2.43701e-05	0.0152262	7.72854e-05	9.43487	6.66046e-05	0.00146374	3.65935e-05	1.17099e-05	5.85496e-06	5.01162	0.000122617	4.87913e-05	1.46374e-05	9.66068e-05	0.144481	1.11656e-24	0.0144192	1.73965e-06	2.92748e-05	4.64253e-05	7.3187e-06	1.46374e-05
28.8231	1.19201	1.33215e-24	2.6651e-05	1.76103e-05	1.6367e-07	6.80456e-29	0.750591	0.00654112	0.0900104	0.00503324	2.47695e-05	0.0152262	7.85521e-05	9.43511	6.85831e-05	0.00148773	3.71932e-05	1.19018e-05	5.95092e-06	5.01168	0.000124627	4.9591e-05	1.48773e-05	9.81901e-05	0.144487	1.10546e-24	0.0146555	1.80948e-06	2.97546e-05	4.77967e-05	7.43865e-06	1.48773e-05
28.8232	1.19231	1.7731e-24	2.74355e-05	1.81305e-05	1.71317e-07	9.08502e-29	0.75059	0.00664829	0.0900104	0.00503324	2.51755e-05	0.0152262	7.98395e-05	9.43536	7.0617e-05	0.00151211	3.78028e-05	1.20969e-05	6.04844e-06	5.01175	0.000126669	5.04037e-05	1.51211e-05	9.97993e-05	0.144494	1.07977e-24	0.0148957	1.88202e-06	3.02422e-05	4.92062e-05	7.56055e-06	1.51211e-05
28.8233	1.19261	2.13284e-24	2.82415e-05	1.8665e-05	1.79312e-07	1.1366e-28	0.750588	0.00675721	0.0900104	0.00503324	2.5588e-05	0.0152262	8.11479e-05	9.43561	7.27076e-05	0.00153689	3.84223e-05	1.22951e-05	6.14756e-06	5.01181	0.000128745	5.12297e-05	1.53689e-05	0.000101435	0.1445	1.03721e-24	0.0151398	1.95737e-06	3.07378e-05	5.06547e-05	7.68446e-06	1.53689e-05
28.8234	1.19292	2.54124e-24	2.90698e-05	1.92144e-05	1.87673e-07	1.36153e-28	0.750587	0.00686792	0.0900104	0.00503324	2.60073e-05	0.0152262	8.24776e-05	9.43587	7.48564e-05	0.00156208	3.90519e-05	1.24966e-05	6.24831e-06	5.01188	0.000130855	5.20692e-05	1.56208e-05	0.000103097	0.144507	9.75412e-25	0.0153879	2.03562e-06	3.12415e-05	5.21431e-05	7.81038e-06	1.56208e-05
28.8235	1.19323	2.85738e-24	2.99207e-05	1.97789e-05	1.96413e-07	1.5811e-28	0.750586	0.00698043	0.0900104	0.00503324	2.64335e-05	0.0152262	8.38291e-05	9.43613	7.70649e-05	0.00158767	3.96918e-05	1.27014e-05	6.35069e-06	5.01194	0.000132999	5.29224e-05	1.58767e-05	0.000104786	0.144514	9.057e-25	0.0156401	2.11689e-06	3.17535e-05	5.36725e-05	7.93837e-06	1.58767e-05
28.8236	1.19355	3.17903e-24	3.07949e-05	2.03589e-05	2.05551e-07	1.79584e-28	0.750585	0.00709478	0.0900104	0.00503324	2.68666e-05	0.0152262	8.52027e-05	9.43639	7.93345e-05	0.00161369	4.03422e-05	1.29095e-05	6.45475e-06	5.01201	0.000135178	5.37896e-05	1.61369e-05	0.000106503	0.144521	8.40615e-25	0.0158963	2.20129e-06	3.22738e-05	5.52438e-05	8.06844e-06	1.61369e-05
28.8237	1.19387	3.46508e-24	3.1693e-05	2.09548e-05	2.15104e-07	2.00913e-28	0.750583	0.007211	0.0900104	0.00503324	2.73069e-05	0.0152262	8.65988e-05	9.43666	8.16668e-05	0.00164013	4.10032e-05	1.3121e-05	6.56051e-06	5.01208	0.000137393	5.4671e-05	1.64013e-05	0.000108248	0.144528	7.90829e-25	0.0161568	2.28893e-06	3.28026e-05	5.68581e-05	8.20064e-06	1.64013e-05
28.8238	1.1942	3.70573e-24	3.26154e-05	2.1567e-05	2.25089e-07	2.22603e-28	0.750582	0.00732911	0.0900104	0.00503324	2.77543e-05	0.0152262	8.80177e-05	9.43694	8.40633e-05	0.001667	4.1675e-05	1.3336e-05	6.668e-06	5.01215	0.000139644	5.55667e-05	1.667e-05	0.000110022	0.144535	7.59232e-25	0.0164215	2.37993e-06	3.334e-05	5.85165e-05	8.33501e-06	1.667e-05
28.824	1.19453	3.98258e-24	3.35629e-05	2.21959e-05	2.35527e-07	2.45371e-28	0.750581	0.00744916	0.0900104	0.00503324	2.8209e-05	0.0152262	8.94597e-05	9.43721	8.65255e-05	0.00169431	4.23578e-05	1.35545e-05	6.77725e-06	5.01222	0.000141932	5.64771e-05	1.69431e-05	0.000111825	0.144543	7.58153e-25	0.0166905	2.47441e-06	3.38863e-05	6.02199e-05	8.47156e-06	1.69431e-05
28.8241	1.19487	4.26528e-24	3.4536e-05	2.28419e-05	2.46436e-07	2.70318e-28	0.750579	0.00757117	0.0900104	0.00503324	2.86711e-05	0.0152262	9.09253e-05	9.4375	8.90552e-05	0.00172207	4.30518e-05	1.37766e-05	6.88828e-06	5.01229	0.000144257	5.74024e-05	1.72207e-05	0.000113657	0.14455	8.01545e-25	0.0169639	2.5725e-06	3.44414e-05	6.19694e-05	8.61035e-06	1.72207e-05
28.8242	1.19521	4.59287e-24	3.55353e-05	2.35055e-05	2.57837e-07	2.98883e-28	0.750578	0.00769516	0.0900104	0.00503324	2.91408e-05	0.0152262	9.24149e-05	9.43778	9.1654e-05	0.00175028	4.37571e-05	1.40023e-05	7.00113e-06	5.01237	0.00014662	5.83427e-05	1.75028e-05	0.000115519	0.144558	8.96802e-25	0.0172418	2.67433e-06	3.50056e-05	6.37663e-05	8.75141e-06	1.75028e-05
28.8243	1.19556	5.05854e-24	3.65614e-05	2.41869e-05	2.69753e-07	3.3256e-28	0.750577	0.00782119	0.0900104	0.00503324	2.96182e-05	0.0152262	9.39288e-05	9.43807	9.43235e-05	0.00177895	4.44739e-05	1.42316e-05	7.11582e-06	5.01244	0.000149022	5.92985e-05	1.77895e-05	0.000117411	0.144566	1.037e-24	0.0175243	2.78004e-06	3.55791e-05	6.56116e-05	8.89477e-06	1.77895e-05
28.8244	1.19592	5.74064e-24	3.7615e-05	2.48867e-05	2.82204e-07	3.72992e-28	0.750575	0.00794927	0.0900104	0.00503324	3.01034e-05	0.0152262	9.54675e-05	9.43837	9.70654e-05	0.0018081	4.52024e-05	1.44648e-05	7.23238e-06	5.01252	0.000151464	6.02699e-05	1.8081e-05	0.000119334	0.144573	1.22939e-24	0.0178113	2.88977e-06	3.61619e-05	6.75064e-05	9.04048e-06	1.8081e-05
28.8246	1.19628	6.8413e-24	3.86967e-05	2.56053e-05	2.95215e-07	4.22017e-28	0.750574	0.00807945	0.0900104	0.00503324	3.05965e-05	0.0152262	9.70313e-05	9.43867	9.98815e-05	0.00183771	4.59428e-05	1.47017e-05	7.35085e-06	5.0126	0.000153945	6.12571e-05	1.83771e-05	0.000121289	0.144581	1.47355e-24	0.0181031	3.00366e-06	3.67543e-05	6.9452e-05	9.18857e-06	1.83771e-05
28.8247	1.19665	8.24215e-24	3.98071e-05	2.63431e-05	3.08809e-07	4.80996e-28	0.750572	0.00821175	0.0900104	0.00503324	3.10977e-05	0.0152262	9.86206e-05	9.43898	0.000102774	0.00186781	4.66954e-05	1.49425e-05	7.47126e-06	5.01267	0.000156466	6.22605e-05	1.86781e-05	0.000123276	0.14459	1.73834e-24	0.0183996	3.12187e-06	3.73563e-05	7.14495e-05	9.33907e-06	1.86781e-05
28.8248	1.19702	9.94416e-24	4.0947e-05	2.71006e-05	3.23012e-07	5.50565e-28	0.750571	0.00834621	0.0900104	0.00503324	3.1607e-05	0.0152262	0.000100236	9.43929	0.000105743	0.00189841	4.74602e-05	1.51873e-05	7.59363e-06	5.01275	0.000159029	6.32803e-05	1.89841e-05	0.000125295	0.144598	2.00934e-24	0.0187009	3.24453e-06	3.79682e-05	7.35002e-05	9.49204e-06	1.89841e-05
28.825	1.1974	1.19907e-23	4.21171e-05	2.78783e-05	3.37851e-07	6.31225e-28	0.750569	0.00848287	0.0900104	0.00503324	3.21247e-05	0.0152263	0.000101878	9.4396	0.000108793	0.0019295	4.82375e-05	1.5436e-05	7.71801e-06	5.01283	0.000161634	6.43167e-05	1.9295e-05	0.000127347	0.144606	2.28394e-24	0.0190072	3.37183e-06	3.859e-05	7.56052e-05	9.64751e-06	1.9295e-05
28.8251	1.19779	1.44118e-23	4.33179e-05	2.86766e-05	3.53352e-07	7.23446e-28	0.750567	0.00862176	0.0900104	0.00503324	3.26508e-05	0.0152263	0.000103546	9.43992	0.000111924	0.0019611	4.90276e-05	1.56888e-05	7.84441e-06	5.01292	0.000164281	6.53701e-05	1.9611e-05	0.000129433	0.144615	2.56392e-24	0.0193185	3.50391e-06	3.92221e-05	7.77658e-05	9.80552e-06	1.9611e-05
28.8252	1.19819	1.72108e-23	4.45503e-05	2.9496e-05	3.69544e-07	8.27861e-28	0.750566	0.00876292	0.0900104	0.00503324	3.31856e-05	0.0152263	0.000105242	9.44025	0.000115138	0.00199322	4.98305e-05	1.59458e-05	7.97288e-06	5.013	0.000166971	6.64407e-05	1.99322e-05	0.000131553	0.144623	2.85541e-24	0.0196349	3.64096e-06	3.98644e-05	7.99834e-05	9.9661e-06	1.99322e-05
28.8254	1.19859	2.04638e-23	4.58149e-05	3.0337e-05	3.86456e-07	9.45173e-28	0.750564	0.00890639	0.0900104	0.00503324	3.3729e-05	0.0152263	0.000106966	9.44058	0.000118438	0.00202586	5.06466e-05	1.62069e-05	8.10345e-06	5.01309	0.000169706	6.75288e-05	2.02586e-05	0.000133707	0.144632	3.15692e-24	0.0199564	3.78315e-06	4.05173e-05	8.22591e-05	1.01293e-05	2.02586e-05
28.8255	1.19899	2.41941e-23	4.71124e-05	3.12e-05	4.0412e-07	1.07611e-27	0.750563	0.0090522	0.0900104	0.00503324	3.42814e-05	0.0152263	0.000108717	9.44092	0.000121825	0.00205904	5.1476e-05	1.64723e-05	8.23616e-06	5.01317	0.000172485	6.86347e-05	2.05904e-05	0.000135897	0.144641	3.46925e-24	0.0202832	3.93065e-06	4.11808e-05	8.45944e-05	1.02952e-05	2.05904e-05
28.8257	1.19941	2.84277e-23	4.84437e-05	3.20856e-05	4.22568e-07	1.22146e-27	0.750561	0.00920039	0.0900104	0.00503324	3.48428e-05	0.0152263	0.000110498	9.44126	0.000125301	0.00209276	5.2319e-05	1.67421e-05	8.37103e-06	5.01326	0.00017531	6.97586e-05	2.09276e-05	0.000138122	0.14465	3.79745e-24	0.0206154	4.08366e-06	4.18552e-05	8.69906e-05	1.04638e-05	2.09276e-05
28.8258	1.19983	3.32563e-23	4.98094e-05	3.29943e-05	4.41832e-07	1.38237e-27	0.750559	0.009351	0.0900104	0.00503324	3.54133e-05	0.0152263	0.000112307	9.44161	0.000128869	0.00212703	5.31757e-05	1.70162e-05	8.50811e-06	5.01335	0.00017818	7.09009e-05	2.12703e-05	0.000140384	0.144659	4.15463e-24	0.0209529	4.24236e-06	4.25405e-05	8.9449e-05	1.06351e-05	2.12703e-05
28.826	1.20026	3.87515e-23	5.12103e-05	3.39266e-05	4.61949e-07	1.56015e-27	0.750557	0.00950407	0.0900104	0.00503324	3.59932e-05	0.0152263	0.000114146	9.44196	0.00013253	0.00216186	5.40464e-05	1.72949e-05	8.64743e-06	5.01344	0.000181098	7.20619e-05	2.16186e-05	0.000142683	0.144669	4.53494e-24	0.021296	4.40697e-06	4.32371e-05	9.1971e-05	1.08093e-05	2.16186e-05
28.8261	1.20069	4.49655e-23	5.26472e-05	3.4883e-05	4.82953e-07	1.75584e-27	0.750555	0.00965964	0.0900104	0.00503324	3.65826e-05	0.0152263	0.000116015	9.44232	0.000136286	0.00219726	5.49314e-05	1.7578e-05	8.78902e-06	5.01353	0.000184063	7.32418e-05	2.19726e-05	0.000145019	0.144678	4.9256e-24	0.0216447	4.57768e-06	4.39451e-05	9.45581e-05	1.09863e-05	2.19726e-05
28.8263	1.20114	5.19426e-23	5.41209e-05	3.58641e-05	5.04883e-07	1.97038e-27	0.750554	0.00981775	0.0900104	0.00503324	3.71816e-05	0.0152263	0.000117915	9.44269	0.000140141	0.00223323	5.58308e-05	1.78659e-05	8.93293e-06	5.01363	0.000187077	7.44411e-05	2.23323e-05	0.000147393	0.144688	5.33207e-24	0.0219991	4.7547e-06	4.46646e-05	9.72116e-05	1.11662e-05	2.23323e-05
28.8264	1.20159	5.9779e-23	5.56322e-05	3.68704e-05	5.27777e-07	2.20492e-27	0.750552	0.00997844	0.0900104	0.00503324	3.77903e-05	0.0152263	0.000119845	9.44306	0.000144095	0.0022698	5.67449e-05	1.81584e-05	9.07919e-06	5.01372	0.00019014	7.56599e-05	2.2698e-05	0.000149807	0.144698	5.75386e-24	0.0223592	4.93826e-06	4.53959e-05	9.99331e-05	1.1349e-05	2.2698e-05
28.8266	1.20205	6.85391e-23	5.71819e-05	3.79024e-05	5.51677e-07	2.46043e-27	0.75055	0.0101418	0.0900104	0.00503324	3.84091e-05	0.0152263	0.000121807	9.44344	0.000148151	0.00230696	5.7674e-05	1.84557e-05	9.22784e-06	5.01382	0.000193253	7.68986e-05	2.30696e-05	0.000152259	0.144708	6.18088e-24	0.0227253	5.12858e-06	4.61392e-05	0.000102724	1.15348e-05	2.30696e-05
28.8268	1.20251	7.80705e-23	5.87707e-05	3.89608e-05	5.76624e-07	2.73778e-27	0.750548	0.0103077	0.0900104	0.00503324	3.90379e-05	0.0152263	0.000123802	9.44382	0.000152312	0.00234473	5.86182e-05	1.87578e-05	9.37891e-06	5.01392	0.000196417	7.81576e-05	2.34473e-05	0.000154752	0.144718	6.61799e-24	0.0230973	5.32589e-06	4.68946e-05	0.000105586	1.17236e-05	2.34473e-05
28.8269	1.20299	8.84628e-23	6.03997e-05	4.0046e-05	6.02663e-07	3.03836e-27	0.750546	0.0104764	0.0900104	0.00503324	3.9677e-05	0.0152263	0.000125828	9.44421	0.00015658	0.00238312	5.95779e-05	1.90649e-05	9.53246e-06	5.01402	0.000199633	7.94372e-05	2.38312e-05	0.000157286	0.144729	7.0915e-24	0.0234754	5.53043e-06	4.76623e-05	0.00010852	1.19156e-05	2.38312e-05
28.8271	1.20347	9.98873e-23	6.20695e-05	4.11587e-05	6.29839e-07	3.36462e-27	0.750544	0.0106479	0.0900104	0.00503324	4.03265e-05	0.0152263	0.000127888	9.4446	0.000160956	0.00242213	6.05532e-05	1.9377e-05	9.68852e-06	5.01412	0.000202901	8.07376e-05	2.42213e-05	0.000159861	0.144739	7.63132e-24	0.0238597	5.74245e-06	4.84426e-05	0.000111528	1.21106e-05	2.42213e-05
28.8273	1.20396	1.12821e-22	6.37811e-05	4.22995e-05	6.582e-07	3.71951e-27	0.750542	0.0108221	0.0900104	0.00503324	4.09867e-05	0.0152263	0.000129982	9.44501	0.000165444	0.00246178	6.15445e-05	1.96942e-05	9.84712e-06	5.01422	0.000206222	8.20594e-05	2.46178e-05	0.000162478	0.14475	8.22706e-24	0.0242503	5.9622e-06	4.92356e-05	0.000114612	1.23089e-05	2.46178e-05
28.8274	1.20446	1.27454e-22	6.55353e-05	4.34689e-05	6.87795e-07	4.10587e-27	0.75054	0.0109992	0.0900104	0.00503324	4.16577e-05	0.0152263	0.00013211	9.44542	0.000170045	0.00250208	6.2552e-05	2.00166e-05	1.00083e-05	5.01433	0.000209598	8.34027e-05	2.50208e-05	0.000165137	0.144761	8.88642e-24	0.0246473	6.18994e-06	5.00416e-05	0.000117772	1.25104e-05	2.50208e-05
28.8276	1.20496	1.43778e-22	6.7333e-05	4.46675e-05	7.18676e-07	4.52722e-27	0.750538	0.0111792	0.0900104	0.00503324	4.23396e-05	0.0152264	0.000134272	9.44583	0.000174763	0.00254304	6.35759e-05	2.03443e-05	1.01722e-05	5.01444	0.000213029	8.47679e-05	2.54304e-05	0.00016784	0.144772	9.62462e-24	0.0250507	6.42595e-06	5.08608e-05	0.000121012	1.27152e-05	2.54304e-05
28.8278	1.20548	1.62266e-22	6.91751e-05	4.58961e-05	7.50896e-07	4.9875e-27	0.750536	0.0113621	0.0900104	0.00503324	4.30326e-05	0.0152264	0.00013647	9.44626	0.000179599	0.00258466	6.46166e-05	2.06773e-05	1.03387e-05	5.01454	0.000216516	8.61555e-05	2.58466e-05	0.000170588	0.144783	1.04434e-23	0.0254607	6.67049e-06	5.16933e-05	0.000124332	1.29233e-05	2.58466e-05
28.828	1.206	1.83268e-22	7.10626e-05	4.7155e-05	7.84509e-07	5.49136e-27	0.750534	0.0115481	0.0900104	0.00503324	4.3737e-05	0.0152264	0.000138704	9.44668	0.000184557	0.00262697	6.56743e-05	2.10158e-05	1.05079e-05	5.01465	0.00022006	8.75657e-05	2.62697e-05	0.00017338	0.144794	1.13781e-23	0.0258775	6.92387e-06	5.25394e-05	0.000127734	1.31349e-05	2.62697e-05
28.8281	1.20654	2.07224e-22	7.29963e-05	4.84451e-05	8.19575e-07	6.04514e-27	0.750531	0.011737	0.0900104	0.00503324	4.44529e-05	0.0152264	0.000140974	9.44712	0.000189638	0.00266997	6.67493e-05	2.13598e-05	1.06799e-05	5.01477	0.000223662	8.8999e-05	2.66997e-05	0.000176218	0.144806	1.24566e-23	0.026301	7.18636e-06	5.33994e-05	0.000131219	1.33499e-05	2.66997e-05
28.8283	1.20708	2.34529e-22	7.49771e-05	4.97669e-05	8.56152e-07	6.65496e-27	0.750529	0.011929	0.0900104	0.00503324	4.51805e-05	0.0152264	0.000143282	9.44756	0.000194846	0.00271367	6.78418e-05	2.17094e-05	1.08547e-05	5.01488	0.000227323	9.04557e-05	2.71367e-05	0.000179102	0.144818	1.36266e-23	0.0267315	7.45828e-06	5.42734e-05	0.00013479	1.35684e-05	2.71367e-05
28.8285	1.20763	2.65483e-22	7.70061e-05	5.11211e-05	8.94303e-07	7.32525e-27	0.750527	0.0121242	0.0900104	0.00503324	4.592e-05	0.0152264	0.000145627	9.44802	0.000200182	0.00275809	6.89522e-05	2.20647e-05	1.10323e-05	5.015	0.000231044	9.19362e-05	2.75809e-05	0.000182034	0.14483	1.48524e-23	0.0271689	7.73993e-06	5.51617e-05	0.000138448	1.37904e-05	2.75809e-05
28.8287	1.20819	3.00657e-22	7.90842e-05	5.25084e-05	9.34093e-07	8.06167e-27	0.750525	0.0123226	0.0900104	0.00503324	4.66715e-05	0.0152264	0.00014801	9.44847	0.00020565	0.00280323	7.00807e-05	2.24258e-05	1.12129e-05	5.01511	0.000234825	9.34409e-05	2.80323e-05	0.000185013	0.144842	1.62258e-23	0.0276136	8.03163e-06	5.60645e-05	0.000142195	1.40161e-05	2.80323e-05
28.8289	1.20876	3.40759e-22	8.12123e-05	5.39293e-05	9.75588e-07	8.87327e-27	0.750522	0.0125242	0.0900104	0.00503324	4.74354e-05	0.0152264	0.000150433	9.44894	0.000211252	0.00284911	7.12276e-05	2.27928e-05	1.13964e-05	5.01523	0.000238669	9.49702e-05	2.84911e-05	0.000188041	0.144854	1.77847e-23	0.0280655	8.33371e-06	5.69821e-05	0.000146033	1.42455e-05	2.84911e-05
28.8291	1.20934	3.8649e-22	8.33914e-05	5.53846e-05	1.01886e-06	9.76862e-27	0.75052	0.012729	0.0900104	0.00503324	4.82117e-05	0.0152264	0.000152895	9.44941	0.000216991	0.00289573	7.23933e-05	2.31659e-05	1.15829e-05	5.01536	0.000242575	9.65245e-05	2.89573e-05	0.000191118	0.144867	1.94487e-23	0.0285248	8.64652e-06	5.79147e-05	0.000149962	1.44787e-05	2.89573e-05
28.8293	1.20993	4.38345e-22	8.56225e-05	5.6875e-05	1.06397e-06	1.07531e-26	0.750518	0.0129373	0.0900104	0.00503324	4.90007e-05	0.0152264	0.000155397	9.44989	0.000222869	0.00294312	7.35781e-05	2.3545e-05	1.17725e-05	5.01548	0.000246544	9.81041e-05	2.94312e-05	0.000194246	0.14488	2.11454e-23	0.0289915	8.9704e-06	5.88625e-05	0.000153987	1.47156e-05	2.94312e-05
28.8295	1.21053	4.96839e-22	8.79066e-05	5.84011e-05	1.11101e-06	1.1832e-26	0.750515	0.0131489	0.0900104	0.00503324	4.98026e-05	0.0152264	0.00015794	9.45038	0.00022889	0.00299129	7.47822e-05	2.39303e-05	1.19651e-05	5.01561	0.000250579	9.97096e-05	2.99129e-05	0.000197425	0.144893	2.29378e-23	0.029466	9.3057e-06	5.98257e-05	0.000158107	1.49564e-05	2.99129e-05
28.8297	1.21114	5.62687e-22	9.02447e-05	5.99636e-05	1.16005e-06	1.30131e-26	0.750513	0.013364	0.0900104	0.00503324	5.06176e-05	0.0152264	0.000160525	9.45088	0.000235057	0.00304024	7.6006e-05	2.43219e-05	1.2161e-05	5.01573	0.00025468	0.000101341	3.04024e-05	0.000200656	0.144906	2.48297e-23	0.0299481	9.6528e-06	6.08048e-05	0.000162325	1.52012e-05	3.04024e-05
28.83	1.21176	6.36704e-22	9.26379e-05	6.15632e-05	1.21117e-06	1.4305e-26	0.75051	0.0135826	0.0900104	0.00503324	5.14459e-05	0.0152264	0.000163151	9.45139	0.000241371	0.00308999	7.72497e-05	2.47199e-05	1.236e-05	5.01586	0.000258847	0.000103	3.08999e-05	0.000203939	0.144919	2.68915e-23	0.0304381	1.00121e-05	6.17998e-05	0.000166642	1.54499e-05	3.08999e-05
28.8302	1.21239	7.20036e-22	9.50872e-05	6.32007e-05	1.26445e-06	1.57199e-26	0.750508	0.0138048	0.0900104	0.00503324	5.22877e-05	0.0152264	0.000165821	9.4519	0.000247836	0.00314055	7.85138e-05	2.51244e-05	1.25622e-05	5.016	0.000263083	0.000104685	3.14055e-05	0.000207276	0.144933	2.91457e-23	0.0309362	1.03839e-05	6.28111e-05	0.000171062	1.57028e-05	3.14055e-05
28.8304	1.21303	8.13573e-22	9.75936e-05	6.48767e-05	1.31999e-06	1.72687e-26	0.750505	0.0140306	0.0900104	0.00503324	5.31433e-05	0.0152264	0.000168535	9.45242	0.000254456	0.00319194	7.97986e-05	2.55355e-05	1.27678e-05	5.01613	0.000267388	0.000106398	3.19194e-05	0.000210668	0.144947	3.15048e-23	0.0314424	1.07687e-05	6.38388e-05	0.000175584	1.59597e-05	3.19194e-05
28.8306	1.21368	9.11626e-22	0.000100158	6.6592e-05	1.37786e-06	1.89593e-26	0.750503	0.01426	0.0900104	0.00503324	5.40129e-05	0.0152265	0.000171292	9.45295	0.000261232	0.00324417	8.11043e-05	2.59534e-05	1.29767e-05	5.01627	0.000271763	0.000108139	3.24417e-05	0.000214115	0.144961	3.39479e-23	0.0319568	1.11668e-05	6.48834e-05	0.000180213	1.62209e-05	3.24417e-05
28.8308	1.21434	1.004e-21	0.000102782	6.83473e-05	1.43817e-06	2.08055e-26	0.7505	0.0144933	0.0900104	0.00503324	5.48967e-05	0.0152265	0.000174095	9.45349	0.000268168	0.00329725	8.24313e-05	2.6378e-05	1.3189e-05	5.0164	0.00027621	0.000109908	3.29725e-05	0.000217619	0.144975	3.68973e-23	0.0324797	1.15788e-05	6.59451e-05	0.000184949	1.64863e-05	3.29725e-05
28.8311	1.21502	1.11417e-21	0.000105466	7.01434e-05	1.50102e-06	2.2865e-26	0.750498	0.0147303	0.0900104	0.00503324	5.57949e-05	0.0152265	0.000176944	9.45404	0.000275267	0.0033512	8.37801e-05	2.68096e-05	1.34048e-05	5.01654	0.000280729	0.000111707	3.3512e-05	0.000221179	0.14499	4.17243e-23	0.0330111	1.20049e-05	6.70241e-05	0.000189794	1.6756e-05	3.3512e-05
28.8313	1.2157	1.25048e-21	0.000108212	7.19809e-05	1.56649e-06	2.52466e-26	0.750495	0.0149712	0.0900104	0.00503324	5.67078e-05	0.0152265	0.000179839	9.45459	0.000282532	0.00340603	8.51509e-05	2.72483e-05	1.36241e-05	5.01669	0.000285322	0.000113534	3.40603e-05	0.000224798	0.145005	4.90215e-23	0.0335511	1.24457e-05	6.81207e-05	0.00019475	1.70302e-05	3.40603e-05
28.8316	1.2164	1.42715e-21	0.00011102	7.38608e-05	1.63471e-06	2.80858e-26	0.750492	0.0152161	0.0900104	0.00503324	5.76356e-05	0.0152265	0.000182781	9.45516	0.000289965	0.00346176	8.6544e-05	2.76941e-05	1.3847e-05	5.01683	0.00028999	0.000115392	3.46176e-05	0.000228476	0.14502	5.91593e-23	0.0341	1.29016e-05	6.92352e-05	0.00019982	1.73088e-05	3.46176e-05
28.8318	1.21711	1.66052e-21	0.000113892	7.57836e-05	1.70577e-06	3.15404e-26	0.75049	0.0154649	0.0900104	0.00503324	5.85786e-05	0.0152265	0.000185771	9.45573	0.000297571	0.0035184	8.796e-05	2.81472e-05	1.40736e-05	5.01698	0.000294735	0.00011728	3.5184e-05	0.000232214	0.145035	7.24217e-23	0.0346579	1.33731e-05	7.0368e-05	0.000205005	1.7592e-05	3.5184e-05
28.832	1.21783	1.96879e-21	0.000116828	7.77503e-05	1.77978e-06	3.579e-26	0.750487	0.0157178	0.0900104	0.00503324	5.95369e-05	0.0152265	0.000188811	9.45632	0.000305353	0.00357596	8.9399e-05	2.86077e-05	1.43038e-05	5.01713	0.000299557	0.000119199	3.57596e-05	0.000236013	0.14505	8.90036e-23	0.0352248	1.38606e-05	7.15192e-05	0.000210308	1.78798e-05	3.57596e-05
28.8323	1.21856	2.37195e-21	0.000119831	7.97615e-05	1.85687e-06	4.1025e-26	0.750484	0.0159748	0.0900104	0.00503324	6.0511e-05	0.0152265	0.0001919	9.45691	0.000313312	0.00363446	9.08616e-05	2.90757e-05	1.45379e-05	5.01728	0.000304458	0.000121149	3.63446e-05	0.000239875	0.145066	1.0884e-22	0.0358011	1.43647e-05	7.26893e-05	0.00021573	1.81723e-05	3.63446e-05
28.8325	1.2193	2.88986e-21	0.0001229	8.1818e-05	1.93716e-06	4.74454e-26	0.750481	0.016236	0.0900104	0.00503324	6.15009e-05	0.0152265	0.000195039	9.45752	0.000321453	0.00369392	9.23481e-05	2.95514e-05	1.47757e-05	5.01744	0.000309439	0.000123131	3.69392e-05	0.000243799	0.145082	1.31824e-22	0.0363867	1.48858e-05	7.38784e-05	0.000221274	1.84696e-05	3.69392e-05
28.8328	1.22006	3.62164e-21	0.000126038	8.39208e-05	2.02076e-06	5.52433e-26	0.750479	0.0165015	0.0900104	0.00503324	6.2507e-05	0.0152265	0.00019823	9.45813	0.00032978	0.00375435	9.38588e-05	3.00348e-05	1.50174e-05	5.0176	0.000314501	0.000125145	3.75435e-05	0.000247787	0.145099	1.57349e-22	0.0369819	1.54245e-05	7.5087e-05	0.000226942	1.87718e-05	3.75435e-05
28.8331	1.22083	4.57287e-21	0.000129245	8.60704e-05	2.10782e-06	6.45561e-26	0.750476	0.0167714	0.0900104	0.00503324	6.35296e-05	0.0152266	0.000201473	9.45875	0.000338294	0.00381577	9.53942e-05	3.05262e-05	1.52631e-05	5.01776	0.000319646	0.000127192	3.81577e-05	0.000251841	0.145115	1.81936e-22	0.0375868	1.59812e-05	7.63154e-05	0.000232735	1.90788e-05	3.81577e-05
28.8333	1.22162	5.66091e-21	0.000132522	8.82679e-05	2.19845e-06	7.53028e-26	0.750473	0.0170456	0.0900104	0.00503324	6.45688e-05	0.0152266	0.000204768	9.45939	0.000347	0.00387819	9.69547e-05	3.10255e-05	1.55128e-05	5.01792	0.000324874	0.000129273	3.87819e-05	0.00025596	0.145132	2.01084e-22	0.0382016	1.65565e-05	7.75638e-05	0.000238656	1.93909e-05	3.87819e-05
28.8336	1.22241	6.85843e-21	0.000135872	9.05139e-05	2.29281e-06	8.72495e-26	0.75047	0.0173243	0.0900104	0.00503324	6.5625e-05	0.0152266	0.000208118	9.46003	0.0003559	0.00394163	9.85407e-05	3.1533e-05	1.57665e-05	5.01809	0.000330189	0.000131388	3.94163e-05	0.000260148	0.145149	2.13403e-22	0.0388265	1.7151e-05	7.88326e-05	0.000244708	1.97081e-05	3.94163e-05
28.8339	1.22322	8.13224e-21	0.000139294	9.28093e-05	2.39104e-06	1.00125e-25	0.750467	0.0176075	0.0900104	0.00503325	6.66985e-05	0.0152266	0.000211522	9.46068	0.000364999	0.00400611	0.000100153	3.20488e-05	1.60244e-05	5.01825	0.00033559	0.000133537	4.00611e-05	0.000264403	0.145166	2.19037e-22	0.0394615	1.77653e-05	8.01221e-05	0.000250891	2.00305e-05	4.00611e-05
28.8342	1.22404	9.44388e-21	0.00014279	9.5155e-05	2.49328e-06	1.13631e-25	0.750464	0.0178954	0.0900104	0.00503325	6.77895e-05	0.0152266	0.000214982	9.46135	0.000374299	0.00407163	0.000101791	3.25731e-05	1.62865e-05	5.01842	0.000341079	0.000135721	4.07163e-05	0.000268728	0.145184	2.17696e-22	0.040107	1.83998e-05	8.14327e-05	0.00025721	2.03582e-05	4.07163e-05
28.8345	1.22488	1.07529e-20	0.000146362	9.75517e-05	2.59969e-06	1.27467e-25	0.750461	0.018188	0.0900104	0.00503325	6.88984e-05	0.0152266	0.000218499	9.46202	0.000383805	0.00413823	0.000103456	3.31059e-05	1.65529e-05	5.0186	0.000346658	0.000137941	4.13823e-05	0.000273123	0.145202	2.10008e-22	0.0407629	1.90552e-05	8.27647e-05	0.000263665	2.06912e-05	4.13823e-05
28.8347	1.22573	1.20155e-20	0.00015001	0.0001	2.71043e-06	1.41326e-25	0.750458	0.0184853	0.0900104	0.00503325	7.00253e-05	0.0152266	0.000222073	9.46271	0.000393519	0.00420592	0.000105148	3.36474e-05	1.68237e-05	5.01878	0.000352329	0.000140197	4.20592e-05	0.000277591	0.14522	1.95866e-22	0.0414296	1.97321e-05	8.41184e-05	0.000270259	2.10296e-05	4.20592e-05
28.835	1.2266	1.31852e-20	0.000153736	0.000102502	2.82567e-06	1.54877e-25	0.750455	0.0187875	0.0900104	0.00503325	7.11706e-05	0.0152266	0.000225705	9.46341	0.000403444	0.00427472	0.000106868	3.41977e-05	1.70989e-05	5.01895	0.000358091	0.000142491	4.27472e-05	0.000282131	0.145239	1.75222e-22	0.0421072	2.04311e-05	8.54943e-05	0.000276994	2.13736e-05	4.27472e-05
28.8353	1.22748	1.42087e-20	0.000157541	0.000105057	2.94558e-06	1.67734e-25	0.750452	0.0190947	0.0900104	0.00503325	7.23347e-05	0.0152267	0.000229397	9.46412	0.000413586	0.00434463	0.000108616	3.47571e-05	1.73785e-05	5.01914	0.000363948	0.000144821	4.34463e-05	0.000286746	0.145258	1.47111e-22	0.0427958	2.11528e-05	8.68926e-05	0.000283872	2.17232e-05	4.34463e-05
28.8356	1.22837	1.5021e-20	0.000161426	0.000107666	3.07033e-06	1.79382e-25	0.750449	0.0194068	0.0900104	0.00503325	7.35178e-05	0.0152267	0.000233148	9.46484	0.000423946	0.00441569	0.000110392	3.53255e-05	1.76628e-05	5.01932	0.000369901	0.00014719	4.41569e-05	0.000291436	0.145277	1.11104e-22	0.0434957	2.18979e-05	8.83138e-05	0.000290897	2.20785e-05	4.41569e-05
28.836	1.22928	1.55263e-20	0.000165393	0.000110331	3.20011e-06	1.89238e-25	0.750446	0.019724	0.0900104	0.00503325	7.47202e-05	0.0152267	0.000236962	9.46557	0.000434528	0.00448791	0.000112198	3.59033e-05	1.79516e-05	5.01951	0.000375951	0.000149597	4.48791e-05	0.000296202	0.145296	6.71564e-23	0.044207	2.26671e-05	8.97582e-05	0.000298069	2.24396e-05	4.48791e-05
28.8363	1.23021	1.56543e-20	0.000169443	0.000113052	3.33511e-06	1.96739e-25	0.750443	0.0200465	0.0900104	0.00503325	7.59422e-05	0.0152267	0.000240837	9.46632	0.000445337	0.00456131	0.000114033	3.64905e-05	1.82452e-05	5.0197	0.000382099	0.000152044	4.56131e-05	0.000301046	0.145316	1.76207e-23	0.0449299	2.3461e-05	9.12262e-05	0.000305392	2.28065e-05	4.56131e-05
28.8366	1.23115	1.53504e-20	0.000173576	0.00011583	3.47552e-06	2.01367e-25	0.75044	0.0203741	0.0900104	0.00503325	7.71842e-05	0.0152267	0.000244776	9.46707	0.000456376	0.00463591	0.000115898	3.70873e-05	1.85436e-05	5.0199	0.000388348	0.00015453	4.63591e-05	0.00030597	0.145336	-3.85628e-23	0.0456646	2.42802e-05	9.27181e-05	0.000312867	2.31795e-05	4.63591e-05
28.8369	1.2321	1.45286e-20	0.000177796	0.000118667	3.62156e-06	2.02443e-25	0.750437	0.0207072	0.0900104	0.00503325	7.84465e-05	0.0152268	0.000248779	9.46784	0.000467648	0.00471172	0.000117793	3.76938e-05	1.88469e-05	5.02009	0.000394699	0.000157057	4.71172e-05	0.000310974	0.145357	-1.0376e-22	0.0464113	2.51256e-05	9.42345e-05	0.000320498	2.35586e-05	4.71172e-05
28.8373	1.23307	1.30594e-20	0.000182102	0.000121562	3.77343e-06	1.9917e-25	0.750434	0.0210456	0.0900104	0.00503325	7.97294e-05	0.0152268	0.000252847	9.46863	0.000479158	0.00478878	0.000119719	3.83102e-05	1.91551e-05	5.0203	0.000401154	0.000159626	4.78878e-05	0.000316059	0.145378	-1.77206e-22	0.0471702	2.59978e-05	9.57755e-05	0.000328286	2.39439e-05	4.78878e-05
28.8376	1.23406	1.08518e-20	0.000186496	0.000124517	3.93135e-06	1.90885e-25	0.750431	0.0213896	0.0900104	0.00503325	8.10332e-05	0.0152268	0.000256982	9.46942	0.000490908	0.00486709	0.000121677	3.89367e-05	1.94684e-05	5.0205	0.000407714	0.000162236	4.86709e-05	0.000321228	0.145399	-2.55682e-22	0.0479415	2.68975e-05	9.73418e-05	0.000336233	2.43355e-05	4.86709e-05
28.8379	1.23507	7.72467e-21	0.000190979	0.000127533	4.09555e-06	1.76945e-25	0.750427	0.0217392	0.0900104	0.00503325	8.23584e-05	0.0152268	0.000261185	9.47023	0.000502903	0.00494668	0.000123667	3.95735e-05	1.97867e-05	5.02071	0.000414382	0.000164889	4.94668e-05	0.000326481	0.14542	-3.406e-22	0.0487254	2.78255e-05	9.89336e-05	0.000344344	2.47334e-05	4.94668e-05
28.8383	1.23609	3.66026e-21	0.000195553	0.00013061	4.26626e-06	1.56706e-25	0.750424	0.0220945	0.0900104	0.00503325	8.37052e-05	0.0152268	0.000265456	9.47105	0.000515146	0.00502757	0.000125689	4.02206e-05	2.01103e-05	5.02092	0.000421158	0.000167586	5.02757e-05	0.00033182	0.145442	-4.28506e-22	0.0495221	2.87825e-05	0.000100551	0.000352618	2.51379e-05	5.02757e-05
28.8386	1.23713	-1.36806e-21	0.000200219	0.00013375	4.44372e-06	1.29866e-25	0.750421	0.0224556	0.0900104	0.00503325	8.50739e-05	0.0152269	0.000269797	9.47188	0.000527642	0.00510979	0.000127745	4.08783e-05	2.04391e-05	5.02113	0.000428045	0.000170326	5.10979e-05	0.000337246	0.145464	-5.14845e-22	0.0503318	2.97693e-05	0.000102196	0.00036106	2.55489e-05	5.10979e-05
28.839	1.23818	-7.40257e-21	0.000204979	0.000136953	4.62818e-06	9.62944e-26	0.750418	0.0228226	0.0900104	0.00503325	8.64651e-05	0.0152269	0.000274208	9.47273	0.000540393	0.00519334	0.000129834	4.15467e-05	2.07734e-05	5.02135	0.000435044	0.000173111	5.19334e-05	0.000342761	0.145487	-5.98873e-22	0.0511548	3.07868e-05	0.000103867	0.000369671	2.59667e-05	5.19334e-05
28.8394	1.23926	-1.44654e-20	0.000209833	0.000140221	4.8199e-06	5.58227e-26	0.750415	0.0231956	0.0900104	0.00503325	8.78789e-05	0.0152269	0.000278692	9.47359	0.000553405	0.00527826	0.000131957	4.22261e-05	2.1113e-05	5.02157	0.000442158	0.000175942	5.27826e-05	0.000348365	0.14551	-6.8165e-22	0.0519911	3.18357e-05	0.000105565	0.000378455	2.63913e-05	5.27826e-05
28.8397	1.24035	-2.25707e-20	0.000214784	0.000143555	5.01915e-06	8.26988e-27	0.750412	0.0235747	0.0900104	0.00503325	8.93158e-05	0.0152269	0.000283249	9.47447	0.00056668	0.00536457	0.000134114	4.29165e-05	2.14583e-05	5.0218	0.000449388	0.000178819	5.36457e-05	0.000354061	0.145533	-7.63064e-22	0.0528411	3.29168e-05	0.000107291	0.000387413	2.68228e-05	5.36457e-05
28.8401	1.24146	-3.17792e-20	0.000219832	0.000146955	5.22621e-06	-4.66062e-26	0.750408	0.0239599	0.0900104	0.00503325	9.07762e-05	0.015227	0.000287881	9.47536	0.000580223	0.00545228	0.000136307	4.36183e-05	2.18091e-05	5.02203	0.000456736	0.000181743	5.45228e-05	0.000359851	0.145557	-8.44118e-22	0.053705	3.40309e-05	0.000109046	0.000396548	2.72614e-05	5.45228e-05
28.8405	1.24259	-4.2126e-20	0.000224979	0.000150422	5.44136e-06	-1.09032e-25	0.750405	0.0243515	0.0900104	0.00503325	9.22605e-05	0.015227	0.000292588	9.47626	0.000594039	0.00554143	0.000138536	4.43315e-05	2.21657e-05	5.02226	0.000464204	0.000184714	5.54143e-05	0.000365735	0.145581	-9.23912e-22	0.054583	3.5179e-05	0.000110829	0.000405863	2.77072e-05	5.54143e-05
28.8409	1.24373	-5.35346e-20	0.000230226	0.000153958	5.6649e-06	-1.79229e-25	0.750402	0.0247494	0.0900104	0.00503325	9.3769e-05	0.015227	0.000297372	9.47718	0.000608129	0.00563204	0.000140801	4.50563e-05	2.25281e-05	5.0225	0.000471794	0.000187735	5.63204e-05	0.000371714	0.145605	-1.00301e-21	0.0554753	3.63618e-05	0.000112641	0.00041536	2.81602e-05	5.63204e-05
28.8413	1.2449	-6.60818e-20	0.000235576	0.000157563	5.89713e-06	-2.57557e-25	0.750399	0.0251538	0.0900104	0.00503325	9.53021e-05	0.0152271	0.000302234	9.47811	0.0006225	0.00572412	0.000143103	4.5793e-05	2.28965e-05	5.02274	0.000479507	0.000190804	5.72412e-05	0.000377792	0.14563	-1.08522e-21	0.0563822	3.75804e-05	0.000114482	0.000425042	2.86206e-05	5.72412e-05
28.8417	1.24608	-8.00645e-20	0.000241028	0.000161238	6.13837e-06	-3.44767e-25	0.750395	0.0255648	0.0900104	0.00503325	9.68603e-05	0.0152271	0.000307175	9.47906	0.000637155	0.00581771	0.000145443	4.65417e-05	2.32708e-05	5.02298	0.000487347	0.000193924	5.81771e-05	0.000383969	0.145655	-1.17436e-21	0.0573039	3.88354e-05	0.000116354	0.000434912	2.90885e-05	5.81771e-05
28.8421	1.24729	-9.55017e-20	0.000246586	0.000164984	6.38894e-06	-4.41743e-25	0.750392	0.0259826	0.0900104	0.00503325	9.84439e-05	0.0152271	0.000312197	9.48003	0.000652097	0.00591282	0.000147821	4.73026e-05	2.36513e-05	5.02323	0.000495315	0.000197094	5.91282e-05	0.000390246	0.145681	-1.27037e-21	0.0582407	4.0128e-05	0.000118256	0.000444971	2.95641e-05	5.91282e-05
28.8425	1.24851	-1.12677e-19	0.000252249	0.000168803	6.64919e-06	-5.49422e-25	0.750389	0.0264071	0.0900104	0.00503325	0.000100053	0.0152272	0.000317301	9.48101	0.000667332	0.00600949	0.000150237	4.80759e-05	2.4038e-05	5.02348	0.000503413	0.000200316	6.00949e-05	0.000396626	0.145707	-1.37306e-21	0.0591927	4.14589e-05	0.00012019	0.000455223	3.00475e-05	6.00949e-05
28.8429	1.24976	-1.31744e-19	0.000258021	0.000172696	6.91947e-06	-6.68786e-25	0.750386	0.0268386	0.0900104	0.00503325	0.000101689	0.0152272	0.000322489	9.482	0.000682863	0.00610774	0.000152693	4.88619e-05	2.4431e-05	5.02374	0.000511643	0.000203591	6.10774e-05	0.000403111	0.145733	-1.48328e-21	0.0601603	4.28292e-05	0.000122155	0.000465671	3.05387e-05	6.10774e-05
28.8434	1.25102	-1.52848e-19	0.000263902	0.000176663	7.20013e-06	-8.00961e-25	0.750382	0.0272771	0.0900104	0.00503325	0.000103351	0.0152272	0.000327761	9.48302	0.000698695	0.00620759	0.00015519	4.96607e-05	2.48304e-05	5.024	0.000520007	0.00020692	6.20759e-05	0.000409701	0.14576	-1.60136e-21	0.0611436	4.42397e-05	0.000124152	0.000476317	3.10379e-05	6.20759e-05
28.8438	1.25231	-1.76289e-19	0.000269893	0.000180705	7.49155e-06	-9.47091e-25	0.750379	0.0277227	0.0900104	0.00503325	0.000105041	0.0152273	0.000333119	9.48404	0.000714832	0.00630907	0.000157727	5.04726e-05	2.52363e-05	5.02426	0.000528508	0.000210302	6.30907e-05	0.000416399	0.145788	-1.72743e-21	0.0621431	4.56916e-05	0.000126181	0.000487164	3.15453e-05	6.30907e-05
28.8442	1.25362	-2.02281e-19	0.000275997	0.000184824	7.79411e-06	-1.10842e-24	0.750376	0.0281757	0.0900104	0.00503325	0.000106758	0.0152273	0.000338565	9.48509	0.000731277	0.00641221	0.000160305	5.12977e-05	2.56488e-05	5.02453	0.000537148	0.00021374	6.41221e-05	0.000423206	0.145816	-1.86118e-21	0.0631588	4.71857e-05	0.000128244	0.000498214	3.2061e-05	6.41221e-05
28.8447	1.25495	-2.30647e-19	0.000282215	0.00018902	8.10821e-06	-1.28621e-24	0.750373	0.028636	0.0900104	0.00503325	0.000108503	0.0152274	0.000344099	9.48615	0.000748037	0.00651703	0.000162926	5.21362e-05	2.60681e-05	5.02481	0.000545929	0.000217234	6.51703e-05	0.000430124	0.145844	-2.00343e-21	0.0641911	4.8723e-05	0.000130341	0.000509471	3.25851e-05	6.51703e-05
28.8451	1.2563	-2.62268e-19	0.000288548	0.000193295	8.43427e-06	-1.48189e-24	0.750369	0.0291038	0.0900104	0.00503325	0.000110277	0.0152274	0.000349724	9.48723	0.000765114	0.00662356	0.000165589	5.29885e-05	2.64942e-05	5.02508	0.000554853	0.000220785	6.62356e-05	0.000437155	0.145873	-2.15337e-21	0.0652403	5.03046e-05	0.000132471	0.000520938	3.31178e-05	6.62356e-05
28.8456	1.25768	-2.96979e-19	0.000294998	0.00019765	8.7727e-06	-1.69662e-24	0.750366	0.0295793	0.0900104	0.00503325	0.00011208	0.0152275	0.000355441	9.48833	0.000782514	0.00673183	0.000168296	5.38547e-05	2.69273e-05	5.02537	0.000563923	0.000224394	6.73183e-05	0.000444301	0.145902	-2.30738e-21	0.0663065	5.19316e-05	0.000134637	0.000532616	3.36592e-05	6.73183e-05
28.8461	1.25907	-3.35412e-19	0.000301567	0.000202086	9.12395e-06	-1.93163e-24	0.750363	0.0300625	0.0900104	0.00503325	0.000113912	0.0152275	0.000361251	9.48945	0.00080024	0.00684187	0.000171047	5.4735e-05	2.73675e-05	5.02565	0.000573141	0.000228062	6.84187e-05	0.000451564	0.145932	-2.46764e-21	0.0673902	5.36049e-05	0.000136837	0.00054451	3.42094e-05	6.84187e-05
28.8466	1.26049	-3.77427e-19	0.000308256	0.000206603	9.48847e-06	-2.18833e-24	0.75036	0.0305536	0.0900104	0.00503325	0.000115774	0.0152276	0.000367156	9.49058	0.000818298	0.00695371	0.000173843	5.56297e-05	2.78148e-05	5.02595	0.00058251	0.00023179	6.95371e-05	0.000458945	0.145962	-2.6343e-21	0.0684916	5.53257e-05	0.000139074	0.000556621	3.47686e-05	6.95371e-05
28.847	1.26194	-4.23596e-19	0.000315067	0.000211204	9.86673e-06	-2.46782e-24	0.750356	0.0310527	0.0900104	0.00503325	0.000117666	0.0152276	0.000373157	9.49173	0.000836693	0.00706737	0.000176684	5.6539e-05	2.82695e-05	5.02624	0.000592031	0.000235579	7.06737e-05	0.000466447	0.145992	-2.80123e-21	0.0696109	5.70949e-05	0.000141347	0.000568954	3.53369e-05	7.06737e-05
28.8475	1.26341	-4.73852e-19	0.000322002	0.000215889	1.02592e-05	-2.77108e-24	0.750353	0.0315599	0.0900104	0.00503325	0.000119589	0.0152277	0.000379257	9.4929	0.000855427	0.00718289	0.000179572	5.74631e-05	2.87316e-05	5.02654	0.000601708	0.00023943	7.18289e-05	0.000474071	0.146024	-2.96965e-21	0.0707485	5.89138e-05	0.000143658	0.00058151	3.59145e-05	7.18289e-05
28.848	1.2649	-5.2842e-19	0.000329062	0.00022066	1.06664e-05	-3.09896e-24	0.75035	0.0320755	0.0900104	0.00503325	0.000121544	0.0152277	0.000385455	9.49409	0.000874508	0.00730029	0.000182507	5.84023e-05	2.92012e-05	5.02685	0.000611543	0.000243343	7.30029e-05	0.000481819	0.146055	-3.13613e-21	0.0719047	6.07834e-05	0.000146006	0.000594294	3.65015e-05	7.30029e-05
28.8486	1.26641	-5.83304e-19	0.000336249	0.000225517	1.10889e-05	-3.45238e-24	0.750347	0.0325994	0.0900104	0.00503325	0.000123531	0.0152278	0.000391756	9.4953	0.000893938	0.00741961	0.00018549	5.93569e-05	2.96785e-05	5.02716	0.000621538	0.00024732	7.41961e-05	0.000489694	0.146087	-3.30885e-21	0.0730797	6.27049e-05	0.000148392	0.000607307	3.70981e-05	7.41961e-05
28.8491	1.26796	-6.41562e-19	0.000343565	0.000230462	1.15271e-05	-3.83506e-24	0.750344	0.0331319	0.0900104	0.00503325	0.00012555	0.0152278	0.000398158	9.49653	0.000913723	0.00754088	0.000188522	6.0327e-05	3.01635e-05	5.02748	0.000631697	0.000251363	7.54088e-05	0.000497698	0.14612	-3.54067e-21	0.0742739	6.46794e-05	0.000150818	0.000620554	3.77044e-05	7.54088e-05
28.8496	1.26952	-7.0802e-19	0.000351012	0.000235496	1.19816e-05	-4.25695e-24	0.75034	0.033673	0.0900104	0.00503325	0.000127602	0.0152279	0.000404666	9.49778	0.000933868	0.00766413	0.000191603	6.1313e-05	3.06565e-05	5.0278	0.000642021	0.000255471	7.66413e-05	0.000505832	0.146153	-3.87071e-21	0.0754876	6.6708e-05	0.000153283	0.000634037	3.83206e-05	7.66413e-05
28.8502	1.27112	-7.86019e-19	0.000358591	0.00024062	1.24531e-05	-4.72957e-24	0.750337	0.034223	0.0900104	0.00503325	0.000129687	0.015228	0.000411279	9.49905	0.000954379	0.00778938	0.000194735	6.23151e-05	3.11575e-05	5.02813	0.000652514	0.000259646	7.78938e-05	0.000514099	0.146187	-4.29465e-21	0.0767211	6.87919e-05	0.000155788	0.00064776	3.89469e-05	7.78938e-05
28.8507	1.27274	-8.76558e-19	0.000366304	0.000245836	1.2942e-05	-5.26479e-24	0.750334	0.034782	0.0900104	0.00503325	0.000131807	0.015228	0.000418001	9.50034	0.000975258	0.00791669	0.000197917	6.33335e-05	3.16667e-05	5.02846	0.000663178	0.00026389	7.91669e-05	0.000522501	0.146221	-4.80574e-21	0.0779747	7.09323e-05	0.000158334	0.000661725	3.95834e-05	7.91669e-05
28.8513	1.27438	-9.85483e-19	0.000374153	0.000251145	1.3449e-05	-5.87483e-24	0.750331	0.03535	0.0900104	0.00503325	0.000133961	0.0152281	0.000424832	9.50165	0.000996513	0.00804607	0.000201152	6.43685e-05	3.21843e-05	5.0288	0.000674016	0.000268202	8.04607e-05	0.00053104	0.146256	-5.40505e-21	0.0792488	7.31305e-05	0.000160921	0.000675937	4.02303e-05	8.04607e-05
28.8518	1.27605	-1.11261e-18	0.000382141	0.000256547	1.39747e-05	-6.5722e-24	0.750328	0.0359274	0.0900104	0.00503325	0.00013615	0.0152282	0.000431775	9.50298	0.00101815	0.00817756	0.000204439	6.54205e-05	3.27102e-05	5.02914	0.000685031	0.000272585	8.17756e-05	0.000539719	0.146292	-6.08156e-21	0.0805436	7.53876e-05	0.000163551	0.000690397	4.08878e-05	8.17756e-05
28.8524	1.27775	-1.26406e-18	0.000390268	0.000262045	1.45198e-05	-7.36874e-24	0.750325	0.0365141	0.0900104	0.00503325	0.000138375	0.0152282	0.000438831	9.50434	0.00104017	0.0083112	0.00020778	6.64896e-05	3.32448e-05	5.02949	0.000696226	0.00027704	8.3112e-05	0.000548539	0.146328	-6.82533e-21	0.0818596	7.77048e-05	0.000166224	0.000705111	4.1556e-05	8.3112e-05
28.853	1.27948	-1.44637e-18	0.000398537	0.000267639	1.50849e-05	-8.27614e-24	0.750322	0.0371104	0.0900104	0.00503326	0.000140636	0.0152283	0.000446002	9.50571	0.00106258	0.00844702	0.000211175	6.75761e-05	3.37881e-05	5.02984	0.000707603	0.000281567	8.44702e-05	0.000557503	0.146365	-7.6283e-21	0.0831971	8.00834e-05	0.00016894	0.000720081	4.22351e-05	8.44702e-05
28.8536	1.28124	-1.66066e-18	0.00040695	0.000273332	1.56708e-05	-9.30359e-24	0.750319	0.0377165	0.0900104	0.00503326	0.000142934	0.0152284	0.000453291	9.50711	0.00108539	0.00858505	0.000214626	6.86804e-05	3.43402e-05	5.0302	0.000719167	0.000286168	8.58505e-05	0.000566613	0.146402	-8.43105e-21	0.0845563	8.25247e-05	0.000171701	0.00073531	4.29253e-05	8.58505e-05
28.8542	1.28303	-1.90165e-18	0.000415508	0.000279124	1.6278e-05	-1.04504e-23	0.750316	0.0383324	0.0900104	0.00503326	0.00014527	0.0152285	0.000460698	9.50853	0.00110859	0.00872534	0.000218133	6.98027e-05	3.49014e-05	5.03057	0.000730918	0.000290845	8.72534e-05	0.000575872	0.14644	-9.14241e-21	0.0859378	8.50299e-05	0.000174507	0.000750803	4.36267e-05	8.72534e-05
28.8548	1.28484	-2.1659e-18	0.000424214	0.000285016	1.69074e-05	-1.17096e-23	0.750313	0.0389584	0.0900104	0.00503326	0.000147644	0.0152286	0.000468226	9.50998	0.00113221	0.00886791	0.000221698	7.09433e-05	3.54717e-05	5.03094	0.000742862	0.000295597	8.86791e-05	0.000585282	0.146478	-9.75739e-21	0.0873417	8.76004e-05	0.000177358	0.000766562	4.43396e-05	8.86791e-05
28.8554	1.28669	-2.44968e-18	0.00043307	0.000291011	1.75598e-05	-1.30738e-23	0.75031	0.0395945	0.0900104	0.00503326	0.000150056	0.0152286	0.000475877	9.51144	0.00115624	0.00901282	0.00022532	7.21025e-05	3.60513e-05	5.03132	0.000755	0.000300427	9.01282e-05	0.000594846	0.146517	-1.02681e-20	0.0887686	9.02373e-05	0.000180256	0.000782593	4.50641e-05	9.01282e-05
28.856	1.28856	-2.75098e-18	0.000442079	0.000297109	1.82358e-05	-1.45332e-23	0.750307	0.0402411	0.0900104	0.00503326	0.000152508	0.0152287	0.000483653	9.51293	0.00118069	0.00916009	0.000229002	7.32807e-05	3.66403e-05	5.0317	0.000767337	0.000305336	9.16009e-05	0.000604566	0.146557	-1.06656e-20	0.0902188	9.29421e-05	0.000183202	0.000798897	4.58004e-05	9.16009e-05
28.8567	1.29047	-3.06398e-18	0.000451241	0.000303312	1.89364e-05	-1.60771e-23	0.750304	0.0408982	0.0900104	0.00503326	0.000155	0.0152288	0.000491555	9.51445	0.00120556	0.00930976	0.000232744	7.44781e-05	3.7239e-05	5.03209	0.000779875	0.000310325	9.30976e-05	0.000614444	0.146597	-1.09611e-20	0.0916925	9.5716e-05	0.000186195	0.000815479	4.65488e-05	9.30976e-05
28.8573	1.2924	-3.38621e-18	0.00046056	0.000309622	1.96623e-05	-1.76962e-23	0.750301	0.041566	0.0900104	0.00503326	0.000157533	0.0152289	0.000499587	9.51599	0.00123086	0.00946187	0.000236547	7.5695e-05	3.78475e-05	5.03249	0.000792617	0.000315396	9.46187e-05	0.000624483	0.146638	-1.11794e-20	0.0931904	9.85604e-05	0.000189237	0.000832343	4.73094e-05	9.46187e-05
28.858	1.29437	-3.71456e-18	0.000470037	0.00031604	2.04144e-05	-1.93849e-23	0.750299	0.0422446	0.0900104	0.00503326	0.000160107	0.015229	0.000507749	9.51756	0.00125659	0.00961647	0.000240412	7.69317e-05	3.84659e-05	5.03289	0.000805568	0.000320549	9.61647e-05	0.000634687	0.14668	-1.1355e-20	0.0947126	0.000101477	0.000192329	0.000849493	4.80823e-05	9.61647e-05
28.8587	1.29637	-4.04702e-18	0.000479675	0.000322567	2.11936e-05	-2.11386e-23	0.750296	0.0429344	0.0900104	0.00503326	0.000162722	0.0152291	0.000516045	9.51915	0.00128277	0.00977358	0.00024434	7.81887e-05	3.90943e-05	5.0333	0.000818729	0.000325786	9.77358e-05	0.000645056	0.146722	-1.14838e-20	0.0962597	0.000104466	0.000195472	0.000866933	4.88679e-05	9.77358e-05
28.8594	1.29841	-4.38256e-18	0.000489476	0.000329205	2.20008e-05	-2.29517e-23	0.750293	0.0436354	0.0900104	0.00503326	0.000165381	0.0152292	0.000524476	9.52076	0.0013094	0.00993326	0.000248332	7.94661e-05	3.97331e-05	5.03372	0.000832106	0.000331109	9.93326e-05	0.000655595	0.146766	-1.15514e-20	0.097832	0.00010753	0.000198665	0.000884666	4.96663e-05	9.93326e-05
28.8601	1.30048	-4.71689e-18	0.000499443	0.000335956	2.2837e-05	-2.48126e-23	0.75029	0.0443478	0.0900104	0.00503326	0.000168083	0.0152293	0.000533045	9.52241	0.00133649	0.0100955	0.000252389	8.07644e-05	4.03822e-05	5.03414	0.0008457	0.000336518	0.000100955	0.000666306	0.146809	-1.15042e-20	0.09943	0.00011067	0.000201911	0.000902698	5.04777e-05	0.000100955
28.8608	1.30258	-5.04323e-18	0.000509577	0.000342821	2.37031e-05	-2.67043e-23	0.750288	0.0450719	0.0900104	0.00503326	0.000170829	0.0152294	0.000541753	9.52408	0.00136403	0.0102605	0.000256512	8.20838e-05	4.10419e-05	5.03457	0.000859517	0.000342016	0.000102605	0.000677192	0.146854	-1.13254e-20	0.101054	0.000113887	0.00020521	0.000921031	5.13024e-05	0.000102605
28.8615	1.30471	-5.3543e-18	0.000519882	0.000349802	2.46001e-05	-2.8606e-23	0.750285	0.0458077	0.0900104	0.00503326	0.00017362	0.0152296	0.000550604	9.52577	0.00139204	0.0104281	0.000260703	8.34248e-05	4.17124e-05	5.03501	0.000873558	0.000347603	0.000104281	0.000688255	0.146899	-1.101e-20	0.102704	0.000117183	0.000208562	0.000939671	5.21405e-05	0.000104281
28.8622	1.30688	-5.64591e-18	0.000530359	0.000356901	2.55292e-05	-3.05021e-23	0.750282	0.0465555	0.0900104	0.00503326	0.000176456	0.0152297	0.000559599	9.5275	0.00142053	0.0105985	0.000264962	8.47877e-05	4.23938e-05	5.03546	0.000887829	0.000353282	0.000105985	0.000699499	0.146945	-1.06315e-20	0.104382	0.00012056	0.000211969	0.000958621	5.29923e-05	0.000105985
28.863	1.30909	-5.91196e-18	0.000541012	0.000364119	2.64913e-05	-3.23773e-23	0.75028	0.0473156	0.0900104	0.00503326	0.000179339	0.0152298	0.00056874	9.52925	0.0014495	0.0107716	0.00026929	8.61728e-05	4.30864e-05	5.03591	0.000902333	0.000359053	0.000107716	0.000710926	0.146992	-1.01459e-20	0.106087	0.000124018	0.000215432	0.000977887	5.3858e-05	0.000107716
28.8637	1.31133	-6.14623e-18	0.000551842	0.000371458	2.74876e-05	-3.42117e-23	0.750277	0.048088	0.0900104	0.00503326	0.000182268	0.0152299	0.000578031	9.53103	0.00147896	0.0109476	0.000273689	8.75805e-05	4.37902e-05	5.03637	0.000917073	0.000364919	0.000109476	0.000722539	0.147039	-9.55419e-21	0.107819	0.000127559	0.000218951	0.000997472	5.47378e-05	0.000109476
28.8645	1.31361	-6.3436e-18	0.000562853	0.000378919	2.85191e-05	-3.59879e-23	0.750275	0.048873	0.0900104	0.00503326	0.000185246	0.01523	0.000587473	9.53284	0.00150891	0.0111264	0.00027816	8.90111e-05	4.45056e-05	5.03683	0.000932054	0.00037088	0.000111264	0.000734342	0.147087	-8.90074e-21	0.10958	0.000131184	0.000222528	0.00101738	5.5632e-05	0.000111264
28.8653	1.31593	-6.5e-18	0.000574047	0.000386506	2.95872e-05	-3.76929e-23	0.750272	0.0496708	0.0900104	0.00503326	0.000188272	0.0152302	0.00059707	9.53468	0.00153936	0.0113081	0.000282703	9.04651e-05	4.52326e-05	5.03731	0.000947279	0.000376938	0.000113081	0.000746337	0.147136	-8.20699e-21	0.111369	0.000134896	0.000226163	0.00103762	5.65407e-05	0.000113081
28.8661	1.31828	-6.61264e-18	0.000585427	0.000394218	3.0693e-05	-3.93121e-23	0.75027	0.0504816	0.0900105	0.00503326	0.000191347	0.0152303	0.000606822	9.53655	0.00157033	0.0114928	0.000287321	9.19428e-05	4.59714e-05	5.03779	0.000962752	0.000383095	0.000114928	0.000758528	0.147186	-7.44074e-21	0.113188	0.000138695	0.000229857	0.00105819	5.74642e-05	0.000114928
28.8669	1.32068	-6.67572e-18	0.000596995	0.000402059	3.18377e-05	-4.08298e-23	0.750267	0.0513056	0.0900105	0.00503326	0.000194472	0.0152305	0.000616734	9.53845	0.00160181	0.0116806	0.000292014	9.34446e-05	4.67223e-05	5.03828	0.000978477	0.000389352	0.000116806	0.000770918	0.147237	-6.64077e-21	0.115036	0.000142583	0.000233611	0.0010791	5.84029e-05	0.000116806
28.8677	1.32311	-6.68828e-18	0.000608755	0.000410031	3.30227e-05	-4.22334e-23	0.750265	0.0521431	0.0900105	0.00503326	0.000197649	0.0152306	0.000626808	9.54038	0.00163382	0.0118714	0.000296784	9.49709e-05	4.74854e-05	5.03878	0.000994459	0.000395712	0.000118714	0.00078351	0.147288	-5.79251e-21	0.116915	0.000146562	0.000237427	0.00110035	5.93568e-05	0.000118714
28.8685	1.32558	-6.64292e-18	0.000620709	0.000418134	3.42494e-05	-4.35033e-23	0.750263	0.0529941	0.0900105	0.00503326	0.000200877	0.0152307	0.000637046	9.54234	0.00166636	0.0120653	0.000301631	9.6522e-05	4.8261e-05	5.03928	0.0010107	0.000402175	0.000120653	0.000796307	0.147341	-4.85052e-21	0.118824	0.000150632	0.000241305	0.00112196	6.03263e-05	0.000120653
28.8694	1.32809	-6.53342e-18	0.00063286	0.000426371	3.5519e-05	-4.46149e-23	0.750261	0.0538591	0.0900105	0.00503326	0.000204158	0.0152309	0.00064745	9.54433	0.00169944	0.0122623	0.000306558	9.80985e-05	4.90493e-05	5.0398	0.00102721	0.000408744	0.000122623	0.000809313	0.147394	-3.81539e-21	0.120764	0.000154797	0.000245246	0.00114391	6.13116e-05	0.000122623
28.8703	1.33065	-6.3529e-18	0.000645211	0.000434745	3.6833e-05	-4.55469e-23	0.750258	0.0547382	0.0900105	0.00503326	0.000207492	0.015231	0.000658025	9.54636	0.00173307	0.0124626	0.000311565	9.97007e-05	4.98503e-05	5.04032	0.00104399	0.00041542	0.000124626	0.000822531	0.147448	-2.73882e-21	0.122736	0.000159056	0.000249252	0.00116623	6.23129e-05	0.000124626
28.8711	1.33324	-6.10109e-18	0.000657766	0.000443256	3.81928e-05	-4.62876e-23	0.750256	0.0556316	0.0900105	0.00503326	0.000210881	0.0152312	0.000668771	9.54842	0.00176726	0.0126661	0.000316653	0.000101329	5.06645e-05	5.04085	0.00106104	0.000422204	0.000126661	0.000835964	0.147503	-1.6859e-21	0.124739	0.000163411	0.000253322	0.0011889	6.33306e-05	0.000126661
28.872	1.33588	-5.78007e-18	0.000670526	0.000451908	3.96001e-05	-4.68318e-23	0.750254	0.0565395	0.0900105	0.00503327	0.000214325	0.0152314	0.000679693	9.55051	0.00180201	0.012873	0.000321824	0.000102984	5.14919e-05	5.04139	0.00107836	0.000429099	0.00012873	0.000849617	0.147559	-6.52409e-22	0.126776	0.000167865	0.00025746	0.00121195	6.43649e-05	0.00012873
28.8729	1.33856	-5.38777e-18	0.000683496	0.000460702	4.10563e-05	-4.71674e-23	0.750252	0.0574622	0.0900105	0.00503327	0.000217825	0.0152315	0.000690793	9.55264	0.00183733	0.0130832	0.00032708	0.000104666	5.23328e-05	5.04194	0.00109598	0.000436107	0.000130832	0.000863492	0.147615	4.05653e-22	0.128846	0.000172419	0.000261664	0.00123537	6.5416e-05	0.000130832
28.8738	1.34128	-4.92375e-18	0.000696679	0.000469641	4.25631e-05	-4.72822e-23	0.75025	0.0584	0.0900105	0.00503327	0.000221382	0.0152317	0.000702074	9.5548	0.00187324	0.0132969	0.000332422	0.000106375	5.31875e-05	5.0425	0.00111387	0.000443229	0.000132969	0.000877593	0.147673	1.47148e-21	0.130949	0.000177074	0.000265937	0.00125917	6.64843e-05	0.000132969
28.8748	1.34405	-4.38589e-18	0.000710077	0.000478726	4.41222e-05	-4.71624e-23	0.750248	0.059353	0.0900105	0.00503327	0.000224998	0.0152319	0.000713539	9.55699	0.00190974	0.013514	0.00033785	0.000108112	5.4056e-05	5.04306	0.00113206	0.000450467	0.00013514	0.000891924	0.147732	2.54862e-21	0.133087	0.000181832	0.00027028	0.00128336	6.757e-05	0.00013514
28.8757	1.34686	-3.77467e-18	0.000723695	0.00048796	4.57352e-05	-4.67991e-23	0.750246	0.0603216	0.0900105	0.00503327	0.000228672	0.0152321	0.000725191	9.55922	0.00194683	0.0137347	0.000343367	0.000109877	5.49387e-05	5.04364	0.00115055	0.000457823	0.000137347	0.000906489	0.147791	3.59864e-21	0.135259	0.000186694	0.000274694	0.00130794	6.86734e-05	0.000137347
28.8767	1.34972	-3.08756e-18	0.000737535	0.000497346	4.74039e-05	-4.61846e-23	0.750244	0.061306	0.0900105	0.00503327	0.000232406	0.0152323	0.000737033	9.56149	0.00198454	0.013959	0.000348974	0.000111672	5.58358e-05	5.04422	0.00116934	0.000465299	0.00013959	0.000921291	0.147852	4.64914e-21	0.137467	0.000191663	0.000279179	0.00133292	6.97948e-05	0.00013959
28.8777	1.35263	-2.29567e-18	0.000751601	0.000506885	4.91302e-05	-4.5309e-23	0.750242	0.0623064	0.0900105	0.00503327	0.000236201	0.0152324	0.000749068	9.56379	0.00202287	0.0141869	0.000354672	0.000113495	5.67476e-05	5.04482	0.00118843	0.000472896	0.000141869	0.000936335	0.147913	5.68528e-21	0.139711	0.000196739	0.000283738	0.0013583	7.09344e-05	0.000141869
28.8787	1.35558	-1.45243e-18	0.000765897	0.00051658	5.09159e-05	-4.42017e-23	0.750241	0.0633231	0.0900105	0.00503327	0.000240057	0.0152326	0.000761299	9.56614	0.00206182	0.0144185	0.000360463	0.000115348	5.76741e-05	5.04542	0.00120784	0.000480618	0.000144185	0.000951623	0.147976	6.46784e-21	0.141992	0.000201924	0.000288371	0.00138409	7.20927e-05	0.000144185
28.8797	1.35859	-5.86047e-19	0.000780425	0.000526433	5.27631e-05	-4.29527e-23	0.750239	0.0643563	0.0900105	0.00503327	0.000243977	0.0152328	0.000773729	9.56852	0.00210141	0.014654	0.000366349	0.000117232	5.86158e-05	5.04604	0.00122756	0.000488465	0.00014654	0.000967161	0.148039	6.817e-21	0.144309	0.00020722	0.000293079	0.0014103	7.32698e-05	0.00014654
28.8807	1.36164	2.51661e-19	0.00079519	0.000536447	5.46736e-05	-4.16651e-23	0.750237	0.0654064	0.0900105	0.00503327	0.00024796	0.015233	0.000786362	9.57093	0.00214165	0.0148932	0.00037233	0.000119146	5.95729e-05	5.04666	0.0012476	0.000496441	0.000148932	0.000982952	0.148104	6.79424e-21	0.146665	0.000212629	0.000297864	0.00143692	7.44661e-05	0.000148932
28.8818	1.36474	1.02515e-18	0.000810195	0.000546624	5.66496e-05	-4.04349e-23	0.750235	0.0664736	0.0900105	0.00503327	0.000252009	0.0152332	0.000799201	9.57339	0.00218254	0.0151364	0.000378409	0.000121091	6.05455e-05	5.0473	0.00126797	0.000504546	0.000151364	0.000999001	0.148169	6.44947e-21	0.149058	0.000218153	0.000302728	0.00146398	7.56819e-05	0.000151364
28.8828	1.36789	1.70207e-18	0.000825445	0.000556967	5.86933e-05	-3.93575e-23	0.750234	0.0675582	0.0900105	0.00503327	0.000256123	0.0152335	0.000812249	9.57589	0.0022241	0.0153835	0.000384587	0.000123068	6.1534e-05	5.04794	0.00128867	0.000512783	0.000153835	0.00101531	0.148236	5.77005e-21	0.151491	0.000223792	0.00030767	0.00149147	7.69175e-05	0.000153835
28.8839	1.37109	2.23258e-18	0.000840942	0.000567479	6.08067e-05	-3.85404e-23	0.750232	0.0686604	0.0900105	0.00503327	0.000260305	0.0152337	0.000825509	9.57842	0.00226634	0.0156346	0.000390866	0.000125077	6.25386e-05	5.0486	0.00130971	0.000521155	0.000156346	0.00103189	0.148304	4.72576e-21	0.153963	0.000229549	0.000312693	0.00151941	7.81732e-05	0.000156346
28.885	1.37434	2.59256e-18	0.000856691	0.000578161	6.29922e-05	-3.80799e-23	0.750231	0.0697806	0.0900105	0.00503327	0.000264554	0.0152339	0.000838986	9.581	0.00230927	0.0158899	0.000397247	0.000127119	6.35595e-05	5.04926	0.00133109	0.000529663	0.000158899	0.00104873	0.148373	3.48485e-21	0.156476	0.000235425	0.000317798	0.00154779	7.94494e-05	0.000158899
28.8861	1.37765	2.83478e-18	0.000872696	0.000589017	6.52522e-05	-3.80527e-23	0.750229	0.070919	0.0900105	0.00503327	0.000268873	0.0152341	0.000852682	9.58362	0.0023529	0.0161493	0.000403732	0.000129194	6.45971e-05	5.04994	0.00135282	0.000538309	0.000161493	0.00106585	0.148443	2.03072e-21	0.159029	0.000241422	0.000322986	0.00157663	8.07464e-05	0.000161493
28.8873	1.38101	2.83747e-18	0.00088896	0.000600049	6.75891e-05	-3.85462e-23	0.750228	0.072076	0.0900105	0.00503327	0.000273262	0.0152344	0.000866602	9.58629	0.00239724	0.0164129	0.000410323	0.000131303	6.56516e-05	5.05063	0.0013749	0.000547097	0.000164129	0.00108325	0.148514	2.40153e-22	0.161624	0.000247542	0.000328258	0.00160593	8.20646e-05	0.000164129
28.8884	1.38443	2.56305e-18	0.000905489	0.000611261	7.00052e-05	-3.96439e-23	0.750226	0.0732518	0.0900105	0.00503327	0.000277723	0.0152346	0.000880748	9.58899	0.00244229	0.0166808	0.000417021	0.000133447	6.67233e-05	5.05133	0.00139735	0.000556028	0.000166808	0.00110093	0.148586	-1.8079e-21	0.164261	0.000253787	0.000333617	0.0016357	8.34042e-05	0.000166808
28.8896	1.3879	1.99855e-18	0.000922285	0.000622655	7.25034e-05	-4.14153e-23	0.750225	0.0744467	0.0900105	0.00503327	0.000282256	0.0152349	0.000895124	9.59174	0.00248808	0.0169531	0.000423828	0.000135625	6.78125e-05	5.05204	0.00142016	0.000565104	0.000169531	0.00111891	0.148659	-4.06539e-21	0.166942	0.000260157	0.000339062	0.00166594	8.47656e-05	0.000169531
28.8908	1.39143	1.10404e-18	0.000939353	0.000634233	7.50861e-05	-4.39311e-23	0.750224	0.0756612	0.0900105	0.00503327	0.000286863	0.0152351	0.000909735	9.59453	0.00253462	0.0172298	0.000430746	0.000137839	6.89193e-05	5.05276	0.00144334	0.000574328	0.000172298	0.00113717	0.148734	-6.52577e-21	0.169665	0.000266656	0.000344597	0.00169667	8.61492e-05	0.000172298
28.892	1.39502	-1.3471e-19	0.000956698	0.000645999	7.77561e-05	-4.72734e-23	0.750223	0.0768953	0.0900105	0.00503328	0.000291545	0.0152354	0.000924584	9.59737	0.00258191	0.0175111	0.000437777	0.000140089	7.00443e-05	5.05349	0.0014669	0.000583702	0.000175111	0.00115573	0.14881	-9.23905e-21	0.172433	0.000273284	0.000350221	0.00172789	8.75553e-05	0.000175111
28.8932	1.39866	-1.7464e-18	0.000974324	0.000657956	8.05163e-05	-5.1521e-23	0.750221	0.0781496	0.0900105	0.00503328	0.000296304	0.0152356	0.000939675	9.60026	0.00262996	0.0177969	0.000444922	0.000142375	7.11875e-05	5.05424	0.00149084	0.000593229	0.000177969	0.00117459	0.148887	-1.20705e-20	0.175247	0.000280044	0.000355937	0.00175961	8.89844e-05	0.000177969
28.8945	1.40236	-3.73783e-18	0.000992234	0.000670107	8.33696e-05	-5.6721e-23	0.75022	0.0794243	0.0900105	0.00503328	0.00030114	0.0152359	0.000955011	9.60319	0.0026788	0.0180873	0.000452183	0.000144699	7.23493e-05	5.055	0.00151517	0.000602911	0.000180873	0.00119376	0.148965	-1.49115e-20	0.178106	0.000286938	0.000361747	0.00179184	9.04367e-05	0.000180873
28.8958	1.40613	-6.35377e-18	0.00101044	0.000682454	8.63189e-05	-6.29184e-23	0.750219	0.0807198	0.0900105	0.00503328	0.000306055	0.0152362	0.000970598	9.60617	0.00272843	0.0183825	0.000459563	0.00014706	7.35301e-05	5.05577	0.0015399	0.000612751	0.000183825	0.00121325	0.149045	-1.78231e-20	0.181011	0.000293966	0.000367651	0.00182458	9.19126e-05	0.000183825
28.897	1.40995	-9.49079e-18	0.00102893	0.000695001	8.93674e-05	-7.00878e-23	0.750218	0.0820363	0.0900105	0.00503328	0.000311049	0.0152364	0.000986438	9.6092	0.00277886	0.0186825	0.000467063	0.00014946	7.47301e-05	5.05655	0.00156503	0.000622751	0.000186825	0.00123305	0.149126	-1.99259e-20	0.183964	0.000301132	0.000373651	0.00185784	9.34126e-05	0.000186825
28.8984	1.41384	-1.26113e-17	0.00104772	0.000707752	9.25182e-05	-7.78848e-23	0.750217	0.0833743	0.0900105	0.00503328	0.000316126	0.0152367	0.00100254	9.61227	0.00283011	0.0189874	0.000474685	0.000151899	7.59497e-05	5.05735	0.00159057	0.000632914	0.000189874	0.00125317	0.149208	-2.00528e-20	0.186965	0.000308436	0.000379748	0.00189164	9.49371e-05	0.000189874
28.8997	1.41779	-1.53679e-17	0.00106682	0.000720708	9.57747e-05	-8.57835e-23	0.750216	0.084734	0.0900105	0.00503328	0.000321284	0.015237	0.0010189	9.6154	0.00288218	0.0192973	0.000482432	0.000154378	7.71891e-05	5.05815	0.00161652	0.000643242	0.000192973	0.00127362	0.149292	-1.83326e-20	0.190014	0.000315881	0.000385945	0.00192597	9.64863e-05	0.000192973
28.9011	1.42181	-1.73292e-17	0.00108623	0.000733875	9.91403e-05	-9.33119e-23	0.750215	0.0861159	0.0900105	0.00503328	0.000326527	0.0152373	0.00103552	9.61858	0.0029351	0.0196122	0.000490304	0.000156897	7.84486e-05	5.05898	0.0016429	0.000653739	0.000196122	0.0012944	0.149377	-1.51745e-20	0.193113	0.000323469	0.000392243	0.00196085	9.80608e-05	0.000196122
28.9024	1.42589	-1.85256e-17	0.00110595	0.000747254	0.000102618	-1.00061e-22	0.750214	0.0875203	0.0900105	0.00503328	0.000331855	0.0152376	0.00105242	9.6218	0.00298888	0.0199322	0.000498305	0.000159457	7.97287e-05	5.05981	0.00166971	0.000664406	0.000199322	0.00131552	0.149463	-1.09702e-20	0.196263	0.000331201	0.000398644	0.00199628	9.96609e-05	0.000199322
28.9038	1.43003	-1.85489e-17	0.00112599	0.000760849	0.000106213	-1.05681e-22	0.750213	0.0889475	0.0900105	0.00503328	0.00033727	0.0152379	0.00106959	9.62508	0.00304353	0.0202574	0.000506435	0.000162059	8.10297e-05	5.06066	0.00169696	0.000675247	0.000202574	0.00133699	0.149551	-5.95268e-21	0.199464	0.00033908	0.000405148	0.00203228	0.000101287	0.000202574
28.9053	1.43425	-1.75047e-17	0.00114635	0.000774664	0.000109927	-1.09852e-22	0.750212	0.090398	0.0900105	0.00503328	0.000342773	0.0152383	0.00108704	9.62842	0.00309906	0.0205879	0.000514699	0.000164704	8.23518e-05	5.06152	0.00172464	0.000686265	0.000205879	0.0013588	0.14964	-2.28247e-22	0.202717	0.000347107	0.000411759	0.00206885	0.00010294	0.000205879
28.9067	1.43853	-1.51212e-17	0.00116704	0.000788702	0.000113765	-1.12266e-22	0.750212	0.091872	0.0900105	0.00503328	0.000348366	0.0152386	0.00110478	9.6318	0.00315548	0.0209238	0.000523096	0.000167391	8.36954e-05	5.0624	0.00175278	0.000697462	0.000209238	0.00138097	0.149731	6.0511e-21	0.206022	0.000355285	0.000418477	0.002106	0.000104619	0.000209238
28.9082	1.44288	-1.05167e-17	0.00118806	0.000802966	0.000117731	-1.12669e-22	0.750211	0.0933701	0.0900105	0.00503328	0.000354049	0.0152389	0.0011228	9.63524	0.00321282	0.0212652	0.000531631	0.000170122	8.50609e-05	5.06329	0.00178138	0.000708841	0.000212652	0.0014035	0.149823	1.23594e-20	0.209382	0.000363615	0.000425304	0.00214374	0.000106326	0.000212652
28.9097	1.4473	-5.1632e-18	0.00120943	0.000817461	0.000121828	-1.11264e-22	0.75021	0.0948925	0.0900105	0.00503328	0.000359825	0.0152392	0.00114112	9.63874	0.00327109	0.0216121	0.000540304	0.000172897	8.64486e-05	5.0642	0.00181044	0.000720405	0.000216121	0.0014264	0.149916	1.64259e-20	0.212796	0.0003721	0.000432243	0.00218208	0.000108061	0.000216121
28.9112	1.4518	2.48957e-19	0.00123113	0.00083219	0.000126062	-1.08686e-22	0.75021	0.0964397	0.0900105	0.00503329	0.000365695	0.0152396	0.00115974	9.64229	0.00333029	0.0219647	0.000549118	0.000175718	8.78589e-05	5.06512	0.00183998	0.000732157	0.000219647	0.00144967	0.150012	1.80169e-20	0.216266	0.000380741	0.000439294	0.00222103	0.000109824	0.000219647
28.9127	1.45637	5.32148e-18	0.00125319	0.000847157	0.000130436	-1.05564e-22	0.750209	0.098012	0.0900105	0.00503329	0.000371661	0.0152399	0.00117866	9.6459	0.00339045	0.022323	0.000558076	0.000178584	8.92921e-05	5.06605	0.00186999	0.000744101	0.00022323	0.00147332	0.150108	1.76677e-20	0.219792	0.00038954	0.000446461	0.0022606	0.000111615	0.00022323
28.9143	1.46101	9.60111e-18	0.0012756	0.000862365	0.000134954	-1.02467e-22	0.750208	0.09961	0.0900105	0.00503329	0.000377724	0.0152403	0.00119788	9.64957	0.00345159	0.0226872	0.000567179	0.000181497	9.07487e-05	5.067	0.0019005	0.000756239	0.000226872	0.00149735	0.150206	1.57719e-20	0.223375	0.0003985	0.000453744	0.0023008	0.000113436	0.000226872
28.9159	1.46572	1.26435e-17	0.00129838	0.000877818	0.000139622	-9.98875e-23	0.750208	0.101234	0.0900105	0.00503329	0.000383885	0.0152407	0.00121742	9.6533	0.00351371	0.0230572	0.000576431	0.000184458	9.2229e-05	5.06797	0.0019315	0.000768575	0.000230572	0.00152178	0.150306	1.26233e-20	0.227017	0.000407623	0.000461145	0.00234163	0.000115286	0.000230572
28.9175	1.47052	1.44543e-17	0.00132152	0.000893521	0.000144445	-9.82796e-23	0.750207	0.102884	0.0900105	0.00503329	0.000390147	0.015241	0.00123728	9.65709	0.00357683	0.0234333	0.000585833	0.000187467	9.37333e-05	5.06895	0.001963	0.000781111	0.000234333	0.0015466	0.150408	8.468e-21	0.230717	0.000416911	0.000468667	0.00238311	0.000117167	0.000234333
28.9192	1.47539	1.46888e-17	0.00134503	0.000909476	0.000149426	-9.80425e-23	0.750207	0.104561	0.0900105	0.00503329	0.00039651	0.0152414	0.00125746	9.66094	0.00364096	0.0238155	0.000595388	0.000190524	9.52622e-05	5.06994	0.00199502	0.000793851	0.000238155	0.00157183	0.150511	3.60733e-21	0.234478	0.000426367	0.000476311	0.00242525	0.000119078	0.000238155
28.9209	1.48034	1.33802e-17	0.00136892	0.000925688	0.000154572	-9.94947e-23	0.750206	0.106266	0.0900105	0.00503329	0.000402977	0.0152418	0.00127797	9.66485	0.00370614	0.024204	0.000605099	0.000193632	9.68158e-05	5.07096	0.00202756	0.000806799	0.00024204	0.00159746	0.150616	-1.66764e-21	0.2383	0.000435991	0.000484079	0.00246805	0.00012102	0.00024204
28.9226	1.48537	1.05641e-17	0.0013932	0.000942162	0.000159887	-1.0287e-22	0.750206	0.107998	0.0900105	0.00503329	0.000409549	0.0152422	0.00129881	9.66882	0.00377236	0.0245987	0.000614968	0.00019679	9.83948e-05	5.07199	0.00206062	0.000819957	0.000245987	0.00162351	0.150722	-7.13207e-21	0.242184	0.000445788	0.000491974	0.00251153	0.000122994	0.000245987
28.9243	1.49049	6.24204e-18	0.00141787	0.000958901	0.000165377	-1.08387e-22	0.750205	0.109758	0.0900105	0.00503329	0.000416228	0.0152426	0.00131999	9.67286	0.00383965	0.0249999	0.000624997	0.000199999	9.99994e-05	5.07304	0.00209423	0.000833329	0.000249999	0.00164999	0.15083	-1.2849e-20	0.246132	0.000455758	0.000499997	0.0025557	0.000124999	0.000249999
28.9261	1.49568	5.01286e-19	0.00144293	0.00097591	0.000171047	-1.16267e-22	0.750205	0.111547	0.0900105	0.00503329	0.000423016	0.015243	0.00134152	9.67697	0.00390802	0.0254075	0.000635189	0.00020326	0.00010163	5.0741	0.00212838	0.000846918	0.000254075	0.0016769	0.15094	-1.8774e-20	0.250143	0.000465905	0.000508151	0.00260057	0.000127038	0.000254075
28.9278	1.50096	-6.63868e-18	0.0014684	0.000993192	0.000176903	-1.26711e-22	0.750205	0.113365	0.0900105	0.00503329	0.000429914	0.0152434	0.00136339	9.68113	0.0039775	0.0258219	0.000645546	0.000206575	0.000103287	5.07518	0.00216309	0.000860729	0.000258219	0.00170424	0.151052	-2.47881e-20	0.254219	0.00047623	0.000516437	0.00264614	0.000129109	0.000258219
28.9297	1.50633	-1.50922e-17	0.00149428	0.00101075	0.000182951	-1.39869e-22	0.750204	0.115213	0.0900105	0.0050333	0.000436924	0.0152438	0.00138563	9.68537	0.00404809	0.0262429	0.000656073	0.000209943	0.000104972	5.07628	0.00219836	0.000874764	0.000262429	0.00173203	0.151166	-3.07735e-20	0.258362	0.000486736	0.000524858	0.00269244	0.000131215	0.000262429
28.9315	1.51178	-2.4662e-17	0.00152057	0.00102859	0.000189198	-1.55846e-22	0.750204	0.117091	0.0900105	0.0050333	0.000444048	0.0152443	0.00140822	9.68968	0.00411982	0.0266708	0.00066677	0.000213366	0.000106683	5.0774	0.0022342	0.000889027	0.000266708	0.00176027	0.151281	-3.66152e-20	0.262572	0.000497426	0.000533416	0.00273947	0.000133354	0.000266708
28.9334	1.51732	-3.53147e-17	0.00154728	0.00104672	0.000195648	-1.74707e-22	0.750204	0.118999	0.0900105	0.0050333	0.000451288	0.0152447	0.00143118	9.69405	0.0041927	0.0271056	0.000677641	0.000216845	0.000108423	5.07853	0.00227063	0.000903522	0.000271056	0.00178897	0.151399	-4.22418e-20	0.26685	0.000508303	0.000542113	0.00278724	0.000135528	0.000271056
28.9353	1.52296	-4.67767e-17	0.00157443	0.00106515	0.000202309	-1.96493e-22	0.750203	0.120938	0.0900105	0.0050333	0.000458645	0.0152451	0.00145451	9.69849	0.00426676	0.0275476	0.000688689	0.000220381	0.00011019	5.07968	0.00230765	0.000918252	0.000275476	0.00181814	0.151518	-4.76685e-20	0.271198	0.000519367	0.000550951	0.00283576	0.000137738	0.000275476
28.9372	1.52868	-5.89726e-17	0.00160201	0.00108386	0.000209187	-2.21227e-22	0.750203	0.122909	0.0900105	0.0050333	0.000466123	0.0152456	0.00147822	9.70301	0.004342	0.0279967	0.000699917	0.000223973	0.000111987	5.08086	0.00234527	0.000933222	0.000279967	0.00184778	0.151639	-5.28254e-20	0.275616	0.000530623	0.000559933	0.00288505	0.000139983	0.000279967
28.9392	1.53449	-7.17752e-17	0.00163003	0.00110288	0.000216289	-2.48907e-22	0.750203	0.124911	0.0900105	0.0050333	0.000473721	0.0152461	0.00150232	9.7076	0.00441846	0.0284531	0.000711327	0.000227625	0.000113812	5.08205	0.0023835	0.000948436	0.000284531	0.0018779	0.151762	-5.77147e-20	0.280106	0.000542073	0.000569061	0.00293511	0.000142265	0.000284531
28.9412	1.5404	-8.49901e-17	0.0016585	0.00112221	0.000223623	-2.79514e-22	0.750203	0.126946	0.0900105	0.0050333	0.000481443	0.0152465	0.00152681	9.71226	0.00449614	0.0289169	0.000722922	0.000231335	0.000115668	5.08326	0.00242236	0.000963896	0.000289169	0.00190851	0.151887	-6.23159e-20	0.284669	0.000553719	0.000578338	0.00298596	0.000144584	0.000289169
28.9432	1.54641	-9.84857e-17	0.00168743	0.00114184	0.000231195	-3.13019e-22	0.750203	0.129015	0.0900105	0.0050333	0.000489291	0.015247	0.0015517	9.71699	0.00457508	0.0293882	0.000734706	0.000235106	0.000117553	5.08449	0.00246184	0.000979608	0.000293882	0.00193962	0.152014	-6.66567e-20	0.289305	0.000565565	0.000587765	0.00303762	0.000146941	0.000293882
28.9453	1.55251	-1.11942e-16	0.00171682	0.00116179	0.000239013	-3.49413e-22	0.750202	0.131117	0.0900105	0.0050333	0.000497266	0.0152475	0.00157699	9.72181	0.00465528	0.0298672	0.000746681	0.000238938	0.000119469	5.08574	0.00250197	0.000995575	0.000298672	0.00197124	0.152144	-7.08607e-20	0.294017	0.000577612	0.000597345	0.00309008	0.000149336	0.000298672
28.9474	1.55872	-1.257e-16	0.00174669	0.00118206	0.000247085	-3.88803e-22	0.750202	0.133253	0.0900105	0.0050333	0.000505371	0.015248	0.00160269	9.7267	0.00473676	0.030354	0.000758851	0.000242832	0.000121416	5.08701	0.00254275	0.0010118	0.00030354	0.00200337	0.152275	-7.54039e-20	0.298806	0.000589865	0.000607081	0.00314337	0.00015177	0.00030354
28.9496	1.56502	-1.40075e-16	0.00177703	0.00120265	0.000255418	-4.31465e-22	0.750202	0.135423	0.0900105	0.00503331	0.000513607	0.0152485	0.00162881	9.73167	0.00481956	0.0308487	0.000771218	0.00024679	0.000123395	5.0883	0.00258419	0.00102829	0.000308487	0.00203602	0.152408	-8.04258e-20	0.303672	0.000602325	0.000616975	0.0031975	0.000154244	0.000308487
28.9517	1.57142	-1.55134e-16	0.00180786	0.00122358	0.000264021	-4.77634e-22	0.750202	0.137629	0.0900105	0.00503331	0.000521977	0.015249	0.00165536	9.73671	0.00490369	0.0313515	0.000783787	0.000250812	0.000125406	5.08961	0.0026263	0.00104505	0.000313515	0.0020692	0.152544	-8.55768e-20	0.308617	0.000614996	0.000627029	0.00325248	0.000156757	0.000313515
28.9539	1.57793	-1.70869e-16	0.00183918	0.00124484	0.000272902	-5.27463e-22	0.750202	0.139871	0.0900105	0.00503331	0.000530483	0.0152495	0.00168233	9.74184	0.00498916	0.0318624	0.000796559	0.000254899	0.000127449	5.09094	0.0026691	0.00106208	0.000318624	0.00210292	0.152682	-9.07813e-20	0.313642	0.00062788	0.000637247	0.00330832	0.000159312	0.000318624
28.9562	1.58455	-1.87352e-16	0.00187101	0.00126644	0.000282071	-5.81086e-22	0.750202	0.142149	0.0900105	0.00503331	0.000539127	0.0152501	0.00170975	9.74705	0.00507601	0.0323816	0.000809539	0.000259052	0.000129526	5.0923	0.00271259	0.00107939	0.000323816	0.00213718	0.152822	-9.59679e-20	0.318749	0.000640982	0.000647631	0.00336504	0.000161908	0.000323816
28.9585	1.59127	-2.04309e-16	0.00190334	0.00128839	0.000291535	-6.38591e-22	0.750202	0.144465	0.0900105	0.00503331	0.000547912	0.0152506	0.0017376	9.75235	0.00516425	0.0329092	0.000822729	0.000263273	0.000131637	5.09367	0.00275679	0.00109697	0.000329092	0.00217201	0.152964	-1.01012e-19	0.323939	0.000654303	0.000658184	0.00342265	0.000164546	0.000329092
28.9608	1.5981	-2.21778e-16	0.00193619	0.00131069	0.000301304	-7.00006e-22	0.750202	0.146817	0.0900105	0.00503331	0.000556839	0.0152511	0.00176592	9.75773	0.0052539	0.0334454	0.000836134	0.000267563	0.000133781	5.09507	0.00280171	0.00111485	0.000334454	0.00220739	0.153109	-1.0579e-19	0.329212	0.000667847	0.000668907	0.00348116	0.000167227	0.000334454
28.9631	1.60504	-2.39563e-16	0.00196957	0.00133334	0.000311388	-7.65317e-22	0.750202	0.149208	0.0900105	0.00503331	0.000565911	0.0152517	0.00179469	9.76319	0.00534499	0.0339903	0.000849757	0.000271922	0.000135961	5.0965	0.00284735	0.00113301	0.000339903	0.00224336	0.153256	-1.10349e-19	0.334571	0.000681617	0.000679805	0.00354059	0.000169951	0.000339903
28.9655	1.61209	-2.5746e-16	0.00200348	0.00135636	0.000321796	-8.34527e-22	0.750202	0.151638	0.0900105	0.00503331	0.00057513	0.0152523	0.00182392	9.76875	0.00543754	0.034544	0.0008636	0.000276352	0.000138176	5.09794	0.00289374	0.00115147	0.00034544	0.0022799	0.153405	-1.1466e-19	0.340017	0.000695617	0.00069088	0.00360095	0.00017272	0.00034544
28.968	1.61926	-2.75453e-16	0.00203793	0.00137975	0.000332538	-9.07613e-22	0.750202	0.154107	0.0900105	0.00503332	0.000584499	0.0152529	0.00185363	9.77439	0.00553157	0.0351067	0.000877668	0.000280854	0.000140427	5.09941	0.00294088	0.00117022	0.000351067	0.00231704	0.153557	-1.18743e-19	0.345551	0.00070985	0.000702134	0.00366226	0.000175534	0.000351067
28.9704	1.62654	-2.9367e-16	0.00207293	0.00140351	0.000343625	-9.8454e-22	0.750202	0.156617	0.0900105	0.00503332	0.00059402	0.0152534	0.00188383	9.78012	0.0056271	0.0356786	0.000891964	0.000285429	0.000142714	5.1009	0.00298878	0.00118929	0.000356786	0.00235479	0.153711	-1.22525e-19	0.351175	0.000724319	0.000713571	0.00372452	0.000178393	0.000356786
28.9729	1.63394	-3.11484e-16	0.00210849	0.00142765	0.000355068	-1.06508e-21	0.750202	0.159167	0.0900105	0.00503332	0.000603696	0.015254	0.00191451	9.78595	0.00572417	0.0362597	0.000906493	0.000290078	0.000145039	5.10242	0.00303746	0.00120866	0.000362597	0.00239314	0.153868	-1.2527e-19	0.35689	0.000739028	0.000725194	0.00378776	0.000181299	0.000362597
28.9755	1.64146	-3.2808e-16	0.00214462	0.00145218	0.000366877	-1.14866e-21	0.750202	0.161758	0.0900105	0.00503332	0.000613528	0.0152547	0.00194569	9.79186	0.00582278	0.0368503	0.000921257	0.000294802	0.000147401	5.10396	0.00308693	0.00122834	0.000368503	0.00243212	0.154028	-1.26807e-19	0.362697	0.000753981	0.000737005	0.00385198	0.000184251	0.000368503
28.9781	1.64911	-3.43091e-16	0.00218133	0.0014771	0.000379064	-1.23476e-21	0.750202	0.164391	0.0900105	0.00503332	0.00062352	0.0152553	0.00197738	9.79788	0.00592298	0.0374504	0.00093626	0.000299603	0.000149802	5.10552	0.00313721	0.00124835	0.000374504	0.00247173	0.154189	-1.27525e-19	0.368599	0.00076918	0.000749008	0.00391721	0.000187252	0.000374504
28.9807	1.65687	-3.56296e-16	0.00221862	0.00150242	0.000391641	-1.32296e-21	0.750202	0.167067	0.0900105	0.00503332	0.000633674	0.0152559	0.00200958	9.80398	0.00602477	0.0380603	0.000951507	0.000304482	0.000152241	5.10712	0.0031883	0.00126868	0.000380603	0.00251198	0.154354	-1.27642e-19	0.374596	0.00078463	0.000761206	0.00398345	0.000190301	0.000380603
28.9834	1.66476	-3.67737e-16	0.00225651	0.00152814	0.000404619	-1.41293e-21	0.750202	0.169787	0.0900105	0.00503332	0.000643992	0.0152565	0.00204231	9.81019	0.00612819	0.03868	0.000967001	0.00030944	0.00015472	5.10873	0.00324021	0.00128933	0.0003868	0.00255288	0.154521	-1.27407e-19	0.38069	0.000800334	0.000773601	0.00405073	0.0001934	0.0003868
28.9861	1.67278	-3.77572e-16	0.002295	0.00155427	0.00041801	-1.50447e-21	0.750202	0.172551	0.0900105	0.00503332	0.000654478	0.0152572	0.00207556	9.81649	0.00623326	0.0393098	0.000982746	0.000314479	0.000157239	5.11038	0.00329297	0.00131033	0.000393098	0.00259445	0.154691	-1.27021e-19	0.386882	0.000816297	0.000786197	0.00411906	0.000196549	0.000393098
28.9889	1.68093	-3.86035e-16	0.0023341	0.00158082	0.000431828	-1.59745e-21	0.750202	0.175359	0.0900105	0.00503333	0.000665134	0.0152578	0.00210935	9.8229	0.00634002	0.0399499	0.000998747	0.000319599	0.000159799	5.11205	0.00334659	0.00133166	0.000399499	0.00263669	0.154864	-1.26524e-19	0.393175	0.000832522	0.000798997	0.00418846	0.000199749	0.000399499
28.9917	1.68921	-3.93343e-16	0.00237383	0.00160779	0.000446086	-1.69176e-21	0.750202	0.178213	0.0900105	0.00503333	0.000675963	0.0152585	0.00214369	9.82941	0.00644847	0.0406003	0.00101501	0.000324802	0.000162401	5.11374	0.00340107	0.00135334	0.000406003	0.00267962	0.155039	-1.25943e-19	0.39957	0.000849013	0.000812005	0.00425893	0.000203001	0.000406003
28.9946	1.69763	-3.99662e-16	0.00241419	0.00163519	0.000460797	-1.78732e-21	0.750202	0.181113	0.0900105	0.00503333	0.000686967	0.0152592	0.00217859	9.83602	0.00655865	0.0412612	0.00103153	0.00033009	0.000165045	5.11547	0.00345644	0.00137537	0.000412612	0.00272324	0.155218	-1.25308e-19	0.406068	0.000865774	0.000825224	0.0043305	0.000206306	0.000412612
28.9975	1.70618	-4.05187e-16	0.00245519	0.00166303	0.000475975	-1.88407e-21	0.750203	0.18406	0.0900105	0.00503333	0.000698149	0.0152599	0.00221405	9.84273	0.0066706	0.0419329	0.00104832	0.000335463	0.000167731	5.11722	0.0035127	0.00139776	0.000419329	0.00276757	0.155399	-1.24661e-19	0.412671	0.00088281	0.000838657	0.00440318	0.000209664	0.000419329
29.0005	1.71487	-4.10123e-16	0.00249684	0.00169132	0.000491634	-1.98198e-21	0.750203	0.187055	0.0900105	0.00503333	0.000709513	0.0152606	0.00225009	9.84956	0.00678432	0.0426154	0.00106538	0.000340923	0.000170462	5.119	0.00356988	0.00142051	0.000426154	0.00281262	0.155583	-1.24039e-19	0.419381	0.000900124	0.000852308	0.004477	0.000213077	0.000426154
29.0035	1.72369	-4.14955e-16	0.00253916	0.00172005	0.000507788	-2.08125e-21	0.750203	0.190098	0.0900105	0.00503333	0.00072106	0.0152613	0.00228671	9.85649	0.00689986	0.043309	0.00108272	0.000346472	0.000173236	5.12081	0.00362798	0.00144363	0.00043309	0.00285839	0.15577	-1.24246e-19	0.426199	0.000917721	0.000866179	0.00455195	0.000216545	0.00043309
29.0065	1.73267	-4.20869e-16	0.00258214	0.00174924	0.000524454	-2.18259e-21	0.750203	0.193191	0.0900105	0.00503334	0.000732795	0.0152621	0.00232393	9.86353	0.00701724	0.0440138	0.00110034	0.00035211	0.000176055	5.12265	0.00368702	0.00146713	0.000440138	0.00290491	0.15596	-1.25637e-19	0.433128	0.000935605	0.000880276	0.00462808	0.000220069	0.000440138
29.0096	1.74178	-4.28421e-16	0.00262581	0.00177889	0.000541647	-2.28667e-21	0.750203	0.196334	0.0900105	0.00503334	0.00074472	0.0152628	0.00236175	9.87069	0.00713648	0.04473	0.00111825	0.00035784	0.00017892	5.12452	0.00374702	0.001491	0.0004473	0.00295218	0.156153	-1.27679e-19	0.440169	0.000953781	0.000894601	0.00470538	0.00022365	0.0004473
29.0128	1.75104	-4.37768e-16	0.00267018	0.00180902	0.000559382	-2.39396e-21	0.750203	0.199528	0.0900105	0.00503334	0.000756838	0.0152635	0.00240018	9.87796	0.00725763	0.0454579	0.00113645	0.000363663	0.000181831	5.12642	0.00380799	0.00151526	0.000454579	0.00300022	0.15635	-1.30049e-19	0.447323	0.000972253	0.000909157	0.00478388	0.000227289	0.000454579
29.016	1.76046	-4.48729e-16	0.00271524	0.00183963	0.000577676	-2.50476e-21	0.750203	0.202773	0.0900105	0.00503334	0.000769152	0.0152643	0.00243923	9.88534	0.0073807	0.0461975	0.00115494	0.00036958	0.00018479	5.12835	0.00386995	0.00153992	0.000461975	0.00304903	0.156549	-1.32538e-19	0.454593	0.000991026	0.00092395	0.0048636	0.000230987	0.000461975
29.0192	1.77002	-4.60896e-16	0.00276103	0.00187072	0.000596546	-2.61927e-21	0.750204	0.206071	0.0900105	0.00503334	0.000781665	0.0152651	0.00247891	9.89284	0.00750573	0.0469491	0.00117373	0.000375593	0.000187796	5.13031	0.00393291	0.00156497	0.000469491	0.00309864	0.156752	-1.3499e-19	0.46198	0.0010101	0.000938982	0.00494455	0.000234745	0.000469491
29.0226	1.77974	-4.74168e-16	0.00280753	0.0019023	0.000616009	-2.7376e-21	0.750204	0.209422	0.0900105	0.00503334	0.000794381	0.0152659	0.00251924	9.90046	0.00763274	0.0477128	0.00119282	0.000381703	0.000190851	5.1323	0.00399689	0.00159043	0.000477128	0.00314905	0.156958	-1.37387e-19	0.469487	0.00102949	0.000954257	0.00502676	0.000238564	0.000477128
29.0259	1.78961	-4.87953e-16	0.00285478	0.00193439	0.000636084	-2.85983e-21	0.750204	0.212828	0.0900105	0.00503335	0.000807303	0.0152667	0.00256022	9.9082	0.00776177	0.048489	0.00121222	0.000387912	0.000193956	5.13433	0.0040619	0.0016163	0.00048489	0.00320027	0.157168	-1.3962e-19	0.477115	0.0010492	0.000969779	0.00511024	0.000242445	0.00048489
29.0293	1.79965	-5.02048e-16	0.00290277	0.00196698	0.000656788	-2.98593e-21	0.750204	0.216289	0.0900105	0.00503335	0.000820434	0.0152675	0.00260186	9.91607	0.00789285	0.0492776	0.00123194	0.000394221	0.000197111	5.13639	0.00412797	0.00164259	0.000492776	0.00325232	0.15738	-1.41646e-19	0.484865	0.00106922	0.000985553	0.005195	0.000246388	0.000492776
29.0328	1.80985	-5.16295e-16	0.00295153	0.0020001	0.000678141	-3.11586e-21	0.750204	0.219805	0.0900105	0.00503335	0.000833777	0.0152683	0.00264418	9.92406	0.00802601	0.0500791	0.00125198	0.000400633	0.000200316	5.13848	0.00419511	0.0016693	0.000500791	0.00330522	0.157597	-1.43488e-19	0.492741	0.00108957	0.00100158	0.00528108	0.000250395	0.000500791
29.0364	1.82021	-5.30106e-16	0.00300105	0.00203373	0.000700163	-3.24958e-21	0.750204	0.223379	0.0900105	0.00503335	0.000847336	0.0152692	0.00268718	9.93217	0.00816129	0.0508935	0.00127234	0.000407148	0.000203574	5.1406	0.00426333	0.00169645	0.000508935	0.00335897	0.157816	-1.45159e-19	0.500745	0.00111024	0.00101787	0.00536848	0.000254467	0.000508935
29.0399	1.83073	-5.4331e-16	0.00305136	0.0020679	0.000722872	-3.38701e-21	0.750204	0.22701	0.0900105	0.00503335	0.000861115	0.01527	0.00273087	9.94042	0.0082987	0.051721	0.00129303	0.000413768	0.000206884	5.14276	0.00433265	0.00172403	0.00051721	0.00341359	0.15804	-1.46557e-19	0.508877	0.00113126	0.00103442	0.00545723	0.000258605	0.00051721
29.0436	1.84143	-5.55947e-16	0.00310246	0.00210261	0.00074629	-3.52792e-21	0.750205	0.2307	0.0900105	0.00503335	0.000875116	0.0152709	0.00277527	9.94879	0.0084383	0.052562	0.00131405	0.000420496	0.000210248	5.14496	0.0044031	0.00175207	0.00052562	0.00346909	0.158266	-1.47502e-19	0.51714	0.00115261	0.00105124	0.00554735	0.00026281	0.00052562
29.0473	1.8523	-5.67705e-16	0.00315437	0.00213787	0.000770439	-3.67203e-21	0.750205	0.23445	0.0900105	0.00503336	0.000889343	0.0152718	0.00282039	9.9573	0.0085801	0.0534165	0.00133541	0.000427332	0.000213666	5.14719	0.00447468	0.00178055	0.000534165	0.00352549	0.158497	-1.48087e-19	0.525536	0.00117431	0.00106833	0.00563885	0.000267083	0.000534165
29.0511	1.86334	-5.78442e-16	0.0032071	0.00217369	0.000795339	-3.81911e-21	0.750205	0.23826	0.0900105	0.00503336	0.000903801	0.0152727	0.00286624	9.96594	0.00872415	0.0542849	0.00135712	0.000434279	0.00021714	5.14945	0.00454743	0.0018095	0.000542849	0.0035828	0.158731	-1.48448e-19	0.534068	0.00119636	0.0010857	0.00573176	0.000271424	0.000542849
29.0549	1.87456	-5.88261e-16	0.00326065	0.00221008	0.000821013	-3.96903e-21	0.750205	0.242132	0.0900105	0.00503336	0.000918492	0.0152736	0.00291283	9.97472	0.00887048	0.0551673	0.00137918	0.000441338	0.000220669	5.15176	0.00462134	0.00183891	0.000551673	0.00364104	0.158969	-1.48677e-19	0.542738	0.00121877	0.00110335	0.0058261	0.000275836	0.000551673
29.0588	1.88597	-5.97355e-16	0.00331506	0.00224703	0.000847485	-4.12168e-21	0.750205	0.246066	0.0900105	0.00503336	0.00093342	0.0152745	0.00296018	9.98363	0.00901912	0.0560639	0.0014016	0.000448511	0.000224256	5.15409	0.00469645	0.0018688	0.000560639	0.00370022	0.159211	-1.48816e-19	0.551547	0.00124154	0.00112128	0.0059219	0.00028032	0.000560639
29.0628	1.89755	-6.05703e-16	0.00337032	0.00228458	0.000874777	-4.27701e-21	0.750206	0.250064	0.0900105	0.00503336	0.00094859	0.0152755	0.00300828	9.99269	0.00917011	0.0569751	0.00142438	0.0004558	0.0002279	5.15647	0.00477278	0.00189917	0.000569751	0.00376035	0.159457	-1.48907e-19	0.560498	0.00126468	0.0011395	0.00601916	0.000284875	0.000569751
29.0668	1.90932	-6.13795e-16	0.00342645	0.00232271	0.000902914	-4.43499e-21	0.750206	0.254127	0.0900105	0.00503337	0.000964004	0.0152764	0.00305717	10.0019	0.00932348	0.0579009	0.00144752	0.000463207	0.000231604	5.15889	0.00485034	0.00193003	0.000579009	0.00382146	0.159707	-1.4896e-19	0.569593	0.00128819	0.00115802	0.00611791	0.000289504	0.000579009
29.0709	1.92129	-6.21416e-16	0.00348347	0.00236145	0.000931922	-4.5956e-21	0.750206	0.258255	0.0900105	0.00503337	0.000979668	0.0152774	0.00310684	10.0112	0.00947928	0.0588417	0.00147104	0.000470734	0.000235367	5.16134	0.00492915	0.00196139	0.000588417	0.00388355	0.159961	-1.48986e-19	0.578834	0.00131209	0.00117683	0.00621817	0.000294208	0.000588417
29.075	1.93344	-6.28703e-16	0.00354138	0.00240079	0.000961826	-4.75885e-21	0.750206	0.26245	0.0900105	0.00503337	0.000995584	0.0152784	0.00315732	10.0207	0.00963753	0.0597977	0.00149494	0.000478381	0.000239191	5.16384	0.00500923	0.00199326	0.000597977	0.00394665	0.160219	-1.48994e-19	0.588225	0.00133637	0.00119595	0.00631998	0.000298988	0.000597977
29.0793	1.94579	-6.3598e-16	0.0036002	0.00244076	0.000992651	-4.92474e-21	0.750206	0.266712	0.0900105	0.00503337	0.00101176	0.0152794	0.00320861	10.0304	0.00979828	0.0607691	0.00151923	0.000486153	0.000243076	5.16637	0.0050906	0.00202564	0.000607691	0.00401076	0.160481	-1.48986e-19	0.597766	0.00136104	0.00121538	0.00642333	0.000303845	0.000607691
29.0835	1.95833	-6.32595e-16	0.00365995	0.00248135	0.00102443	-5.09327e-21	0.750207	0.271044	0.0900105	0.00503338	0.00102819	0.0152804	0.00326073	10.0402	0.00996156	0.0617562	0.0015439	0.000494049	0.000247025	5.16895	0.00517329	0.00205854	0.000617562	0.00407591	0.160747	-1.48917e-19	0.607461	0.00138611	0.00123512	0.00652827	0.000308781	0.000617562
29.0879	1.97108	-6.31898e-16	0.00372063	0.00252259	0.00105718	-5.26424e-21	0.750207	0.275445	0.0900105	0.00503338	0.00104489	0.0152815	0.00331368	10.0501	0.0101274	0.0627592	0.00156898	0.000502073	0.000251037	5.17157	0.00525731	0.00209197	0.000627592	0.00414211	0.161018	-1.48513e-19	0.617312	0.00141158	0.00125518	0.00663482	0.000313796	0.000627592
29.0923	1.98404	-6.34711e-16	0.00378226	0.00256447	0.00109094	-5.4374e-21	0.750207	0.279917	0.0900105	0.00503338	0.00106186	0.0152825	0.0033675	10.0602	0.0102959	0.0637784	0.00159446	0.000510227	0.000255114	5.17423	0.00534269	0.00212595	0.000637784	0.00420937	0.161293	-1.47884e-19	0.627321	0.00143747	0.00127557	0.00674299	0.000318892	0.000637784
29.0969	1.9972	-6.35817e-16	0.00384486	0.00260701	0.00112573	-5.61259e-21	0.750207	0.284461	0.0900105	0.00503338	0.0010791	0.0152836	0.00342218	10.0705	0.010467	0.064814	0.00162035	0.000518512	0.000259256	5.17693	0.00542945	0.00216047	0.00064814	0.00427772	0.161572	-1.47187e-19	0.637491	0.00146377	0.00129628	0.0068528	0.00032407	0.00064814
29.1014	2.01057	-6.39384e-16	0.00390845	0.00265021	0.00116159	-5.78977e-21	0.750208	0.289079	0.0900105	0.00503338	0.00109662	0.0152847	0.00347774	10.0809	0.0106408	0.0658663	0.00164666	0.000526931	0.000263465	5.17967	0.0055176	0.00219554	0.000658663	0.00434718	0.161856	-1.46506e-19	0.647824	0.0014905	0.00131733	0.0069643	0.000329332	0.000658663
29.1061	2.02416	-6.41855e-16	0.00397302	0.0026941	0.00119854	-5.96895e-21	0.750208	0.293771	0.0900105	0.00503339	0.00111443	0.0152858	0.0035342	10.0915	0.0108173	0.0669356	0.00167339	0.000535485	0.000267742	5.18246	0.00560717	0.00223119	0.000669356	0.00441775	0.162144	-1.45881e-19	0.658324	0.00151766	0.00133871	0.00707749	0.000334678	0.000669356
29.1108	2.03796	-6.4478e-16	0.00403861	0.00273867	0.00123662	-6.1502e-21	0.750208	0.298539	0.0900105	0.00503339	0.00113252	0.0152869	0.00359157	10.1023	0.0109966	0.0680221	0.00170055	0.000544177	0.000272089	5.1853	0.00569819	0.0022674	0.000680221	0.00448946	0.162437	-1.45325e-19	0.668992	0.00154525	0.00136044	0.0071924	0.000340111	0.000680221
29.1156	2.05198	-6.50214e-16	0.00410522	0.00278395	0.00127587	-6.33361e-21	0.750208	0.303383	0.0900105	0.00503339	0.0011509	0.0152881	0.00364986	10.1132	0.0111787	0.0691262	0.00172815	0.000553009	0.000276505	5.18818	0.00579067	0.00230421	0.000691262	0.00456233	0.162735	-1.4484e-19	0.679832	0.00157329	0.00138252	0.00730906	0.000345631	0.000691262
29.1205	2.06623	-6.5189e-16	0.00417287	0.00282993	0.00131631	-6.51926e-21	0.750209	0.308306	0.0900105	0.00503339	0.00116957	0.0152892	0.00370909	10.1243	0.0113637	0.070248	0.0017562	0.000561984	0.000280992	5.19111	0.00588465	0.0023416	0.00070248	0.00463637	0.163038	-1.44422e-19	0.690845	0.00160179	0.00140496	0.00742749	0.00035124	0.00070248
29.1255	2.08071	-6.56778e-16	0.00424158	0.00287663	0.00135797	-6.70725e-21	0.750209	0.313307	0.0900105	0.0050334	0.00118855	0.0152904	0.00376928	10.1355	0.0115516	0.0713879	0.0017847	0.000571103	0.000285551	5.19408	0.00598013	0.0023796	0.000713879	0.0047116	0.163346	-1.44065e-19	0.702035	0.00163074	0.00142776	0.00754771	0.000356939	0.000713879
29.1305	2.09542	-6.62767e-16	0.00431136	0.00292406	0.0014009	-6.89768e-21	0.750209	0.31839	0.0900105	0.0050334	0.00120784	0.0152916	0.00383043	10.147	0.0117424	0.0725461	0.00181365	0.000580369	0.000290184	5.1971	0.00607716	0.0024182	0.000725461	0.00478804	0.163658	-1.43764e-19	0.713405	0.00166016	0.00145092	0.00766976	0.00036273	0.000725461
29.1357	2.11037	-6.65466e-16	0.00438222	0.00297223	0.00144513	-7.09063e-21	0.750209	0.323554	0.0900105	0.0050334	0.00122743	0.0152929	0.00389257	10.1586	0.0119361	0.0737229	0.00184307	0.000589784	0.000294892	5.20017	0.00617574	0.00245743	0.000737229	0.00486571	0.163976	-1.43511e-19	0.724957	0.00169005	0.00147446	0.00779366	0.000368615	0.000737229
29.1409	2.12555	-6.70267e-16	0.00445419	0.00302115	0.0014907	-7.2862e-21	0.75021	0.328801	0.0900105	0.00503341	0.00124734	0.0152941	0.00395571	10.1704	0.012133	0.0749188	0.00187297	0.00059935	0.000299675	5.2033	0.00627592	0.00249729	0.000749188	0.00494464	0.164298	-1.433e-19	0.736694	0.00172042	0.00149838	0.00791943	0.000374594	0.000749188
29.1462	2.14098	-6.76695e-16	0.00452728	0.00307084	0.00153764	-7.48446e-21	0.75021	0.334132	0.0900105	0.00503341	0.00126757	0.0152954	0.00401986	10.1824	0.0123329	0.0761338	0.00190335	0.00060907	0.000304535	5.20647	0.0063777	0.00253779	0.000761338	0.00502483	0.164626	-1.43121e-19	0.748619	0.00175128	0.00152268	0.00804711	0.000380669	0.000761338
29.1516	2.15665	-6.83902e-16	0.00460151	0.0031213	0.001586	-7.68549e-21	0.75021	0.33955	0.0900105	0.00503341	0.00128812	0.0152966	0.00408505	10.1946	0.0125359	0.0773684	0.00193421	0.000618947	0.000309474	5.20969	0.00648112	0.00257895	0.000773684	0.00510631	0.164959	-1.42971e-19	0.760736	0.00178264	0.00154737	0.00817671	0.000386842	0.000773684
29.157	2.17258	-6.87725e-16	0.00467688	0.00317254	0.00163581	-7.88936e-21	0.75021	0.345054	0.0900105	0.00503341	0.00130901	0.0152979	0.00415129	10.2069	0.012742	0.0786228	0.00196557	0.000628983	0.000314491	5.21296	0.00658621	0.00262076	0.000786228	0.00518911	0.165297	-1.42847e-19	0.773046	0.0018145	0.00157246	0.00830827	0.000393114	0.000786228
29.1626	2.18876	-6.92514e-16	0.00475343	0.00322459	0.00168712	-8.09613e-21	0.750211	0.350647	0.0900105	0.00503342	0.00133023	0.0152993	0.00421858	10.2195	0.0129514	0.0798974	0.00199744	0.000639179	0.00031959	5.21629	0.00669298	0.00266325	0.000798974	0.00527323	0.165641	-1.42745e-19	0.785554	0.00184687	0.00159795	0.00844181	0.000399487	0.000798974
29.1683	2.2052	-6.97962e-16	0.00483117	0.00327744	0.00173996	-8.30587e-21	0.750211	0.35633	0.0900105	0.00503342	0.00135179	0.0153006	0.00428697	10.2322	0.0131641	0.0811925	0.00202981	0.00064954	0.00032477	5.21967	0.00680147	0.00270642	0.000811925	0.00535871	0.165991	-1.42665e-19	0.798261	0.00187977	0.00162385	0.00857736	0.000405963	0.000811925
29.174	2.2219	-7.03814e-16	0.0049101	0.00333111	0.00179439	-8.51864e-21	0.750211	0.362104	0.0900105	0.00503342	0.0013737	0.015302	0.00435644	10.2452	0.01338	0.0825084	0.00206271	0.000660067	0.000330034	5.2231	0.0069117	0.00275028	0.000825084	0.00544556	0.166346	-1.42599e-19	0.811172	0.00191319	0.00165017	0.00871495	0.000412542	0.000825084
29.1798	2.23886	-7.09869e-16	0.00499026	0.00338562	0.00185044	-8.7345e-21	0.750212	0.367971	0.0900105	0.00503343	0.00139596	0.0153034	0.00442704	10.2583	0.0135993	0.0838454	0.00209614	0.000670764	0.000335382	5.22659	0.0070237	0.00279485	0.000838454	0.0055338	0.166706	-1.42548e-19	0.82429	0.00194715	0.00167691	0.00885461	0.000419227	0.000838454
29.1858	2.2561	-7.16001e-16	0.00507166	0.00344097	0.00190816	-8.9535e-21	0.750212	0.373932	0.0900105	0.00503343	0.00141858	0.0153048	0.00449877	10.2717	0.013822	0.0852039	0.0021301	0.000681631	0.000340816	5.23013	0.0071375	0.00284013	0.000852039	0.00562346	0.167073	-1.42507e-19	0.837617	0.00198166	0.00170408	0.00899637	0.00042602	0.000852039
29.1918	2.27361	-7.22156e-16	0.00515432	0.00349718	0.00196761	-9.17569e-21	0.750212	0.379989	0.0900105	0.00503343	0.00144156	0.0153062	0.00457165	10.2853	0.0140482	0.0865842	0.00216461	0.000692674	0.000346337	5.23374	0.00725313	0.00288614	0.000865842	0.00571456	0.167445	-1.42472e-19	0.851157	0.00201671	0.00173168	0.00914025	0.000432921	0.000865842
29.198	2.2914	-7.28401e-16	0.00523825	0.00355426	0.00202881	-9.40111e-21	0.750213	0.386143	0.0900105	0.00503343	0.00146491	0.0153077	0.0046457	10.299	0.0142779	0.0879867	0.00219967	0.000703893	0.000351947	5.2374	0.00737061	0.00293289	0.000879867	0.00580712	0.167824	-1.42447e-19	0.864914	0.00205234	0.00175973	0.00928629	0.000439933	0.000879867
29.2042	2.30947	-7.34902e-16	0.00532347	0.00361223	0.00209183	-9.62981e-21	0.750213	0.392396	0.0900105	0.00503344	0.00148863	0.0153091	0.00472093	10.313	0.0145111	0.0894116	0.00223529	0.000715293	0.000357647	5.24111	0.00748998	0.00298039	0.000894116	0.00590117	0.168208	-1.42424e-19	0.87889	0.00208853	0.00178823	0.00943451	0.000447058	0.000894116
29.2105	2.32784	-7.41945e-16	0.00541001	0.00367108	0.00215672	-9.86182e-21	0.750213	0.398749	0.0900105	0.00503344	0.00151274	0.0153106	0.00479738	10.3272	0.014748	0.0908594	0.00227149	0.000726875	0.000363438	5.24489	0.00761126	0.00302865	0.000908594	0.00599672	0.168599	-1.42404e-19	0.893089	0.0021253	0.00181719	0.00958495	0.000454297	0.000908594
29.217	2.34649	-7.5566e-16	0.00549788	0.00373085	0.00222352	-1.00972e-20	0.750213	0.405203	0.0900105	0.00503344	0.00153723	0.0153122	0.00487505	10.3416	0.0149885	0.0923304	0.00230826	0.000738644	0.000369322	5.24873	0.00773449	0.00307768	0.000923304	0.00609381	0.168996	-1.42389e-19	0.907515	0.00216266	0.00184661	0.00973764	0.000461652	0.000923304
29.2235	2.36544	-7.67874e-16	0.0055871	0.00379154	0.0022923	-1.0336e-20	0.750214	0.411762	0.0900105	0.00503345	0.00156211	0.0153137	0.00495396	10.3563	0.0152327	0.093825	0.00234563	0.0007506	0.0003753	5.25263	0.00785969	0.0031275	0.00093825	0.00619245	0.169399	-1.42352e-19	0.922171	0.00220063	0.0018765	0.0098926	0.000469125	0.00093825
29.2302	2.38469	-7.76648e-16	0.00567769	0.00385316	0.00236309	-1.05783e-20	0.750214	0.418425	0.0900105	0.00503345	0.0015874	0.0153153	0.00503414	10.3712	0.0154807	0.0953436	0.00238359	0.000762748	0.000381374	5.25659	0.00798689	0.00317812	0.000953436	0.00629267	0.169809	-1.42295e-19	0.937061	0.0022392	0.00190687	0.0100499	0.000476718	0.000953436
29.2369	2.40425	-7.84134e-16	0.00576967	0.00391574	0.00243596	-1.0824e-20	0.750214	0.425195	0.0900105	0.00503345	0.00161308	0.0153169	0.0051156	10.3862	0.0157325	0.0968864	0.00242216	0.000775091	0.000387546	5.26062	0.00811614	0.00322955	0.000968864	0.0063945	0.170225	-1.42221e-19	0.952188	0.00227838	0.00193773	0.0102095	0.000484432	0.000968864
29.2438	2.42412	-7.91045e-16	0.00586306	0.00397927	0.00251097	-1.10731e-20	0.750215	0.432074	0.0900105	0.00503346	0.00163918	0.0153185	0.00519837	10.4016	0.0159882	0.098454	0.00246135	0.000787632	0.000393816	5.26471	0.00824745	0.0032818	0.00098454	0.00649796	0.170648	-1.42136e-19	0.967556	0.0023182	0.00196908	0.0103715	0.00049227	0.00098454
29.2508	2.4443	-7.97647e-16	0.00595787	0.00404378	0.00258817	-1.13257e-20	0.750215	0.439062	0.0900105	0.00503346	0.0016657	0.0153202	0.00528246	10.4171	0.0162478	0.100047	0.00250116	0.000800373	0.000400186	5.26886	0.00838087	0.00333489	0.00100047	0.00660308	0.171077	-1.42062e-19	0.983168	0.00235865	0.00200093	0.0105359	0.000500233	0.00100047
29.2579	2.46481	-8.03981e-16	0.00605414	0.00410928	0.00266762	-1.15819e-20	0.750216	0.446163	0.0900105	0.00503347	0.00169264	0.0153218	0.0053679	10.4329	0.0165114	0.101665	0.00254162	0.000813318	0.000406659	5.27309	0.00851642	0.00338882	0.00101665	0.00670987	0.171514	-1.41987e-19	0.999029	0.00239975	0.00203329	0.0107027	0.000508324	0.00101665
29.2651	2.48564	-8.10066e-16	0.00615188	0.00417579	0.00274939	-1.18416e-20	0.750216	0.453377	0.0900105	0.00503347	0.00172001	0.0153235	0.0054547	10.449	0.0167791	0.103309	0.00258272	0.00082647	0.000413235	5.27738	0.00865413	0.00344362	0.00103309	0.00681838	0.171958	-1.41925e-19	1.01514	0.00244151	0.00206617	0.010872	0.000516544	0.00103309
29.2724	2.5068	-8.15875e-16	0.00625111	0.00424331	0.00283352	-1.21049e-20	0.750216	0.460706	0.0900105	0.00503347	0.00174782	0.0153253	0.00554289	10.4653	0.0170508	0.104979	0.00262447	0.000839832	0.000419916	5.28174	0.00879405	0.0034993	0.00104979	0.00692861	0.172408	-1.41856e-19	1.03151	0.00248393	0.00209958	0.0110438	0.000524895	0.00104979
29.2799	2.52829	-8.21465e-16	0.00635185	0.00431187	0.0029201	-1.23718e-20	0.750217	0.468152	0.0900105	0.00503348	0.00177607	0.015327	0.00563249	10.4818	0.0173268	0.106676	0.0026669	0.000853408	0.000426704	5.28616	0.00893621	0.00355587	0.00106676	0.00704061	0.172866	-1.41793e-19	1.04814	0.00252703	0.00213352	0.0112182	0.00053338	0.00106676
29.2874	2.55013	-8.26979e-16	0.00645412	0.00438147	0.00300918	-1.26425e-20	0.750217	0.475718	0.0900105	0.00503348	0.00180478	0.0153288	0.00572352	10.4986	0.0176069	0.1084	0.00271	0.000867201	0.0004336	5.29066	0.00908063	0.00361334	0.001084	0.0071544	0.173331	-1.41733e-19	1.06504	0.00257083	0.002168	0.0113951	0.000542	0.001084
29.2951	2.57231	-7.63385e-16	0.00655795	0.00445213	0.00310083	-1.29167e-20	0.750217	0.483404	0.0900105	0.00503348	0.00183394	0.0153306	0.00581601	10.5157	0.0178913	0.110152	0.00275379	0.000881213	0.000440607	5.29523	0.00922737	0.00367172	0.00110152	0.00727001	0.173804	-1.4167e-19	1.0822	0.00261532	0.00220303	0.0115746	0.000550758	0.00110152
29.303	2.59484	-7.29889e-16	0.00666335	0.00452388	0.00319512	-1.31946e-20	0.750218	0.491213	0.0900105	0.00503349	0.00186357	0.0153325	0.00590997	10.533	0.0181801	0.111931	0.00279828	0.00089545	0.000447725	5.29988	0.00937644	0.00373104	0.00111931	0.00738746	0.174284	-1.41834e-19	1.09963	0.00266052	0.00223863	0.0117568	0.000559656	0.00111931
29.3109	2.61773	-7.4596e-16	0.00677035	0.00459671	0.00329212	-1.34765e-20	0.750218	0.499146	0.0900105	0.00503349	0.00189367	0.0153344	0.00600543	10.5505	0.0184733	0.113739	0.00284348	0.000909914	0.000454957	5.30459	0.0095279	0.00379131	0.00113739	0.00750679	0.174772	-1.42203e-19	1.11735	0.00270644	0.00227478	0.0119417	0.000568696	0.00113739
29.319	2.64098	-7.33084e-16	0.00687897	0.00467065	0.00339189	-1.37626e-20	0.750219	0.507206	0.0900105	0.0050335	0.00192425	0.0153363	0.00610242	10.5684	0.0187709	0.115576	0.0028894	0.000924609	0.000462304	5.30939	0.00968176	0.00385254	0.00115576	0.00762802	0.175267	-1.42635e-19	1.13534	0.00275309	0.00231152	0.0121292	0.00057788	0.00115576
29.3272	2.6646	-7.31029e-16	0.00698924	0.00474572	0.00349451	-1.40533e-20	0.750219	0.515395	0.0900105	0.0050335	0.00195532	0.0153382	0.00620095	10.5865	0.0190731	0.117442	0.00293605	0.000939537	0.000469769	5.31426	0.00983809	0.00391474	0.00117442	0.00775118	0.175771	-1.43092e-19	1.15361	0.00280049	0.00234884	0.0123196	0.000587211	0.00117442
29.3355	2.68859	-8.74891e-16	0.00710117	0.00482192	0.00360006	-1.43459e-20	0.750219	0.523714	0.0900105	0.00503351	0.00198688	0.0153402	0.00630105	10.6049	0.0193799	0.119338	0.00298345	0.000954704	0.000477352	5.3192	0.0099969	0.00397793	0.00119338	0.00787631	0.176282	-1.54177e-19	1.17218	0.00284865	0.00238676	0.0125127	0.00059669	0.00119338
29.344	2.71296	-9.78713e-16	0.00721478	0.00489928	0.00370861	-1.46223e-20	0.75022	0.532166	0.0900105	0.00503351	0.00201895	0.0153422	0.00640274	10.6235	0.0196913	0.121264	0.0030316	0.000970113	0.000485056	5.32423	0.0101582	0.00404214	0.00121264	0.00800343	0.176802	-1.67014e-19	1.19104	0.00289757	0.00242528	0.0127086	0.00060632	0.00121264
29.3526	2.73771	-1.04042e-15	0.00733011	0.0049778	0.00382024	-1.48901e-20	0.75022	0.540752	0.0900105	0.00503351	0.00205153	0.0153442	0.00650606	10.6425	0.0200074	0.123221	0.00308052	0.000985766	0.000492883	5.32934	0.0103222	0.00410736	0.00123221	0.00813257	0.17733	-1.70797e-19	1.2102	0.00294727	0.00246442	0.0129074	0.000616104	0.00123221
29.3614	2.76285	-1.06635e-15	0.00744718	0.00505752	0.00393503	-1.5156e-20	0.750221	0.549475	0.0900105	0.00503352	0.00208463	0.0153463	0.00661102	10.6617	0.0203284	0.125209	0.00313022	0.00100167	0.000500835	5.33452	0.0104887	0.00417362	0.00125209	0.00826377	0.177866	-1.71934e-19	1.22966	0.00299776	0.00250417	0.0131091	0.000626043	0.00125209
29.3703	2.78839	-1.07755e-15	0.007566	0.00513844	0.00405306	-1.54224e-20	0.750221	0.558337	0.0900105	0.00503352	0.00211825	0.0153484	0.00671765	10.6812	0.0206541	0.127228	0.0031807	0.00101783	0.000508913	5.33979	0.0106579	0.00424094	0.00127228	0.00839706	0.178411	-1.72326e-19	1.24943	0.00304906	0.00254456	0.0133138	0.000636141	0.00127228
29.3794	2.81433	-1.08366e-15	0.0076866	0.00522057	0.00417441	-1.56902e-20	0.750222	0.56734	0.0900105	0.00503353	0.00215241	0.0153505	0.00682597	10.7011	0.0209848	0.12928	0.00323199	0.00103424	0.000517119	5.34515	0.0108297	0.00430933	0.0012928	0.00853246	0.178964	-1.72517e-19	1.26952	0.00310117	0.0025856	0.0135214	0.000646399	0.0012928
29.3886	2.84068	-1.08831e-15	0.00780901	0.00530395	0.00429916	-1.59595e-20	0.750222	0.576485	0.0900105	0.00503353	0.00218711	0.0153527	0.00693602	10.7212	0.0213205	0.131364	0.0032841	0.00105091	0.000525456	5.35059	0.0110043	0.0043788	0.00131364	0.00867002	0.179527	-1.72656e-19	1.28992	0.00315411	0.00262728	0.0137321	0.00065682	0.00131364
29.3979	2.86744	-1.09264e-15	0.00793325	0.00538857	0.0044274	-1.62306e-20	0.750223	0.585776	0.0900105	0.00503354	0.00222236	0.0153548	0.00704781	10.7416	0.0216613	0.133481	0.00333703	0.00106785	0.000533925	5.35611	0.0111817	0.00444938	0.00133481	0.00880977	0.180098	-1.72781e-19	1.31064	0.00320789	0.00266963	0.0139457	0.000667407	0.00133481
29.4074	2.89463	-1.09704e-15	0.00805935	0.00547447	0.00455923	-1.65036e-20	0.750223	0.595215	0.0900105	0.00503354	0.00225817	0.0153571	0.00716138	10.7623	0.0220071	0.135632	0.00339081	0.00108506	0.000542529	5.36172	0.0113619	0.00452108	0.00135632	0.00895173	0.180678	-1.72909e-19	1.33168	0.00326252	0.00271265	0.0141625	0.000678161	0.00135632
29.4171	2.92224	-1.10185e-15	0.00818733	0.00556165	0.00469472	-1.67784e-20	0.750224	0.604804	0.0900105	0.00503355	0.00229455	0.0153593	0.00727676	10.7833	0.0223582	0.137817	0.00344543	0.00110254	0.00055127	5.36742	0.0115449	0.00459391	0.00137817	0.00909595	0.181268	-1.73045e-19	1.35306	0.00331802	0.00275635	0.0143825	0.000689087	0.00137817
29.4269	2.95028	-1.10755e-15	0.00831721	0.00565014	0.00483398	-1.70551e-20	0.750224	0.614544	0.0900105	0.00503355	0.00233151	0.0153617	0.00739396	10.8047	0.0227145	0.140037	0.00350093	0.0011203	0.000560149	5.37322	0.0117309	0.0046679	0.00140037	0.00924245	0.181867	-1.73192e-19	1.37478	0.0033744	0.00280074	0.0146056	0.000700186	0.00140037
29.4369	2.97876	-1.11499e-15	0.00844902	0.00573995	0.00497709	-1.73337e-20	0.750225	0.624439	0.0900105	0.00503356	0.00236905	0.015364	0.00751302	10.8263	0.0230761	0.142292	0.0035573	0.00113834	0.000569168	5.3791	0.0119198	0.00474307	0.00142292	0.00939128	0.182475	-1.73346e-19	1.39684	0.00343168	0.00284584	0.0148319	0.000711461	0.00142292
29.447	3.00769	-1.12395e-15	0.00858278	0.0058311	0.00512415	-1.76143e-20	0.750225	0.634491	0.0900105	0.00503356	0.00240719	0.0153664	0.00763397	10.8483	0.0234432	0.144583	0.00361457	0.00115666	0.000578331	5.38508	0.0121117	0.00481943	0.00144583	0.00954247	0.183093	-1.7351e-19	1.41924	0.00348986	0.00289166	0.0150615	0.000722914	0.00144583
29.4573	3.03707	-1.12286e-15	0.00871853	0.0059236	0.00527525	-1.78969e-20	0.750226	0.644703	0.0900105	0.00503357	0.00244593	0.0153688	0.00775684	10.8706	0.0238157	0.14691	0.00367275	0.00117528	0.000587639	5.39115	0.0123066	0.00489699	0.0014691	0.00969605	0.183721	-1.73682e-19	1.442	0.00354897	0.0029382	0.0152944	0.000734549	0.0014691
29.4678	3.06691	-1.12406e-15	0.00885629	0.00601748	0.0054305	-1.81815e-20	0.750226	0.655075	0.0900105	0.00503357	0.00248529	0.0153712	0.00788165	10.8933	0.0241938	0.149274	0.00373184	0.00119419	0.000597095	5.39732	0.0125046	0.00497579	0.00149274	0.00985206	0.184359	-1.73871e-19	1.46512	0.00360901	0.00298547	0.0155306	0.000746368	0.00149274
29.4784	3.09722	-1.13075e-15	0.00899607	0.00611276	0.00559	-1.84681e-20	0.750227	0.665612	0.0900105	0.00503358	0.00252527	0.0153737	0.00800844	10.9163	0.0245775	0.151675	0.00379187	0.0012134	0.0006067	5.40359	0.0127058	0.00505583	0.00151675	0.0100105	0.185006	-1.74072e-19	1.48859	0.00367001	0.0030335	0.0157703	0.000758375	0.00151675
29.4893	3.128	-1.14725e-15	0.00913792	0.00620944	0.00575384	-1.87569e-20	0.750227	0.676316	0.0900106	0.00503358	0.00256588	0.0153763	0.00813723	10.9396	0.024967	0.154114	0.00385285	0.00123291	0.000616457	5.40995	0.0129101	0.00513714	0.00154114	0.0101715	0.185664	-1.74282e-19	1.51244	0.00373196	0.00308228	0.0160133	0.000770571	0.00154114
29.5002	3.15926	-1.14085e-15	0.00928186	0.00630756	0.00592214	-1.90478e-20	0.750228	0.687189	0.0900106	0.00503359	0.00260713	0.0153788	0.00826805	10.9633	0.0253622	0.156592	0.0039148	0.00125274	0.000626368	5.41642	0.0131176	0.00521973	0.00156592	0.0103351	0.186333	-1.74505e-19	1.53666	0.0037949	0.00313184	0.0162598	0.00078296	0.00156592
29.5114	3.19101	-1.14669e-15	0.00942791	0.00640713	0.00609499	-1.93408e-20	0.750228	0.698234	0.0900106	0.0050336	0.00264904	0.0153814	0.00840095	10.9873	0.0257632	0.159109	0.00397772	0.00127287	0.000636435	5.42298	0.0133285	0.00530363	0.00159109	0.0105012	0.187012	-1.74729e-19	1.56126	0.00385883	0.00318218	0.0165099	0.000795544	0.00159109
29.5228	3.22325	-1.16028e-15	0.0095761	0.00650816	0.00627252	-1.96361e-20	0.750229	0.709453	0.0900106	0.0050336	0.0026916	0.0153841	0.00853594	11.0116	0.0261702	0.161666	0.00404164	0.00129332	0.000646662	5.42965	0.0135427	0.00538885	0.00161666	0.0106699	0.187702	-1.74954e-19	1.58624	0.00392377	0.00323331	0.0167635	0.000808328	0.00161666
29.5343	3.25599	-1.15511e-15	0.00972645	0.00661069	0.00645482	-1.99337e-20	0.75023	0.720849	0.0900106	0.00503361	0.00273484	0.0153868	0.00867306	11.0364	0.0265831	0.164263	0.00410656	0.0013141	0.00065705	5.43643	0.0137602	0.00547542	0.00164263	0.0108413	0.188402	-1.75191e-19	1.61162	0.00398973	0.00328525	0.0170207	0.000821313	0.00164263
29.5461	3.28925	-1.1765e-15	0.00987901	0.00671471	0.00664202	-2.02336e-20	0.75023	0.732425	0.0900106	0.00503361	0.00277876	0.0153895	0.00881235	11.0615	0.0270022	0.166901	0.00417251	0.0013352	0.000667602	5.44332	0.0139812	0.00556335	0.00166901	0.0110154	0.189114	-1.75432e-19	1.63739	0.00405674	0.00333801	0.0172816	0.000834503	0.00166901
29.558	3.32302	-1.24289e-15	0.0100338	0.00682027	0.00683422	-2.05359e-20	0.750231	0.744183	0.0900106	0.00503362	0.00282338	0.0153923	0.00895383	11.0869	0.0274274	0.16958	0.0042395	0.00135664	0.00067832	5.45031	0.0142057	0.00565267	0.0016958	0.0111923	0.189837	-1.75685e-19	1.66357	0.0041248	0.0033916	0.0175461	0.0008479	0.0016958
29.5701	3.35731	-1.29255e-15	0.0101908	0.00692737	0.00703154	-2.08401e-20	0.750231	0.756127	0.0900106	0.00503363	0.00286869	0.0153951	0.00909754	11.1127	0.0278589	0.172302	0.00430755	0.00137841	0.000689207	5.45741	0.0144337	0.00574339	0.00172302	0.0113719	0.190571	-1.75577e-19	1.69015	0.00419394	0.00344604	0.0178145	0.000861509	0.00172302
29.5824	3.39214	-1.29712e-15	0.0103501	0.00703603	0.0072341	-2.11451e-20	0.750232	0.768259	0.0900106	0.00503363	0.00291472	0.015398	0.00924351	11.1389	0.0282967	0.175066	0.00437666	0.00140053	0.000700266	5.46462	0.0146653	0.00583555	0.00175066	0.0115544	0.191317	-1.75182e-19	1.71715	0.00426416	0.00350133	0.0180865	0.000875332	0.00175066
29.5949	3.4275	-1.29401e-15	0.0105117	0.00714628	0.00744202	-2.145e-20	0.750233	0.780581	0.0900106	0.00503364	0.00296147	0.0154009	0.00939178	11.1655	0.0287408	0.177875	0.00444686	0.001423	0.000711498	5.47195	0.0149005	0.00592915	0.00177875	0.0117397	0.192075	-1.74726e-19	1.74457	0.00433549	0.00355749	0.0183625	0.000889373	0.00177875
29.6077	3.46342	-1.30731e-15	0.0106757	0.00725813	0.00765542	-2.17546e-20	0.750233	0.793097	0.0900106	0.00503364	0.00300896	0.0154039	0.00954237	11.1925	0.0291915	0.180727	0.00451817	0.00144581	0.000722907	5.47939	0.0151394	0.00602423	0.00180727	0.011928	0.192844	-1.74223e-19	1.77241	0.00440793	0.00361454	0.0186423	0.000903634	0.00180727
29.6206	3.49989	-1.31428e-15	0.010842	0.00737161	0.00787443	-2.20589e-20	0.750234	0.80581	0.0900106	0.00503365	0.00305719	0.0154069	0.00969534	11.2199	0.0296487	0.183624	0.0045906	0.00146899	0.000734495	5.48695	0.0153821	0.0061208	0.00183624	0.0121192	0.193626	-1.73692e-19	1.80069	0.00448152	0.00367248	0.0189261	0.000918119	0.00183624
29.6337	3.53692	-1.31074e-15	0.0110107	0.00748673	0.00809917	-2.23628e-20	0.750234	0.818723	0.0900106	0.00503366	0.00310618	0.0154099	0.00985071	11.2476	0.0301126	0.186566	0.00466416	0.00149253	0.000746266	5.49463	0.0156286	0.00621888	0.00186566	0.0123134	0.19442	-1.73169e-19	1.82941	0.00455626	0.00373133	0.0192138	0.000932832	0.00186566
29.6471	3.57452	-1.31698e-15	0.0111818	0.00760352	0.00832978	-2.26662e-20	0.750235	0.831838	0.0900106	0.00503366	0.00315594	0.015413	0.0100085	11.2758	0.0305832	0.189555	0.00473888	0.00151644	0.000758221	5.50243	0.015879	0.0063185	0.00189555	0.0125106	0.195226	-1.72693e-19	1.85857	0.00463218	0.0037911	0.0195055	0.000947776	0.00189555
29.6607	3.61271	-1.32474e-15	0.0113554	0.00772199	0.00856637	-2.2969e-20	0.750236	0.845159	0.0900106	0.00503367	0.00320648	0.0154162	0.0101688	11.3044	0.0310606	0.192591	0.00481477	0.00154073	0.000770363	5.51035	0.0161333	0.00641969	0.00192591	0.012711	0.196045	-1.72178e-19	1.88819	0.00470929	0.00385181	0.0198014	0.000962954	0.00192591
29.6745	3.65148	-1.31502e-15	0.0115315	0.00784217	0.00880909	-2.32712e-20	0.750237	0.858689	0.0900106	0.00503368	0.00325782	0.0154194	0.0103316	11.3333	0.0315449	0.195674	0.00489185	0.00156539	0.000782696	5.5184	0.0163915	0.00652246	0.00195674	0.0129145	0.196877	-1.71627e-19	1.91827	0.0047876	0.00391348	0.0201013	0.000978369	0.00195674
29.6885	3.69085	-1.33153e-15	0.0117101	0.00796407	0.00905807	-2.35727e-20	0.750237	0.87243	0.0900106	0.00503369	0.00330995	0.0154226	0.0104969	11.3627	0.0320362	0.198805	0.00497013	0.00159044	0.000795221	5.52657	0.0166538	0.00662684	0.00198805	0.0131212	0.197722	-1.71056e-19	1.94881	0.00486714	0.00397611	0.0204055	0.000994027	0.00198805
29.7027	3.73082	-1.12844e-15	0.0118912	0.00808773	0.00931344	-2.38735e-20	0.750238	0.886387	0.0900106	0.00503369	0.0033629	0.0154259	0.0106648	11.3925	0.0325345	0.201986	0.00504964	0.00161589	0.000807943	5.53487	0.0169203	0.00673286	0.00201986	0.0133311	0.19858	-1.70535e-19	1.97983	0.00494793	0.00403971	0.0207138	0.00100993	0.00201986
29.7172	3.77141	-1.1974e-15	0.0120749	0.00821315	0.00957535	-2.41743e-20	0.750239	0.900562	0.0900106	0.0050337	0.00341668	0.0154293	0.0108354	11.4228	0.03304	0.205216	0.0051304	0.00164173	0.000820864	5.5433	0.0171909	0.00684053	0.00205216	0.0135442	0.199451	-1.70725e-19	2.01132	0.00502998	0.00410432	0.0210265	0.00102608	0.00205216
29.732	3.81263	-1.16502e-15	0.0122612	0.00834036	0.00984392	-2.44771e-20	0.750239	0.914958	0.0900106	0.00503371	0.0034713	0.0154327	0.0110086	11.4534	0.0335528	0.208497	0.00521241	0.00166797	0.000833986	5.55186	0.0174657	0.00694988	0.00208497	0.0137608	0.200336	-1.71233e-19	2.0433	0.00511331	0.00416993	0.0213434	0.00104248	0.00208497
29.7469	3.85447	-1.13671e-15	0.0124501	0.00846939	0.0101193	-2.47826e-20	0.75024	0.929579	0.0900106	0.00503371	0.00352678	0.0154361	0.0111845	11.4845	0.0340728	0.211828	0.00529571	0.00169463	0.000847314	5.56055	0.0177448	0.00706095	0.00211828	0.0139807	0.201235	-1.7183e-19	2.07578	0.00519794	0.00423657	0.0216647	0.00105914	0.00211828
29.7621	3.89695	-1.14104e-15	0.0126417	0.00860024	0.0104017	-2.50908e-20	0.750241	0.944428	0.0900106	0.00503372	0.00358311	0.0154396	0.0113632	11.5161	0.0346003	0.215212	0.00538031	0.0017217	0.000860849	5.56938	0.0180282	0.00717374	0.00215212	0.014204	0.202148	-1.72502e-19	2.10875	0.00528389	0.00430424	0.0219905	0.00107606	0.00215212
29.7776	3.94009	-1.20289e-15	0.0128359	0.00873295	0.0106911	-2.54016e-20	0.750242	0.959509	0.0900106	0.00503373	0.00364033	0.0154432	0.0115447	11.5481	0.0351353	0.218649	0.00546622	0.00174919	0.000874595	5.57835	0.0183161	0.00728829	0.00218649	0.0144308	0.203075	-1.73086e-19	2.14224	0.00537118	0.00437298	0.0223207	0.00109324	0.00218649
29.7933	3.98388	-1.2113e-15	0.0130329	0.00886754	0.0109878	-2.57151e-20	0.750242	0.974824	0.0900106	0.00503374	0.00369844	0.0154468	0.0117289	11.5805	0.0356779	0.222139	0.00555347	0.00177711	0.000888555	5.58746	0.0186085	0.00740463	0.00222139	0.0146612	0.204017	-1.73707e-19	2.17623	0.00545984	0.00444278	0.0226555	0.00111069	0.00222139
29.8093	4.02834	-1.16879e-15	0.0132327	0.00900402	0.0112919	-2.60314e-20	0.750243	0.990378	0.0900106	0.00503375	0.00375745	0.0154505	0.0119161	11.6134	0.0362281	0.225683	0.00564208	0.00180547	0.000902733	5.5967	0.0189054	0.00752278	0.00225683	0.0148951	0.204973	-1.74321e-19	2.21076	0.00554987	0.00451367	0.0229948	0.00112842	0.00225683
29.8255	4.07348	-1.25478e-15	0.0134352	0.00914243	0.0116036	-2.63505e-20	0.750244	1.00617	0.0900106	0.00503375	0.00381738	0.0154542	0.0121061	11.6467	0.0367861	0.229283	0.00573207	0.00183426	0.000917131	5.6061	0.0192069	0.00764276	0.00229283	0.0151327	0.205944	-1.74979e-19	2.24581	0.0056413	0.00458566	0.0233388	0.00114641	0.00229283
29.842	4.11931	-1.21116e-15	0.0136406	0.00928277	0.011923	-2.66726e-20	0.750245	1.02222	0.0900106	0.00503376	0.00387824	0.015458	0.0122991	11.6806	0.0373519	0.232938	0.00582346	0.00186351	0.000931753	5.61564	0.0195132	0.00776461	0.00232938	0.0153739	0.206931	-1.75672e-19	2.2814	0.00573415	0.00465876	0.0236875	0.00116469	0.00232938
29.8587	4.16583	-1.24392e-15	0.0138488	0.00942508	0.0122502	-2.69976e-20	0.750246	1.03851	0.0900106	0.00503377	0.00394004	0.0154619	0.0124951	11.7148	0.0379257	0.23665	0.00591626	0.0018932	0.000946602	5.62532	0.0198241	0.00788835	0.0023665	0.0156189	0.207932	-1.76349e-19	2.31753	0.00582845	0.00473301	0.0240409	0.00118325	0.0023665
29.8758	4.21306	-1.70923e-15	0.0140599	0.00956937	0.0125855	-2.73255e-20	0.750246	1.05505	0.0900106	0.00503378	0.00400281	0.0154658	0.0126942	11.7496	0.0385076	0.24042	0.00601051	0.00192336	0.000961681	5.63516	0.0201399	0.00801401	0.0024042	0.0158677	0.208949	-1.76755e-19	2.35422	0.00592421	0.0048084	0.0243991	0.0012021	0.0024042
29.8931	4.261	-1.50572e-15	0.0142738	0.00971567	0.0129289	-2.76544e-20	0.750247	1.07185	0.0900106	0.00503379	0.00406654	0.0154698	0.0128963	11.7849	0.0390975	0.244248	0.00610621	0.00195399	0.000976994	5.64515	0.0204606	0.00814161	0.00244248	0.0161204	0.209982	-1.75404e-19	2.39147	0.00602145	0.00488497	0.0247622	0.00122124	0.00244248
29.9107	4.30967	-1.55788e-15	0.0144908	0.009864	0.0132807	-2.79818e-20	0.750248	1.08891	0.0900106	0.0050338	0.00413127	0.0154738	0.0131016	11.8206	0.0396957	0.248136	0.0062034	0.00198509	0.000992543	5.65529	0.0207863	0.0082712	0.00248136	0.016377	0.211031	-1.73563e-19	2.42928	0.00612019	0.00496272	0.0251301	0.00124068	0.00248136
29.9286	4.35908	-1.58327e-15	0.0147107	0.0100144	0.013641	-2.83065e-20	0.750249	1.10623	0.0900106	0.00503381	0.00419699	0.0154779	0.01331	11.8568	0.0403021	0.252083	0.00630209	0.00201667	0.00100833	5.66559	0.0211169	0.00840278	0.00252083	0.0166375	0.212096	-1.72009e-19	2.46768	0.00622047	0.00504167	0.025503	0.00126042	0.00252083
29.9468	4.40923	-1.5231e-15	0.0149336	0.0101668	0.0140099	-2.86278e-20	0.75025	1.12382	0.0900106	0.00503381	0.00426373	0.0154821	0.0135217	11.8935	0.040917	0.256092	0.0064023	0.00204874	0.00102437	5.67605	0.0214527	0.0085364	0.00256092	0.0169021	0.213177	-1.70269e-19	2.50666	0.00632229	0.00512184	0.0258809	0.00128046	0.00256092
29.9652	4.46014	-1.30879e-15	0.0151595	0.0103214	0.0143877	-2.89466e-20	0.750251	1.14169	0.0900106	0.00503382	0.0043315	0.0154863	0.0137366	11.9307	0.0415403	0.260163	0.00650406	0.0020813	0.00104065	5.68668	0.0217937	0.00867208	0.00260163	0.0171707	0.214275	-1.68269e-19	2.54623	0.00642569	0.00520325	0.0262639	0.00130081	0.00260163
29.984	4.51182	-1.43091e-15	0.0153885	0.010478	0.0147745	-2.92626e-20	0.750252	1.15982	0.0900106	0.00503383	0.00440032	0.0154906	0.0139548	11.9685	0.0421723	0.264296	0.0066074	0.00211437	0.00105718	5.69746	0.02214	0.00880986	0.00264296	0.0174435	0.215391	-1.66451e-19	2.5864	0.00653068	0.00528592	0.026652	0.00132148	0.00264296
30.0031	4.56428	-1.49991e-15	0.0156206	0.0106369	0.0151704	-2.9576e-20	0.750253	1.17824	0.0900106	0.00503384	0.00447019	0.0154949	0.0141764	12.0067	0.0428129	0.268493	0.00671232	0.00214794	0.00107397	5.70841	0.0224915	0.00894976	0.00268493	0.0177205	0.216523	-1.64682e-19	2.62719	0.00663729	0.00536986	0.0270453	0.00134246	0.00268493
30.0225	4.61752	-1.24572e-15	0.0158558	0.0107978	0.0155757	-2.98866e-20	0.750254	1.19694	0.0900106	0.00503385	0.00454115	0.0154993	0.0144014	12.0455	0.0434622	0.272754	0.00681886	0.00218203	0.00109102	5.71953	0.0228485	0.00909181	0.00272754	0.0180018	0.217673	-1.62707e-19	2.66859	0.00674554	0.00545509	0.0274438	0.00136377	0.00272754
30.0422	4.67156	-1.40357e-15	0.0160942	0.010961	0.0159905	-3.01937e-20	0.750255	1.21593	0.0900106	0.00503386	0.00461319	0.0155038	0.0146299	12.0848	0.0441204	0.277081	0.00692704	0.00221665	0.00110833	5.73082	0.023211	0.00923605	0.00277081	0.0182874	0.21884	-1.61065e-19	2.71062	0.00685546	0.00554163	0.0278476	0.00138541	0.00277081
30.0622	4.72641	-1.33883e-15	0.0163358	0.0111263	0.0164149	-3.04953e-20	0.750256	1.23521	0.0900106	0.00503387	0.00468634	0.0155084	0.0148619	12.1246	0.0447875	0.281475	0.00703688	0.0022518	0.0011259	5.74229	0.0235791	0.0093825	0.00281475	0.0185774	0.220025	-1.59773e-19	2.75328	0.00696707	0.0056295	0.0282568	0.00140738	0.00281475
30.0826	4.78208	-1.29033e-15	0.0165806	0.0112939	0.0168492	-3.07924e-20	0.750257	1.25479	0.0900106	0.00503388	0.00476061	0.015513	0.0150974	12.1649	0.0454637	0.285936	0.0071484	0.00228749	0.00114374	5.75393	0.0239528	0.0095312	0.00285936	0.0188718	0.221229	-1.57908e-19	2.79659	0.00708039	0.00571872	0.0286713	0.00142968	0.00285936
30.1033	4.83858	-1.27366e-15	0.0168286	0.0114638	0.0172936	-3.10846e-20	0.750258	1.27467	0.0900106	0.00503389	0.00483602	0.0155177	0.0153366	12.2058	0.046149	0.290465	0.00726164	0.00232372	0.00116186	5.76575	0.0243322	0.00968218	0.00290465	0.0191707	0.222451	-1.55809e-19	2.84055	0.00719544	0.00580931	0.0290913	0.00145233	0.00290465
30.1243	4.89592	-1.27705e-15	0.0170799	0.0116359	0.0177482	-3.13715e-20	0.750259	1.29485	0.0900107	0.0050339	0.00491259	0.0155225	0.0155794	12.2472	0.0468435	0.295064	0.00737661	0.00236051	0.00118026	5.77775	0.0247174	0.00983547	0.00295064	0.0194742	0.223692	-1.53663e-19	2.88517	0.00731226	0.00590128	0.0295168	0.00147532	0.00295064
30.1457	4.95412	-1.01004e-15	0.0173346	0.0118103	0.0182131	-3.1653e-20	0.75026	1.31534	0.0900107	0.00503391	0.00499032	0.0155273	0.0158259	12.2892	0.0475473	0.299733	0.00749333	0.00239787	0.00119893	5.78993	0.0251086	0.00999111	0.00299733	0.0197824	0.224951	-1.51648e-19	2.93047	0.00743086	0.00599467	0.0299478	0.00149867	0.00299733
30.1674	5.01318	-1.25902e-15	0.0175925	0.0119871	0.0186886	-3.1928e-20	0.750261	1.33614	0.0900107	0.00503392	0.00506925	0.0155323	0.0160762	12.3317	0.0482606	0.304474	0.00761184	0.00243579	0.0012179	5.8023	0.0255057	0.0101491	0.00304474	0.0200953	0.22623	-1.49267e-19	2.97644	0.00755128	0.00608948	0.0303845	0.00152237	0.00304474
30.1895	5.07312	-1.09914e-15	0.0178539	0.0121661	0.0191749	-3.21965e-20	0.750262	1.35726	0.0900107	0.00503393	0.00514938	0.0155372	0.0163303	12.3748	0.0489833	0.309287	0.00773216	0.00247429	0.00123715	5.81486	0.0259088	0.0103096	0.00309287	0.0204129	0.227529	-1.47006e-19	3.02311	0.00767354	0.00618573	0.0308269	0.00154643	0.00309287
30.212	5.13394	-7.36615e-16	0.0181187	0.0123476	0.0196721	-3.24595e-20	0.750263	1.37871	0.0900107	0.00503395	0.00523073	0.0155423	0.0165883	12.4184	0.0497156	0.314173	0.00785432	0.00251338	0.00125669	5.82761	0.0263181	0.0104724	0.00314173	0.0207354	0.228847	-1.44501e-19	3.07047	0.00779766	0.00628345	0.031275	0.00157086	0.00314173
30.2348	5.19566	-1.00492e-15	0.0183869	0.0125314	0.0201804	-3.27145e-20	0.750264	1.40048	0.0900107	0.00503396	0.00531332	0.0155475	0.0168502	12.4626	0.0504575	0.319133	0.00797833	0.00255307	0.00127653	5.84056	0.0267337	0.0106378	0.00319133	0.0210628	0.230185	-1.42227e-19	3.11854	0.00792367	0.00638267	0.0317289	0.00159567	0.00319133
30.258	5.2583	-1.07555e-15	0.0186585	0.0127176	0.0207	-3.29608e-20	0.750265	1.42258	0.0900107	0.00503397	0.00539716	0.0155527	0.0171161	12.5074	0.0512092	0.324169	0.00810423	0.00259335	0.00129668	5.8537	0.0271555	0.0108056	0.00324169	0.0213952	0.231544	-1.39839e-19	3.16733	0.00805159	0.00648339	0.0321886	0.00162085	0.00324169
30.2815	5.32185	-2.01537e-15	0.0189337	0.0129063	0.0212311	-3.31989e-20	0.750266	1.44501	0.0900107	0.00503398	0.00548228	0.015558	0.0173861	12.5528	0.0519708	0.329282	0.00823204	0.00263425	0.00131713	5.86704	0.0275838	0.0109761	0.00329282	0.0217326	0.232923	-1.37339e-19	3.21684	0.00818146	0.00658564	0.0326542	0.00164641	0.00329282
30.3055	5.38635	1.84852e-16	0.0192124	0.0130974	0.0217739	-3.3431e-20	0.750267	1.46779	0.0900107	0.00503399	0.00556869	0.0155634	0.0176601	12.5987	0.0527423	0.334472	0.0083618	0.00267577	0.00133789	5.88058	0.0280186	0.0111491	0.00334472	0.0220751	0.234324	-1.34145e-19	3.2671	0.0083133	0.00668944	0.0331258	0.00167236	0.00334472
30.3298	5.45178	2.98882e-16	0.0194946	0.013291	0.0223285	-3.36635e-20	0.750269	1.49091	0.0900107	0.005034	0.00565641	0.0155688	0.0179383	12.6452	0.0535238	0.33974	0.00849351	0.00271792	0.00135896	5.89433	0.0284599	0.0113247	0.0033974	0.0224229	0.235745	-1.30472e-19	3.31809	0.00844714	0.00679481	0.0336035	0.0016987	0.0033974
30.3545	5.51818	5.60626e-16	0.0197805	0.013487	0.0228952	-3.38901e-20	0.75027	1.51438	0.0900107	0.00503402	0.00574546	0.0155744	0.0182207	12.6923	0.0543155	0.345089	0.00862722	0.00276071	0.00138036	5.90829	0.028908	0.011503	0.00345089	0.0227759	0.237188	-1.28005e-19	3.36985	0.00858301	0.00690178	0.0340871	0.00172544	0.00345089
30.3797	5.58555	4.73158e-16	0.0200699	0.0136856	0.023474	-3.41069e-20	0.750271	1.53821	0.0900107	0.00503403	0.00583585	0.01558	0.0185074	12.74	0.0551173	0.350518	0.00876295	0.00280414	0.00140207	5.92245	0.0293628	0.0116839	0.00350518	0.0231342	0.238653	-1.2388e-19	3.42237	0.00872092	0.00701036	0.0345769	0.00175259	0.00350518
30.4052	5.65389	1.63783e-15	0.020363	0.0138867	0.0240653	-3.43177e-20	0.750272	1.5624	0.0900107	0.00503404	0.00592761	0.0155857	0.0187983	12.7884	0.0559294	0.356029	0.00890073	0.00284823	0.00142412	5.93683	0.0298244	0.0118676	0.00356029	0.0234979	0.24014	-1.19109e-19	3.47566	0.00886092	0.00712059	0.0350729	0.00178015	0.00356029
30.4312	5.72324	5.86126e-16	0.0206597	0.0140904	0.0246692	-3.45169e-20	0.750274	1.58695	0.0900107	0.00503405	0.00602075	0.0155915	0.0190937	12.8373	0.0567519	0.361623	0.00904059	0.00289299	0.00144649	5.95143	0.0302931	0.0120541	0.00361623	0.0238672	0.241649	-1.14162e-19	3.52975	0.00900303	0.00723247	0.0355752	0.00180812	0.00361623
30.4576	5.79359	1.46915e-15	0.0209601	0.0142966	0.0252859	-3.47094e-20	0.750275	1.61187	0.0900107	0.00503407	0.00611529	0.0155974	0.0193935	12.8868	0.0575848	0.367302	0.00918255	0.00293842	0.00146921	5.96625	0.0307687	0.0122434	0.00367302	0.0242419	0.243181	-1.09782e-19	3.58463	0.00914728	0.00734604	0.0360837	0.00183651	0.00367302
30.4844	5.86496	2.49488e-15	0.0212643	0.0145055	0.0259156	-3.48956e-20	0.750276	1.63716	0.0900107	0.00503408	0.00621125	0.0156034	0.0196979	12.9369	0.0584283	0.373066	0.00932664	0.00298453	0.00149226	5.98129	0.0312516	0.0124355	0.00373066	0.0246223	0.244736	-1.04944e-19	3.64031	0.0092937	0.00746131	0.0365985	0.00186533	0.00373066
30.5117	5.93737	1.46809e-15	0.0215722	0.0147169	0.0265584	-3.50696e-20	0.750277	1.66284	0.0900107	0.00503409	0.00630865	0.0156095	0.0200068	12.9877	0.0592824	0.378916	0.0094729	0.00303133	0.00151566	5.99655	0.0317416	0.0126305	0.00378916	0.0250084	0.246314	-1.00198e-19	3.69681	0.00944231	0.00757832	0.0371198	0.00189458	0.00378916
30.5394	6.01082	1.36069e-15	0.0218839	0.014931	0.0272146	-3.52306e-20	0.750279	1.6889	0.0900107	0.00503411	0.00640751	0.0156157	0.0203203	13.0391	0.0601472	0.384854	0.00962135	0.00307883	0.00153942	6.01205	0.0322391	0.0128285	0.00384854	0.0254004	0.247916	-9.59124e-20	3.75414	0.00959316	0.00769708	0.0376475	0.00192427	0.00384854
30.5676	6.08533	1.49733e-15	0.0221994	0.0151478	0.0278844	-3.53787e-20	0.75028	1.71535	0.0900107	0.00503412	0.00650785	0.0156219	0.0206385	13.0911	0.0610228	0.390881	0.00977201	0.00312704	0.00156352	6.02778	0.0327439	0.0130294	0.00390881	0.0257981	0.249542	-9.24959e-20	3.81231	0.00974626	0.00781761	0.0381818	0.0019544	0.00390881
30.5962	6.16091	-4.47442e-15	0.0225187	0.0153672	0.0285679	-3.55132e-20	0.750281	1.74219	0.0900107	0.00503413	0.00660969	0.0156283	0.0209615	13.1437	0.0619093	0.396997	0.00992493	0.00317598	0.00158799	6.04374	0.0332563	0.0132332	0.00396997	0.0262018	0.251192	-9.33561e-20	3.87133	0.00990164	0.00793995	0.0387225	0.00198499	0.00396997
30.6253	6.23757	-8.71709e-15	0.0228419	0.0155893	0.0292653	-3.56189e-20	0.750283	1.76944	0.0900107	0.00503415	0.00671305	0.0156347	0.0212892	13.197	0.0628067	0.403205	0.0100801	0.00322564	0.00161282	6.05994	0.0337764	0.0134402	0.00403205	0.0266116	0.252867	-9.63808e-20	3.9312	0.0100593	0.00806411	0.0392699	0.00201603	0.00403205
30.6549	6.31533	-5.62165e-15	0.0231689	0.0158141	0.0299769	-3.56929e-20	0.750284	1.79709	0.0900107	0.00503416	0.00681795	0.0156412	0.0216219	13.2509	0.0637151	0.409506	0.0102376	0.00327605	0.00163802	6.07638	0.0343042	0.0136502	0.00409506	0.0270274	0.254567	-9.68562e-20	3.99195	0.0102194	0.00819012	0.039824	0.00204753	0.00409506
30.6849	6.3942	-9.13925e-15	0.0234999	0.0160417	0.0307027	-3.57428e-20	0.750286	1.82515	0.0900107	0.00503418	0.00692441	0.0156479	0.0219595	13.3054	0.0646346	0.4159	0.0103975	0.0033272	0.0016636	6.09306	0.0348398	0.0138633	0.004159	0.0274494	0.256292	-9.89515e-20	4.05357	0.0103818	0.008318	0.0403848	0.0020795	0.004159
30.7155	6.4742	-6.22617e-15	0.0238347	0.016272	0.0314431	-3.57625e-20	0.750287	1.85363	0.0900107	0.00503419	0.00703245	0.0156546	0.0223022	13.3606	0.0655652	0.422389	0.0105597	0.00337911	0.00168956	6.11	0.0353834	0.0140796	0.00422389	0.0278777	0.258043	-1.01305e-19	4.11609	0.0105467	0.00844778	0.0409523	0.00211195	0.00422389
30.7465	6.55533	-7.44399e-15	0.0241736	0.0165051	0.0321982	-3.5756e-20	0.750289	1.88253	0.0900107	0.0050342	0.00714209	0.0156614	0.0226499	13.4164	0.0665071	0.428975	0.0107244	0.0034318	0.0017159	6.12718	0.035935	0.0142992	0.00428975	0.0283123	0.25982	-1.02412e-19	4.17951	0.010714	0.00857949	0.0415267	0.00214487	0.00428975
30.778	6.63761	-8.5717e-15	0.0245163	0.0167409	0.0329681	-3.57288e-20	0.75029	1.91186	0.0900108	0.00503422	0.00725335	0.0156684	0.0230027	13.4729	0.0674603	0.435657	0.0108914	0.00348526	0.00174263	6.14462	0.0364948	0.0145219	0.00435657	0.0287534	0.261623	-1.01484e-19	4.24384	0.0108837	0.00871315	0.0421079	0.00217829	0.00435657
30.8101	6.72105	-6.74246e-15	0.0248631	0.0169795	0.0337532	-3.56761e-20	0.750292	1.94162	0.0900108	0.00503424	0.00736626	0.0156754	0.0233608	13.53	0.0684249	0.442439	0.011061	0.00353951	0.00176975	6.16231	0.0370629	0.014748	0.00442439	0.029201	0.263452	-1.02387e-19	4.3091	0.011056	0.00884877	0.0426961	0.00221219	0.00442439
30.8427	6.80567	-7.17301e-15	0.0252139	0.017221	0.0345534	-3.56028e-20	0.750293	1.97182	0.0900108	0.00503425	0.00748083	0.0156825	0.0237241	13.5878	0.0694009	0.44932	0.011233	0.00359456	0.00179728	6.18027	0.0376394	0.0149773	0.0044932	0.0296551	0.265309	-1.01305e-19	4.37529	0.0112308	0.0089864	0.0432912	0.0022466	0.0044932
30.8758	6.89148	-8.93511e-15	0.0255687	0.0174653	0.0353692	-3.55113e-20	0.750295	2.00247	0.0900108	0.00503427	0.00759708	0.0156898	0.0240928	13.6463	0.0703884	0.456303	0.0114076	0.00365042	0.00182521	6.19849	0.0382243	0.0152101	0.00456303	0.030116	0.267193	-1.02638e-19	4.44243	0.0114082	0.00912606	0.0438933	0.00228151	0.00456303
30.9095	6.97849	-1.02573e-14	0.0259275	0.0177124	0.0362006	-3.53986e-20	0.750296	2.03357	0.0900108	0.00503428	0.00771505	0.0156971	0.0244669	13.7054	0.0713875	0.463388	0.0115847	0.00370711	0.00185355	6.21698	0.0388179	0.0154463	0.00463388	0.0305836	0.269104	-1.02345e-19	4.51053	0.0115882	0.00926776	0.0445024	0.00231694	0.00463388
30.9437	7.06672	-8.99198e-15	0.0262904	0.0179624	0.0370478	-3.52555e-20	0.750298	2.06512	0.0900108	0.0050343	0.00783475	0.0157046	0.0248465	13.7651	0.0723982	0.470577	0.0117644	0.00376462	0.00188231	6.23574	0.0394201	0.0156859	0.00470577	0.0310581	0.271044	-1.0314e-19	4.57959	0.0117709	0.00941155	0.0451187	0.00235289	0.00470577
30.9785	7.15618	-8.47856e-15	0.0266574	0.0182152	0.037911	-3.50851e-20	0.750299	2.09713	0.0900108	0.00503432	0.00795619	0.0157122	0.0252316	13.8256	0.0734206	0.477872	0.0119468	0.00382298	0.00191149	6.25477	0.0400312	0.0159291	0.00477872	0.0315395	0.273012	-1.06025e-19	4.64964	0.0119562	0.00955744	0.0457421	0.00238936	0.00477872
31.0138	7.24688	-8.39572e-15	0.0270285	0.018471	0.0387904	-3.48893e-20	0.750301	2.12962	0.0900108	0.00503433	0.00807941	0.0157198	0.0256224	13.8866	0.0744548	0.485273	0.0121318	0.00388218	0.00194109	6.27409	0.0406511	0.0161758	0.00485273	0.032028	0.275009	-1.06747e-19	4.72068	0.0121442	0.00970546	0.0463727	0.00242636	0.00485273
31.0497	7.33885	-8.70128e-15	0.0274036	0.0187296	0.0396862	-3.46796e-20	0.750303	2.16257	0.0900108	0.00503435	0.00820443	0.0157276	0.0260189	13.9484	0.0755007	0.492782	0.0123195	0.00394226	0.00197113	6.29368	0.0412802	0.0164261	0.00492782	0.0325236	0.277034	-1.09155e-19	4.79272	0.012335	0.00985564	0.0470104	0.00246391	0.00492782
31.0862	7.43208	-9.50159e-15	0.027783	0.0189911	0.0405986	-3.44272e-20	0.750304	2.19601	0.0900108	0.00503437	0.00833127	0.0157355	0.0264211	14.0108	0.0765585	0.5004	0.01251	0.0040032	0.0020016	6.31356	0.0419183	0.01668	0.005004	0.0330264	0.27909	-1.12118e-19	4.86578	0.0125285	0.010008	0.0476555	0.002502	0.005004
31.1234	7.5266	-1.07464e-14	0.0281664	0.0192556	0.0415278	-3.41527e-20	0.750306	2.22993	0.0900108	0.00503438	0.00845995	0.0157436	0.0268292	14.0739	0.0776281	0.508129	0.0127032	0.00406503	0.00203252	6.33373	0.0425658	0.0169376	0.00508129	0.0335365	0.281175	-1.15394e-19	4.93986	0.0127249	0.0101626	0.0483078	0.00254065	0.00508129
31.1611	7.62241	-8.79835e-15	0.028554	0.019523	0.0424738	-3.38719e-20	0.750308	2.26434	0.0900108	0.0050344	0.00859049	0.0157517	0.0272432	14.1377	0.0787097	0.51597	0.0128992	0.00412776	0.00206388	6.35419	0.0432226	0.017199	0.0051597	0.034054	0.28329	-1.17015e-19	5.01499	0.0129241	0.0103194	0.0489675	0.00257985	0.0051597
31.1994	7.71954	-2.86875e-14	0.0289457	0.0197933	0.0434371	-3.35587e-20	0.75031	2.29925	0.0900108	0.00503442	0.00872293	0.01576	0.0276632	14.2021	0.0798033	0.523924	0.0130981	0.00419139	0.0020957	6.37494	0.0438889	0.0174641	0.00523924	0.034579	0.285436	-1.21525e-19	5.09116	0.0131261	0.0104785	0.0496345	0.00261962	0.00523924
31.2383	7.818	7.55515e-14	0.0293416	0.0200666	0.0444176	-3.32859e-20	0.750312	2.33467	0.0900108	0.00503444	0.00885727	0.0157683	0.0280893	14.2673	0.0809089	0.531993	0.0132998	0.00425595	0.00212797	6.396	0.0445649	0.0177331	0.00531993	0.0351116	0.287613	-1.4045e-19	5.16839	0.0133311	0.0106399	0.050309	0.00265997	0.00531993
31.2779	7.91779	-9.29072e-13	0.0297417	0.0203428	0.0454156	-3.30722e-20	0.750313	2.3706	0.0900108	0.00503446	0.00899355	0.0157768	0.0285214	14.333	0.0820266	0.540179	0.0135045	0.00432143	0.00216071	6.41736	0.0452506	0.018006	0.00540179	0.0356518	0.289822	-1.65277e-19	5.2467	0.0135391	0.0108036	0.0509908	0.00270089	0.00540179
31.3182	8.01894	6.91251e-12	0.030146	0.020622	0.0464313	-3.29106e-20	0.750315	2.40704	0.0900108	0.00503447	0.00913179	0.0157854	0.0289598	14.3995	0.0831563	0.548482	0.013712	0.00438785	0.00219393	6.43902	0.0459461	0.0182827	0.00548482	0.0361998	0.292062	-1.84523e-19	5.32609	0.01375	0.0109696	0.0516801	0.00274241	0.00548482
31.3591	8.12146	-5.60613e-11	0.0305544	0.0209042	0.0474648	-3.28076e-20	0.750317	2.444	0.0900108	0.00503449	0.00927201	0.0157942	0.0294045	14.4666	0.0842982	0.556904	0.0139226	0.00445523	0.00222761	6.461	0.0466516	0.0185635	0.00556904	0.0367556	0.294334	-2.04464e-19	5.40658	0.013964	0.0111381	0.0523769	0.00278452	0.00556904
31.4006	8.22536	5.229e-10	0.0309671	0.0211893	0.0485164	-3.27857e-20	0.750319	2.4815	0.0900108	0.00503451	0.00941423	0.015803	0.0298556	14.5344	0.0854522	0.565446	0.0141362	0.00452357	0.00226178	6.48329	0.0473672	0.0188482	0.00565446	0.0373194	0.296639	-2.26235e-19	5.48817	0.014181	0.0113089	0.0530813	0.00282723	0.00565446
31.4429	8.33065	-6.76064e-09	0.0313839	0.0214774	0.0495861	-3.28308e-20	0.750321	2.51952	0.0900108	0.00503453	0.00955849	0.015812	0.030313	14.6029	0.0866183	0.57411	0.0143528	0.00459288	0.00229644	6.5059	0.048093	0.019137	0.0057411	0.0378913	0.298976	-2.43863e-19	5.57089	0.0144011	0.0114822	0.0537931	0.00287055	0.0057411
31.4858	8.43735	1.52203e-07	0.031805	0.0217686	0.0506743	-3.294e-20	0.750323	2.55809	0.0900109	0.00503455	0.0097048	0.0158212	0.030777	14.672	0.0877966	0.582898	0.0145725	0.00466318	0.00233159	6.52883	0.0488292	0.0194299	0.00582898	0.0384713	0.301347	-2.65085e-19	5.65474	0.0146244	0.011658	0.0545125	0.00291449	0.00582898
31.5294	8.54548	-5.47538e-06	0.0322302	0.0220626	0.051781	-3.31142e-20	0.750325	2.59721	0.0900109	0.00503457	0.00985318	0.0158304	0.0312476	14.7418	0.0889872	0.591811	0.0147953	0.00473449	0.00236724	6.55209	0.0495758	0.019727	0.00591811	0.0390595	0.303752	-2.85204e-19	5.73973	0.0148508	0.0118362	0.0552394	0.00295905	0.00591811
31.5738	8.65504	0.000241601	0.0326596	0.0223597	0.0529065	-3.33771e-20	0.750327	2.63689	0.0900109	0.00503459	0.0100037	0.0158398	0.0317248	14.8123	0.0901899	0.600849	0.0150212	0.0048068	0.0024034	6.57567	0.0503329	0.0200283	0.00600849	0.0396561	0.30619	-3.06524e-19	5.82588	0.0150805	0.012017	0.055974	0.00300425	0.00600849
31.6189	8.76604	0.00780133	0.0330932	0.0226598	0.0540509	-3.37357e-20	0.750329	2.67712	0.0900109	0.00503461	0.0101563	0.0158493	0.0322088	14.8834	0.0914048	0.610016	0.0152504	0.00488013	0.00244006	6.59959	0.0511008	0.0203339	0.00610016	0.0402611	0.308663	-3.23498e-19	5.91319	0.0153134	0.0122003	0.0567161	0.00305008	0.00610016
31.6647	8.87852	0.00376909	0.033531	0.0229629	0.0552143	-3.4231e-20	0.750331	2.71792	0.0900109	0.00503463	0.0103111	0.0158589	0.0326997	14.9551	0.092632	0.619312	0.0154828	0.00495449	0.00247725	6.62385	0.0518795	0.0206437	0.00619312	0.0408746	0.311171	-3.24483e-19	6.00168	0.0155495	0.0123862	0.0574658	0.00309656	0.00619312
31.7112	8.99246	-2.55137e-05	0.0339729	0.0232689	0.056397	-3.47527e-20	0.750333	2.75929	0.0900109	0.00503466	0.010468	0.0158687	0.0331974	15.0276	0.0938713	0.628738	0.0157185	0.0050299	0.00251495	6.64845	0.0526692	0.0209579	0.00628738	0.0414967	0.313714	-3.22633e-19	6.09136	0.015789	0.0125748	0.0582232	0.00314369	0.00628738
31.7586	9.1079	2.26871e-08	0.034419	0.023578	0.0575992	-3.52177e-20	0.750335	2.80125	0.0900109	0.00503468	0.0106271	0.0158786	0.0337021	15.1007	0.0951229	0.638297	0.0159574	0.00510637	0.00255319	6.67339	0.0534699	0.0212766	0.00638297	0.0421276	0.316293	-3.20771e-19	6.18225	0.0160319	0.0127659	0.0589881	0.00319148	0.00638297
31.8067	9.22484	2.42167e-09	0.0348693	0.02389	0.0588209	-3.56287e-20	0.750337	2.84379	0.0900109	0.0050347	0.0107885	0.0158887	0.0342138	15.1744	0.0963866	0.647989	0.0161997	0.00518391	0.00259196	6.69868	0.0542818	0.0215996	0.00647989	0.0427673	0.318908	-3.18888e-19	6.27434	0.0162781	0.0129598	0.0597607	0.00323994	0.00647989
31.8555	9.3433	-4.11765e-11	0.0353237	0.024205	0.0600625	-3.59887e-20	0.75034	2.88693	0.0900109	0.00503472	0.0109521	0.0158989	0.0347327	15.2488	0.0976625	0.657816	0.0164454	0.00526253	0.00263127	6.72433	0.055105	0.0219272	0.00657816	0.0434159	0.321559	-3.16985e-19	6.36766	0.0165278	0.0131563	0.0605409	0.00328908	0.00657816
31.9052	9.46328	2.95282e-11	0.0357823	0.024523	0.0613239	-3.63003e-20	0.750342	2.93066	0.0900109	0.00503474	0.011118	0.0159092	0.0352588	15.3238	0.0989505	0.66778	0.0166945	0.00534224	0.00267112	6.75033	0.0559397	0.0222593	0.0066778	0.0440735	0.324248	-3.15061e-19	6.46222	0.016781	0.0133556	0.0613287	0.0033389	0.0066778
31.9557	9.58481	4.80237e-11	0.036245	0.0248439	0.0626055	-3.65661e-20	0.750344	2.975	0.0900109	0.00503477	0.0112862	0.0159197	0.0357922	15.3994	0.100251	0.677883	0.0169471	0.00542306	0.00271153	6.77669	0.056786	0.0225961	0.00677883	0.0447402	0.326973	-3.13116e-19	6.55803	0.0170376	0.0135577	0.0621241	0.00338941	0.00677883
32.007	9.70789	6.68304e-11	0.0367117	0.0251678	0.0639074	-3.67878e-20	0.750346	3.01996	0.0900109	0.00503479	0.0114567	0.0159303	0.036333	15.4757	0.101563	0.688124	0.0172031	0.005505	0.0027525	6.80341	0.0576439	0.0229375	0.00688124	0.0454162	0.329736	-3.1115e-19	6.65509	0.0172979	0.0137625	0.0629271	0.00344062	0.00688124
32.0592	9.83254	8.03355e-11	0.0371826	0.0254947	0.0652297	-3.69675e-20	0.750349	3.06554	0.0900109	0.00503481	0.0116296	0.0159411	0.0368812	15.5526	0.102887	0.698507	0.0174627	0.00558806	0.00279403	6.83051	0.0585137	0.0232836	0.00698507	0.0461015	0.332538	-3.09164e-19	6.75343	0.0175617	0.0139701	0.0637376	0.00349254	0.00698507
32.1122	9.95877	7.7334e-11	0.0376575	0.0258245	0.0665726	-3.71064e-20	0.750351	3.11174	0.0900109	0.00503484	0.0118048	0.015952	0.037437	15.6301	0.104224	0.709033	0.0177258	0.00567227	0.00283613	6.85797	0.0593955	0.0236344	0.00709033	0.0467962	0.335377	-3.07157e-19	6.85305	0.0178291	0.0141807	0.0645558	0.00354517	0.00709033
32.1661	10.0866	7.74408e-11	0.0381364	0.0261572	0.0679363	-3.7206e-20	0.750353	3.15857	0.090011	0.00503486	0.0119825	0.0159631	0.0380003	15.7082	0.105572	0.719703	0.0179926	0.00575762	0.00287881	6.88582	0.0602893	0.0239901	0.00719703	0.0475004	0.338256	-3.05129e-19	6.95396	0.0181002	0.0143941	0.0653814	0.00359852	0.00719703
[truncated: 4,241 more rows]

## Sheet: lotions-lotions removed
Time	OH reactivity	OH conc.	4-MOD	4-MON	4-OPA	6-MHO	Acetaldehyde	Acetone	Acetonitrile	Acrylonitrile	Benzene	Butanal	Dimethylsulfide	Ethanol	Geranyl acetone	Isoprene	Linalool	MEK	Methacrolein	Methanol	6-MHO-OH	Monoterpenes	MVK	NO2	NO	Ozone	Phenoxyethanol	Propanal	Sesquiterpenes	Trans-2-nonenal	Trimethylbenzene	Xylenes
[truncated: 5,995 more rows]

[truncated: 6 more sheets: fragrance_before_chamber, bchamber_fragrance removed, fragrance_inside_chamber, inchamber_fragrance removed, linalool test, lotions and fragrances test]
